# Supplementary material for: A major and stable QTL confers impatiens necrotic spot virus resistance in lettuce cv. Eruption
Source: Theor Appl Genet. 2025 Nov 28;138(12):312. doi: 10.1007/s00122-025-05058-9 (PMC12660355; doi:10.1007/s00122-025-05058-9)
Supplement: Supplementary file 10 — Supplementary file1 (XLSX 1008 kb) [file 122_2025_5058_MOESM10_ESM.xlsx]

## Sheet: Field 2022
Entry	Note	Rep	DS-Wk6	DS-Wk7	DS-Wk8	DS-Wk9	DS-Wk10	AUDPS(DS)	DI-Wk6	DI-Wk7	DI-Wk8	DI-Wk9	DI-Wk10	AUDPS
BxE16-001	RIL F6:8	1	0	0.1	0.6	1.6	2.4	4.7	0	0	10	40	60	110		Note: Data in each cell (rep) represents average value of 10 plants
BxE16-001	RIL F6:8	2	0	0.4	1.6	3	3.8	8.8	0	20	50	60	80	210		Rating scale: 0 = No disease to 5 = dead plant
BxE16-001	RIL F6:8	3	0	0.7	1	1.9	2.5	6.1	0	20	20	40	50	130
BxE16-002	RIL F6:8	1	0.1	0	0.2	0.7	1.1	2.1	0	0	10	20	30	60
BxE16-002	RIL F6:8	2	0	0.1	0.3	0.7	1.2	2.3	0	0	10	20	30	60
BxE16-002	RIL F6:8	3	0	0	0	0.1	0.4	0.5	0	0	0	0	10	10
BxE16-003	RIL F6:8	1	0	0	0.4	1.3	1.9	3.6	0	0	10	30	40	80
BxE16-003	RIL F6:8	2	0	0	0	0.2	0.4	0.6	0	0	0	10	10	20
BxE16-003	RIL F6:8	3	0	0	0	0.2	0.8	1	0	0	0	0	20	20
BxE16-004	RIL F6:8	1	0.2	1.3	2.9	3.9	4.2	12.5	10	40	70	80	100	300
BxE16-004	RIL F6:8	2	0	0.3	1.9	2.9	3.4	8.5	0	10	60	70	70	210
BxE16-004	RIL F6:8	3	0	1	2	2.2	3.2	8.4	0	40	40	50	90	220
BxE16-005	RIL F6:8	1	0	0.4	0.7	1.8	3.4	6.3	0	10	20	50	100	180
BxE16-005	RIL F6:8	2	0.1	0.3	1.4	2.4	3.4	7.6	0	10	50	50	90	200
BxE16-005	RIL F6:8	3	0.3	1.2	2.3	3.2	3.9	10.9	10	40	50	90	90	280
BxE16-006	RIL F6:8	1	0	0	0.3	0.8	1.3	2.4	0	0	10	20	20	50
BxE16-006	RIL F6:8	2	0	0	0.3	0.8	1.2	2.3	0	0	10	20	30	60
BxE16-006	RIL F6:8	3	0	0.2	0.9	1.5	1.8	4.4	0	10	20	30	40	100
BxE16-007	RIL F6:8	1	0	0.6	1.4	2.6	3.4	8	0	20	50	60	70	200
BxE16-007	RIL F6:8	2	0	0.3	1	1.3	1.8	4.4	0	10	30	30	40	110
BxE16-007	RIL F6:8	3	0	0.4	1.5	2.9	3.6	8.4	0	0	50	60	90	200
BxE16-008	RIL F6:8	1	0.1	0.8	2.2	2.5	3.6	9.2	0	30	50	60	90	230
BxE16-008	RIL F6:8	2	0	0.2	0.4	0.5	1.4	2.5	0	10	10	10	50	80
BxE16-008	RIL F6:8	3	0	0.5	1.1	1.8	2.6	6	0	20	20	50	60	150
BxE16-010	RIL F6:8	1	0	0	0.1	0.2	0.3	0.6	0	0	0	10	10	20
BxE16-010	RIL F6:8	2	0	0	0.3	0.5	0.5	1.3	0	0	10	10	10	30
BxE16-010	RIL F6:8	3	0	0	0	0	0	0	0	0	0	0	0	0
BxE16-011	RIL F6:8	1	0	0	0	0	0.1	0.1	0	0	0	0	0	0
BxE16-011	RIL F6:8	2	0	0.1	0.4	0.5	0.8	1.8	0	0	10	10	20	40
BxE16-011	RIL F6:8	3	0	0	0	0	0	0	0	0	0	0	0	0
BxE16-012	RIL F6:8	1	0.1	0.7	1.6	2.1	2.9	7.4	0	20	30	50	70	170
BxE16-012	RIL F6:8	2	0	0.2	1.2	2	3.2	6.6	0	10	50	60	100	220
BxE16-012	RIL F6:8	3	0	0.1	0.5	0.7	1.7	3	0	0	10	20	40	70
BxE16-013	RIL F6:8	1	0	0	0.2	0.9	1.1	2.2	0	0	10	20	20	50
BxE16-013	RIL F6:8	2	0	0	0.3	0.7	0.8	1.8	0	0	0	20	20	40
BxE16-013	RIL F6:8	3	0	0	0	0.5	0.5	1	0	0	0	10	10	20
BxE16-014	RIL F6:8	1	0.5	1.5	3.1	4.1	4.5	13.7	20	40	80	90	90	320
BxE16-014	RIL F6:8	2	0	1	3	4.3	4.7	13	0	40	80	100	100	320
BxE16-014	RIL F6:8	3	0.2	1.1	2.5	3.1	3.9	10.8	10	30	60	70	90	260
BxE16-015	RIL F6:8	1	0	0	0	0.5	0.6	1.1	0	0	0	10	10	20
BxE16-015	RIL F6:8	2	0	0	0	0	0.1	0.1	0	0	0	0	0	0
BxE16-015	RIL F6:8	3	0	0	0	0.1	0.1	0.2	0	0	0	0	0	0
BxE16-016	RIL F6:8	1	0.1	0	0.3	1.1	1.7	3.2	0	0	10	30	40	80
BxE16-016	RIL F6:8	2	0	0.2	0.5	0.8	1.8	3.3	0	10	10	10	60	90
BxE16-016	RIL F6:8	3	0	0	0.2	0.8	1	2	0	0	0	20	30	50
BxE16-017	RIL F6:8	1	0	0	0	0.9	1.3	2.2	0	0	0	20	30	50
BxE16-017	RIL F6:8	2	0	0	0	0	0.2	0.2	0	0	0	0	0	0
BxE16-017	RIL F6:8	3	0	0	0.1	0.9	1	2	0	0	0	20	20	40
BxE16-018	RIL F6:8	1	0	0	0	0	0.5	0.5	0	0	0	0	10	10
BxE16-018	RIL F6:8	2	0	0	0.2	0.5	0.7	1.4	0	0	10	10	20	40
BxE16-018	RIL F6:8	3	0	0	0	0.1	0.2	0.3	0	0	0	0	10	10
BxE16-019	RIL F6:8	1	0	0	0	0	0.8	0.8	0	0	0	0	30	30
BxE16-019	RIL F6:8	2	0	0	0	0	0.2	0.2	0	0	0	0	10	10
BxE16-019	RIL F6:8	3	0	0	0	0	0.2	0.2	0	0	0	0	10	10
BxE16-020	RIL F6:8	1	0	0.3	0.5	0.5	0.5	1.8	0	10	10	10	10	40
BxE16-020	RIL F6:8	2	0.1	0.1	0.2	0.4	0.9	1.7	0	0	10	10	20	40
BxE16-020	RIL F6:8	3	0	0	0	0	0	0	0	0	0	0	0	0
BxE16-021	RIL F6:8	1	0.1	0.8	1.5	2.5	3.3	8.2	0	20	40	60	80	200
BxE16-021	RIL F6:8	2	0	0.5	1.4	1.8	2.3	6	0	20	40	40	60	160
BxE16-021	RIL F6:8	3	0.1	0.8	1.5	2.2	2.6	7.2	0	20	30	50	60	160
BxE16-022	RIL F6:8	1	0.1	1.8	2.9	3.6	4.4	12.8	0	60	70	90	100	320
BxE16-022	RIL F6:8	2	0	0.4	2.1	2.9	4	9.4	0	0	60	60	100	220
BxE16-022	RIL F6:8	3	0	0.1	1.7	2.8	3.7	8.3	0	0	30	70	80	180
BxE16-023	RIL F6:8	1	0	0	0	0.1	0.4	0.5	0	0	0	0	20	20
BxE16-023	RIL F6:8	2	0	0	0	0	0.1	0.1	0	0	0	0	0	0
BxE16-023	RIL F6:8	3	0	0	0	0	0	0	0	0	0	0	0	0
BxE16-024	RIL F6:8	1	0	0	0.1	0.6	1.2	1.9	0	0	0	20	30	50
BxE16-024	RIL F6:8	2	0	0	0	0	0	0	0	0	0	0	0	0
BxE16-024	RIL F6:8	3	0	0	0	0.3	0.6	0.9	0	0	0	10	20	30
BxE16-025	RIL F6:8	1	0	0	0.4	0.9	1.3	2.6	0	0	10	30	40	80
BxE16-025	RIL F6:8	2	0	0	0.2	0.8	1.4	2.4	0	0	10	20	40	70
BxE16-025	RIL F6:8	3	0	0	0	0.2	0.5	0.7	0	0	0	10	10	20
BxE16-026	RIL F6:8	1	0	0.3	1.2	2	2.55556	6.05556	0	10	30	50	55.5556	145.556
BxE16-026	RIL F6:8	2	0	0.1	0.4	0.5	0.5	1.5	0	0	10	10	10	30
BxE16-026	RIL F6:8	3	0	0	0.4	0.6	0.9	1.9	0	0	10	20	30	60
BxE16-027	RIL F6:8	1	0	0	0	0.1	0.2	0.3	0	0	0	0	10	10
BxE16-027	RIL F6:8	2	0	0	0.2	0.5	0.5	1.2	0	0	10	10	10	30
BxE16-027	RIL F6:8	3	0	0	0	0	0.3	0.3	0	0	0	0	10	10
BxE16-028	RIL F6:8	1	0.2	0.7	1.2	1.7	2.2	6	10	20	30	30	50	140
BxE16-028	RIL F6:8	2	0	0.6	1.2	1.7	2.2	5.7	0	20	50	50	60	180
BxE16-028	RIL F6:8	3	0.2	0.7	0.9	1.8	2.2	5.8	10	20	20	40	50	140
BxE16-029	RIL F6:8	1	0	0.2	0.8	1.5	2.6	5.1	0	0	20	40	80	140
BxE16-029	RIL F6:8	2	0	0	0.2	0.6	1.4	2.2	0	0	10	20	40	70
BxE16-029	RIL F6:8	3	0	0	0	0.3	0.6	0.9	0	0	0	10	10	20
BxE16-030	RIL F6:8	1	0	0.3	0.9	2.3	3.4	6.9	0	10	20	70	90	190
BxE16-030	RIL F6:8	2	0	0.2	0.6	0.9	1.2	2.9	0	0	20	20	20	60
BxE16-030	RIL F6:8	3	0	0	0.1	0.6	0.8	1.5	0	0	0	10	20	30
BxE16-031	RIL F6:8	1	0	0	0.5	0.7	1	2.2	0	0	20	20	20	60
BxE16-031	RIL F6:8	2	0	0	0.2	0.7	1.1	2	0	0	10	20	20	50
BxE16-031	RIL F6:8	3	0	0	0.3	0.3	1	1.6	0	0	10	10	20	40
BxE16-032	RIL F6:8	1	0	0.2	1.7	3.2	3.8	8.9	0	10	50	80	90	230
BxE16-032	RIL F6:8	2	0	0.7	1.4	1.7	2.7	6.5	0	30	30	30	90	180
BxE16-032	RIL F6:8	3	0	0	0.3	0.9	1	2.2	0	0	10	20	20	50
BxE16-033	RIL F6:8	1	0	1.1	2.3	3.1	4.1	10.6	0	30	60	80	100	270
BxE16-033	RIL F6:8	2	0	0.6	1.9	2.9	3.5	8.9	0	30	60	80	80	250
BxE16-033	RIL F6:8	3	0	0.333333	0.8	1.6	2.1	4.83333	0	11.1111	30	40	50	131.111
BxE16-034	RIL F6:8	1	0	0	0.5	0.9	1.2	2.6	0	0	20	20	30	70
BxE16-034	RIL F6:8	2	0	0	0	0.2	0.5	0.7	0	0	0	10	20	30
BxE16-034	RIL F6:8	3	0	0	0	0.1	0.4	0.5	0	0	0	0	10	10
BxE16-035	RIL F6:8	1	0	0	0	0	0.5	0.5	0	0	0	0	20	20
BxE16-035	RIL F6:8	2	0	0.2	1.2	1.8	2.4	5.6	0	10	40	50	60	160
BxE16-035	RIL F6:8	3	0	0	0.4	1.1	2.4	3.9	0	0	10	40	70	120
BxE16-036	RIL F6:8	1	0	0.2	1.2	1.6	2.3	5.3	0	0	30	50	60	140
BxE16-036	RIL F6:8	2	0	0	0.1	0.6	1.3	2	0	0	0	20	30	50
BxE16-036	RIL F6:8	3	0	0	0.3	0.5	0.7	1.5	0	0	0	0	20	20
BxE16-037	RIL F6:8	1	0	0	0	0.3	0.7	1	0	0	0	0	30	30
BxE16-037	RIL F6:8	2	0	0	0	0.1	0.5	0.6	0	0	0	0	20	20
BxE16-037	RIL F6:8	3	0	0	0.2	0.4	0.6	1.2	0	0	10	10	10	30
BxE16-038	RIL F6:8	1	0.2	1.2	2.7	3.2	3.9	11.2	10	30	70	70	90	270
BxE16-038	RIL F6:8	2	0	0.6	0.9	1.4	1.9	4.8	0	20	20	40	50	130
BxE16-038	RIL F6:8	3	0	0.2	1.2	2.1	2.6	6.1	0	10	40	60	60	170
BxE16-039	RIL F6:8	1	0	0.6	1.4	1.9	2	5.9	0	20	40	40	40	140
BxE16-039	RIL F6:8	2	0	0	0	0.3	0.5	0.8	0	0	0	10	10	20
BxE16-039	RIL F6:8	3	0	0.3	1	1.3	1.5	4.1	0	10	20	30	30	90
BxE16-040	RIL F6:8	1	0	0.1	0.4	0.7	0.8	2	0	0	10	10	20	40
BxE16-040	RIL F6:8	2	0	0.1	0.5	1.3	1.6	3.5	0	0	10	40	40	90
BxE16-040	RIL F6:8	3	0	0.2	0.5	0.6	0.8	2.1	0	10	10	10	20	50
BxE16-041	RIL F6:8	1	0	0.1	0.3	0.7	1.1	2.2	0	0	10	20	30	60
BxE16-041	RIL F6:8	2	0	0	0.2	0.5	0.6	1.3	0	0	10	20	20	50
BxE16-041	RIL F6:8	3	0	0	0.4	1.8	2.5	4.7	0	0	10	50	70	130
BxE16-042	RIL F6:8	1	0	0.1	0.3	1	1.6	3	0	0	10	20	40	70
BxE16-042	RIL F6:8	2	0	0	0.2	0.7	1	1.9	0	0	10	20	20	50
BxE16-042	RIL F6:8	3	0	0	0.1	0.5	0.5	1.1	0	0	0	10	10	20
BxE16-043	RIL F6:8	1	0	0	0.2	0.7	0.7	1.6	0	0	0	20	20	40
BxE16-043	RIL F6:8	2	0	0	0.2	0.5	1.1	1.8	0	0	10	10	30	50
BxE16-043	RIL F6:8	3	0	0	0	0	0	0	0	0	0	0	0	0
BxE16-044	RIL F6:8	1	0.1	2	4.2	4.7	4.8	15.8	0	60	90	100	100	350
BxE16-044	RIL F6:8	2	0	0.2	1.1	2.4	3.4	7.1	0	10	40	60	90	200
BxE16-044	RIL F6:8	3	0	0.2	1.7	2.5	3.4	7.8	0	10	50	60	80	200
BxE16-045	RIL F6:8	1	0.2	0.4	0.7	2.1	3.7	7.1	10	10	20	60	100	200
BxE16-045	RIL F6:8	2	0.2	0.5	1.1	1.6	2.1	5.5	10	10	30	30	60	140
BxE16-045	RIL F6:8	3	0.5	1.1	1.5	2.1	3	8.2	20	20	40	50	80	210
BxE16-046	RIL F6:8	1	0	0	0	0.2	0.3	0.5	0	0	0	10	10	20
BxE16-046	RIL F6:8	2	0	0	0	0	0	0	0	0	0	0	0	0
BxE16-046	RIL F6:8	3	0	0.2	0.5	0.5	0.5	1.7	0	10	10	10	10	40
BxE16-047	RIL F6:8	1	0	0.1	0.8	1.1	1.1	3.1	0	0	20	20	20	60
BxE16-047	RIL F6:8	2	0	0	0	0.6	1.5	2.1	0	0	0	20	30	50
BxE16-047	RIL F6:8	3	0	0	0	0	0	0	0	0	0	0	0	0
BxE16-048	RIL F6:8	1	0	0	0.5	1.7	2.7	4.9	0	0	20	50	70	140
BxE16-048	RIL F6:8	2	0	0	0.1	0.6	1.3	2	0	0	0	30	40	70
BxE16-048	RIL F6:8	3	0	0	0.5	1.3	1.7	3.5	0	0	10	40	40	90
BxE16-049	RIL F6:8	1	0	0	0.1	0.6	0.9	1.6	0	0	0	20	20	40
BxE16-049	RIL F6:8	2	0	0	0	0.1	0.2	0.3	0	0	0	0	10	10
BxE16-049	RIL F6:8	3	0	0	0.2	0.5	1.1	1.8	0	0	10	10	30	50
BxE16-050	RIL F6:8	1	0	0	0.3	1	1.1	2.4	0	0	10	20	20	50
BxE16-050	RIL F6:8	2	0	0.7	2	2.2	2.4	7.3	0	30	50	50	60	190
BxE16-050	RIL F6:8	3	0	0	0	0.1	0.4	0.5	0	0	0	0	10	10
BxE16-051	RIL F6:8	1	0	0	0	0	0	0	0	0	0	0	0	0
BxE16-051	RIL F6:8	2	0	0	0	0.4	0.7	1.1	0	0	0	20	20	40
BxE16-051	RIL F6:8	3	0	0	0.3	0.5	0.9	1.7	0	0	10	10	20	40
BxE16-052	RIL F6:8	1	0	0.2	1.6	2.7	3.7	8.2	0	10	40	70	90	210
BxE16-052	RIL F6:8	2	0.3	0.6	1.7	2.9	3.5	9	10	20	50	80	90	250
BxE16-052	RIL F6:8	3	0	0.3	1.6	2.8	3.5	8.2	0	10	50	60	80	200
BxE16-053	RIL F6:8	1	0	0	1.4	2.9	4	8.3	0	0	50	80	100	230
BxE16-053	RIL F6:8	2	0.2	0.7	1.9	2.6	3.3	8.7	10	30	70	70	70	250
BxE16-053	RIL F6:8	3	0	0.285714	0.428571	0.857143	1.71429	3.28571	0	14.2857	14.2857	28.5714	37.5	94.6429
BxE16-054	RIL F6:8	1	0.2	0.8	2.8	4.6	5	13.4	10	20	80	100	100	310
BxE16-054	RIL F6:8	2	0.3	1.4	2.8	4	4.6	13.1	10	50	70	90	100	320
BxE16-054	RIL F6:8	3	0	0.9	2	2.3	2.8	8	0	30	40	50	50	170
BxE16-055	RIL F6:8	1	0	0	0.2	0.8	1.1	2.1	0	0	10	20	30	60
BxE16-055	RIL F6:8	2	0	0	0.2	0.8	1	2	0	0	10	20	20	50
BxE16-055	RIL F6:8	3	0	0	0	0	0	0	0	0	0	0	0	0
BxE16-056	RIL F6:8	1	0.1	0.7	2.5	3.4	3.8	10.5	0	20	50	80	80	230
BxE16-056	RIL F6:8	2	0	0	0	0	0.6	0.6	0	0	0	0	30	30
BxE16-056	RIL F6:8	3	0	0	0.1	0.5	0.6	1.2	0	0	0	10	10	20
BxE16-057	RIL F6:8	1	0	0.5	2.7	3.4	4.3	10.9	0	10	70	70	100	250
BxE16-057	RIL F6:8	2	0.1	0.9	1.8	2.7	3.3	8.8	0	30	50	70	80	230
BxE16-057	RIL F6:8	3	0	0.3	1.1	1.6	2.5	5.5	0	0	30	30	60	120
BxE16-058	RIL F6:8	1	0	0.1	0.1	0.6	0.7	1.5	0	0	0	20	20	40
BxE16-058	RIL F6:8	2	0	0	0	0.3	0.5	0.8	0	0	0	10	10	20
BxE16-058	RIL F6:8	3	0	0	0.5	0.5	0.8	1.8	0	0	10	10	20	40
BxE16-059	RIL F6:8	1	0	0.8	2	2.7	3.9	9.4	0	30	50	60	90	230
BxE16-059	RIL F6:8	2	0.1	1.2	2.3	3.2	3.8	10.6	0	50	70	70	90	280
BxE16-059	RIL F6:8	3	0	1	1.5	2.2	3.1	7.8	0	30	40	50	70	190
BxE16-060	RIL F6:8	1	0.6	1.8	4.2	4.9	5	16.5	20	50	100	100	100	370
BxE16-060	RIL F6:8	2	0.1	0.5	1.3	2.3	2.9	7.1	0	20	40	70	70	200
BxE16-060	RIL F6:8	3	0	0.7	2.1	3.1	3.7	9.6	0	30	50	80	90	250
BxE16-061	RIL F6:8	1	0.1	1.9	3.7	4.1	4.8	14.6	0	60	80	90	100	330
BxE16-061	RIL F6:8	2	0	0.6	1.5	2.4	4	8.5	0	20	40	70	100	230
BxE16-061	RIL F6:8	3	0	1.5	2.6	3.8	4.3	12.2	0	40	60	80	90	270
BxE16-062	RIL F6:8	1	0	0	0.6	1.4	2.2	4.2	0	0	20	40	60	120
BxE16-062	RIL F6:8	2	0	0	0	0	0.5	0.5	0	0	0	0	20	20
BxE16-062	RIL F6:8	3	0	0	0	0.2	1	1.2	0	0	0	0	30	30
BxE16-063	RIL F6:8	1	0.1	0.8	1.5	2.1	3.1	7.6	0	20	30	50	90	190
BxE16-063	RIL F6:8	2	0.3	1.3	2.9	3.4	3.6	11.5	10	50	70	80	80	290
BxE16-063	RIL F6:8	3	0	2.1	4.4	4.5	4.5	15.5	0	50	90	90	90	320
BxE16-064	RIL F6:8	1	0	0.5	2.8	3.7	4.2	11.2	0	10	80	80	90	260
BxE16-064	RIL F6:8	2	0	0.9	3	3.8	4.1	11.8	0	20	80	80	90	270
BxE16-064	RIL F6:8	3	0	0.6	1.8	2.4	3.5	8.3	0	20	40	40	100	200
BxE16-065	RIL F6:8	1	0	0.2	0.3	0.6	1.7	2.8	0	10	10	10	50	80
BxE16-065	RIL F6:8	2	0	0.2	0.4	0.8	1.4	2.8	0	0	10	20	40	70
BxE16-065	RIL F6:8	3	0	0	0.4	0.7	0.8	1.9	0	0	10	10	20	40
BxE16-066	RIL F6:8	1	0.1	0.6	1.1	1.9	2.5	6.2	0	10	30	40	70	150
BxE16-066	RIL F6:8	2	0	0.4	1.6	2.3	2.9	7.2	0	20	40	60	70	190
BxE16-066	RIL F6:8	3	0	0.6	1.2	1.8	2.7	6.3	0	20	30	40	70	160
BxE16-067	RIL F6:8	1	0	0.2	0.8	1.7	2.8	5.5	0	10	30	40	80	160
BxE16-067	RIL F6:8	2	0	0.4	1.2	1.9	2.5	6	0	20	30	40	60	150
BxE16-067	RIL F6:8	3	0	0	0.5	1.3	2.7	4.5	0	0	20	40	70	130
BxE16-068	RIL F6:8	1	0	0	0.4	0.9	1.8	3.1	0	0	10	20	50	80
BxE16-068	RIL F6:8	2	0	0	0.4	0.8	1.5	2.7	0	0	20	30	50	100
BxE16-068	RIL F6:8	3	0	0.2	0.8	1.2	2.2	4.4	0	10	20	30	60	120
BxE16-069	RIL F6:8	1	0	0.2	0.2	0.4	0.6	1.4	0	10	10	10	10	40
BxE16-069	RIL F6:8	2	0	0.1	0.8	1.5	2.7	5.1	0	0	40	60	70	170
BxE16-069	RIL F6:8	3	0	0.2	0.3	0.7	0.8	2	0	10	10	20	20	60
BxE16-070	RIL F6:8	1	0	0	0.1	0.2	0	0.3	0	0	0	0	0	0
BxE16-070	RIL F6:8	2	0	0	0	0	0	0	0	0	0	0	0	0
BxE16-070	RIL F6:8	3	0	0	0	0.3	0.4	0.7	0	0	0	10	10	20
BxE16-071	RIL F6:8	1	0	0	0.2	1	1.4	2.6	0	0	10	30	30	70
BxE16-071	RIL F6:8	2	0	0	0.2	1.2	2.1	3.5	0	0	10	40	60	110
BxE16-071	RIL F6:8	3	0	0	0.1	0.3	1.3	1.7	0	0	0	10	40	50
BxE16-072	RIL F6:8	1	0	0.7	1.3	2.3	2.6	6.9	0	20	30	50	60	160
BxE16-072	RIL F6:8	2	0	0.1	0.4	0.6	0.6	1.7	0	0	10	10	10	30
BxE16-072	RIL F6:8	3	0	0	0.7	1	1.7	3.4	0	0	20	20	50	90
BxE16-073	RIL F6:8	1	0	0.3	0.4	0.7	1.3	2.7	0	10	10	10	30	60
BxE16-073	RIL F6:8	2	0	0	0	0.2	0.3	0.5	0	0	0	10	10	20
BxE16-073	RIL F6:8	3	0	0	0.1	0.6	1.3	2	0	0	0	10	30	40
BxE16-074	RIL F6:8	1	0	0	0	0.3	0.3	0.6	0	0	0	10	10	20
BxE16-074	RIL F6:8	2	0	0	0	0	0.2	0.2	0	0	0	0	0	0
BxE16-074	RIL F6:8	3	0	0	0	0	0.3	0.3	0	0	0	0	10	10
BxE16-075	RIL F6:8	1	0	0.2	0.4	1.2	1.5	3.3	0	10	10	30	40	90
BxE16-075	RIL F6:8	2	0	0	0.2	0.4	0.9	1.5	0	0	10	10	30	50
BxE16-075	RIL F6:8	3	0	0	0.3	1	1.6	2.9	0	0	10	30	40	80
BxE16-076	RIL F6:8	1	0.2	1.2	3	4.5	4.7	13.6	10	40	80	100	100	330
BxE16-076	RIL F6:8	2	0	1.2	2.9	3.8	4.3	12.2	0	30	70	90	100	290
BxE16-076	RIL F6:8	3	0.6	1.9	4.2	5	5	16.7	20	60	100	100	100	380
BxE16-077	RIL F6:8	1	0	0	0.2	0.4	0.9	1.5	0	0	10	10	20	40
BxE16-077	RIL F6:8	2	0	0	0	0.7	1.4	2.1	0	0	0	20	50	70
BxE16-077	RIL F6:8	3	0	0	0	0	0.3	0.3	0	0	0	0	10	10
BxE16-078	RIL F6:8	1	0	0.2	0.5	1.1	1.4	3.2	0	10	20	20	40	90
BxE16-078	RIL F6:8	2	0	0.4	1.6	2.8	3.6	8.4	0	10	40	90	90	230
BxE16-078	RIL F6:8	3	0	0.4	1.1	2.2	3.5	7.2	0	20	30	60	100	210
BxE16-079	RIL F6:8	1	0.2	0.6	0.8	1.7	2.8	6.1	10	20	20	40	80	170
BxE16-079	RIL F6:8	2	0	0.5	1.7	2.7	3.5	8.4	0	20	50	60	80	210
BxE16-079	RIL F6:8	3	0.1	0	0.1	0.8	1.6	2.6	0	0	0	20	40	60
BxE16-080	RIL F6:8	1	0	0	0.3	0.9	1.2	2.4	0	0	0	30	30	60
BxE16-080	RIL F6:8	2	0	0	0	0	0	0	0	0	0	0	0	0
BxE16-080	RIL F6:8	3	0	0.2	1	1.2	1.5	3.9	0	10	20	30	40	100
BxE16-081	RIL F6:8	1	0	0	0.2	0.6	1.8	2.6	0	0	0	20	70	90
BxE16-081	RIL F6:8	2	0	0	0.6	1.1	1.8	3.5	0	0	10	30	60	100
BxE16-081	RIL F6:8	3	0	0.2	0	0.2	0.6	1	0	10	0	0	20	30
BxE16-082	RIL F6:8	1	0	0	0	0	0.1	0.1	0	0	0	0	0	0
BxE16-082	RIL F6:8	2	0	0.2	0.5	0.6	1.6	2.9	0	10	10	20	40	80
BxE16-082	RIL F6:8	3	0	0	0.1	0.3	0.5	0.9	0	0	0	10	10	20
BxE16-083	RIL F6:8	1	0	0	0.3	0.3	0.6	1.2	0	0	0	0	30	30
BxE16-083	RIL F6:8	2	0	0	0	0.2	0.5	0.7	0	0	0	10	20	30
BxE16-083	RIL F6:8	3	0	0	0	0	0	0	0	0	0	0	0	0
BxE16-084	RIL F6:8	1	0	0.1	0.7	1	1.9	3.7	0	0	20	20	60	100
BxE16-084	RIL F6:8	2	0	0.3	0.9	1.7	2.3	5.2	0	10	30	50	60	150
BxE16-084	RIL F6:8	3	0	0	0.2	1.8	2.7	4.7	0	0	0	50	70	120
BxE16-085	RIL F6:8	1	0.3	1.1	2.6	3.6	4.4	12	10	30	70	80	100	290
BxE16-085	RIL F6:8	2	0	1.2	3.4	4	4	12.6	0	40	80	80	80	280
BxE16-085	RIL F6:8	3	0	1.4	3.1	3.7	4.1	12.3	0	50	70	70	90	280
BxE16-086	RIL F6:8	1	0	0.1	0.2	0.9	0.7	1.9	0	0	0	20	20	40
BxE16-086	RIL F6:8	2	0	0	0	0	0	0	0	0	0	0	0	0
BxE16-086	RIL F6:8	3	0	0	0	0	0.2	0.2	0	0	0	0	10	10
BxE16-087	RIL F6:8	1	0	0	0	0.1	0.3	0.4	0	0	0	0	10	10
BxE16-087	RIL F6:8	2	0	0.111111	0.2	0.4	0.7	1.41111	0	0	10	20	20	50
BxE16-087	RIL F6:8	3	0	0	0.1	0.4	0.7	1.2	0	0	0	10	20	30
BxE16-088	RIL F6:8	1	0	0.8	1.7	2.9	3.4	8.8	0	20	50	70	80	220
BxE16-088	RIL F6:8	2	0.4	0.8	1.3	2.6	3.7	8.8	20	20	40	80	100	260
BxE16-088	RIL F6:8	3	0	0.4	1.6	3	3.8	8.8	0	10	30	60	100	200
BxE16-089	RIL F6:8	1	0	0	0	0.5	1.6	2.1	0	0	0	10	60	70
BxE16-089	RIL F6:8	2	0	0.4	0.8	0.8	1.6	3.6	0	10	10	10	30	60
BxE16-089	RIL F6:8	3	0	0	0.2	0.7	1.3	2.2	0	0	10	20	30	60
BxE16-090	RIL F6:8	1	0.1	0.4	2.1	3.4	4.1	10.1	0	10	70	90	100	270
BxE16-090	RIL F6:8	2	0.3	0.7	1.8	2.6	3.3	8.7	10	20	50	60	70	210
BxE16-090	RIL F6:8	3	0	0	0.2	0.8	1	2	0	0	0	20	20	40
BxE16-091	RIL F6:8	1	0	0.3	1.7	3	3.8	8.8	0	0	50	70	100	220
BxE16-091	RIL F6:8	2	0.2	1	1.7	3	3.3	9.2	10	40	50	70	70	240
BxE16-091	RIL F6:8	3	0	0	0	0.6	1.8	2.4	0	0	0	10	40	50
BxE16-092	RIL F6:8	1	0	0.3	1.6	2.6	2.9	7.4	0	10	50	60	50	170
BxE16-092	RIL F6:8	2	0	0	0.2	0.5	0.9	1.6	0	0	10	20	20	50
BxE16-092	RIL F6:8	3	0	0	0	0.3	0.5	0.8	0	0	0	10	10	20
BxE16-093	RIL F6:8	1	0.1	1.6	3.2	4.4	4.9	14.2	0	60	100	100	100	360
BxE16-093	RIL F6:8	2	0	0	1.4	2.5	2.9	6.8	0	0	50	60	70	180
BxE16-093	RIL F6:8	3	0.4	2.1	3.5	4.4	5	15.4	20	60	90	100	100	370
BxE16-094	RIL F6:8	1	0	0	0.5	2.2	3.4	6.1	0	0	20	80	90	190
BxE16-094	RIL F6:8	2	0	0.2	0.6	1.4	2.5	4.7	0	10	20	40	80	150
BxE16-094	RIL F6:8	3	0	0.2	0.3	0.8	1.6	2.9	0	10	10	20	50	90
BxE16-095	RIL F6:8	1	0	0.1	0.8	1.5	2.6	5	0	0	20	30	60	110
BxE16-095	RIL F6:8	2	0	1.2	2.8	3	3.2	10.2	0	40	60	60	70	230
BxE16-095	RIL F6:8	3	0	0.9	2.3	3	4	10.2	0	30	50	60	90	230
BxE16-096	RIL F6:8	1	0	0.5	2.2	3.2	3.9	9.8	0	10	50	70	90	220
BxE16-096	RIL F6:8	2	0	0.5	2.1	3.2	3.8	9.6	0	10	50	80	80	220
BxE16-096	RIL F6:8	3	0	0.9	2.3	3.3	3.4	9.9	0	30	50	70	70	220
BxE16-097	RIL F6:8	1	0	0	0.3	0.7	1.3	2.3	0	0	10	20	30	60
BxE16-097	RIL F6:8	2	0	0	0.2	0.4	0.6	1.2	0	0	10	10	10	30
BxE16-097	RIL F6:8	3	0	0	0.2	0.5	0.7	1.4	0	0	10	10	20	40
BxE16-098	RIL F6:8	1	0	1	2.3	2.5	2.9	8.7	0	30	50	50	60	190
BxE16-098	RIL F6:8	2	0	0.2	0.7	1.4	1.7	4	0	10	30	30	40	110
BxE16-098	RIL F6:8	3	0.3	0.5	1	1	1	3.8	10	10	20	20	20	80
BxE16-099	RIL F6:8	1	0.2	0.4	1.2	1.9	2.5	6.2	10	10	30	40	70	160
BxE16-099	RIL F6:8	2	0	0	0.3	1.4	2.3	4	0	0	10	60	70	140
BxE16-099	RIL F6:8	3	0	0.6	0.9	1.9	3	6.4	0	20	20	60	80	180
BxE16-100	RIL F6:8	1	0	0	0.2	1.1	1.5	2.8	0	0	10	30	50	90
BxE16-100	RIL F6:8	2	0	0	0	0.6	1	1.6	0	0	0	20	30	50
BxE16-100	RIL F6:8	3	0	0	0	0	0.1	0.1	0	0	0	0	0	0
BxE16-101	RIL F6:8	1	0	0.2	0.7	1.3	1.3	3.5	0	0	20	30	30	80
BxE16-101	RIL F6:8	2	0	0	0.5	1.5	1.9	3.9	0	0	20	30	40	90
BxE16-101	RIL F6:8	3	0	0.2	1.4	1.9	2.5	6	0	0	30	40	60	130
BxE16-102	RIL F6:8	1	0	0.2	0.7	1.3	1.5	3.7	0	10	20	30	40	100
BxE16-102	RIL F6:8	2	0	0	0.4	0.8	1.2	2.4	0	0	10	20	30	60
BxE16-102	RIL F6:8	3	0	0.2	0.5	0.5	0.5	1.7	0	10	10	10	10	40
BxE16-103	RIL F6:8	1	0.1	0.6	2.5	2.9	3.8	9.9	0	10	60	60	90	220
BxE16-103	RIL F6:8	2	0	0.8	2	2.9	3.8	9.5	0	30	50	70	90	240
BxE16-103	RIL F6:8	3	0	0	0.1	0.8	2.4	3.3	0	0	0	30	60	90
BxE16-104	RIL F6:8	1	0	0.3	0.5	0.7	0.9	2.4	0	10	10	20	30	70
BxE16-104	RIL F6:8	2	0	0	0.2	0.5	1.1	1.8	0	0	10	10	30	50
BxE16-104	RIL F6:8	3	0	0.3	0.9	1.6	1.7	4.5	0	10	30	30	40	110
BxE16-105	RIL F6:8	1	0	0	0.2	2.5	3.1	5.8	0	0	0	70	70	140
BxE16-105	RIL F6:8	2	0	0.2	1.2	1.9	2.7	6	0	0	30	40	60	130
BxE16-105	RIL F6:8	3	0	0	0.1	0.3	0.8	1.2	0	0	0	0	20	20
BxE16-106	RIL F6:8	1	0	0.3	1.2	1.9	2.2	5.6	0	10	30	50	50	140
BxE16-106	RIL F6:8	2	0	0	0	0.3	0.3	0.6	0	0	0	10	10	20
BxE16-106	RIL F6:8	3	0	0	0	0	0.1	0.1	0	0	0	0	0	0
BxE16-107	RIL F6:8	1	0	0	0.1	0.5	1	1.6	0	0	0	10	20	30
BxE16-107	RIL F6:8	2	0	0	0.1	0.3	0.6	1	0	0	0	10	20	30
BxE16-107	RIL F6:8	3	0	0.4	1	1.5	2	4.9	0	10	30	30	50	120
BxE16-108	RIL F6:8	1	0	0	0	0.5	1.2	1.7	0	0	0	10	30	40
BxE16-108	RIL F6:8	2	0	0.3	0.5	0.5	0.5	1.8	0	10	10	10	10	40
BxE16-108	RIL F6:8	3	0	0.2	0	0	0	0.2	0	10	0	0	0	10
BxE16-109	RIL F6:8	1	0	0	0.7	1.1	1.8	3.6	0	0	20	20	50	90
BxE16-109	RIL F6:8	2	0	0	0	0.4	1	1.4	0	0	0	20	40	60
BxE16-109	RIL F6:8	3	0	0	0.2	0.3	1.4	1.9	0	0	0	10	40	50
BxE16-110	RIL F6:8	1	0	1.1	2.8	3.8	4.5	12.2	0	30	70	90	90	280
BxE16-110	RIL F6:8	2	0	0.6	2.1	3.1	3.7	9.5	0	10	70	70	80	230
BxE16-110	RIL F6:8	3	0	0.2	0.6	0.8	1.5	3.1	0	10	10	20	50	90
BxE16-111	RIL F6:8	1	0	0	0.1	0.3	0.4	0.8	0	0	0	0	0	0
BxE16-111	RIL F6:8	2	0	0	0	0.3	0.6	0.9	0	0	0	10	20	30
BxE16-111	RIL F6:8	3	0	0	0.4	0.5	0.5	1.4	0	0	10	10	10	30
BxE16-112	RIL F6:8	1	0.3	1.7	2.7	3.2	3.9	11.8	10	50	60	60	90	270
BxE16-112	RIL F6:8	2	0	0.7	1.5	2.6	3.6	8.4	0	20	50	80	90	240
BxE16-112	RIL F6:8	3	0	1.3	2	3.6	4.3	11.2	0	40	50	80	90	260
BxE16-113	RIL F6:8	1	0	0	0	0.3	0.7	1	0	0	0	10	20	30
BxE16-113	RIL F6:8	2	0	0	0.1	0.4	1.1	1.6	0	0	0	20	40	60
BxE16-113	RIL F6:8	3	0	0	0.2	0.6	0.9	1.7	0	0	0	20	30	50
BxE16-114	RIL F6:8	1	0	0.4	1.5	3.4	3.9	9.2	0	10	60	90	90	250
BxE16-114	RIL F6:8	2	0.2	1.1	2.5	3.7	4.4	11.9	0	40	70	90	100	300
BxE16-114	RIL F6:8	3	0.2	1.1	1.8	2.7	3.7	9.5	10	40	40	70	90	250
BxE16-115	RIL F6:8	1	0	0.4	0.6	0.9	1.5	3.4	0	10	10	20	40	80
BxE16-115	RIL F6:8	2	0	0	0.2	0.2	0.5	0.9	0	0	10	10	10	30
BxE16-115	RIL F6:8	3	0	0	0.3	0.9	1.6	2.8	0	0	10	30	40	80
BxE16-116	RIL F6:8	1	0	0.1	1	1.9	2.1	5.1	0	0	20	50	60	130
BxE16-116	RIL F6:8	2	0	0	0.4	1.5	2.1	4	0	0	20	40	50	110
BxE16-116	RIL F6:8	3	0	0	0.3	0.7	1.3	2.3	0	0	10	10	30	50
BxE16-117	RIL F6:8	1	0	0	0.3	1.2	2.1	3.6	0	0	10	30	70	110
BxE16-117	RIL F6:8	2	0	0	0.9	1.8	2.8	5.5	0	0	40	50	50	140
BxE16-117	RIL F6:8	3	0	0	0.6	1	1	2.6	0	0	20	20	20	60
BxE16-118	RIL F6:8	1	0.3	1.5	3.7	4.5	4.8	14.8	10	40	90	90	100	330
BxE16-118	RIL F6:8	2	0.1	2	5	5	5	17.1	0	70	100	100	100	370
BxE16-118	RIL F6:8	3	0	0.5	2.6	3	4.1	10.2	0	0	60	60	90	210
BxE16-119	RIL F6:8	1	0	0	0	0.1	0	0.1	0	0	0	0	0	0
BxE16-119	RIL F6:8	2	0	0.1	0.4	0.7	1.3	2.5	0	0	20	20	40	80
BxE16-119	RIL F6:8	3	0	0	0	0.4	1	1.4	0	0	0	10	30	40
BxE16-120	RIL F6:8	1	0	0	1.4	2.4	2.5	6.3	0	0	30	50	70	150
BxE16-120	RIL F6:8	2	0	0.2	0.7	1.2	2	4.1	0	10	20	40	50	120
BxE16-120	RIL F6:8	3	0	0.7	1.5	2	2.9	7.1	0	20	30	40	60	150
BxE16-121	RIL F6:8	1	0	0	0	0.4	0.8	1.2	0	0	0	10	20	30
BxE16-121	RIL F6:8	2	0	0	0	0.5	0.8	1.3	0	0	0	20	20	40
BxE16-121	RIL F6:8	3	0	0	0	0	0.3	0.3	0	0	0	0	10	10
BxE16-122	RIL F6:8	1	0	0.1	0.5	0.6	0.5	1.7	0	0	10	10	10	30
BxE16-122	RIL F6:8	2	0	0	0	0	0.4	0.4	0	0	0	0	10	10
BxE16-122	RIL F6:8	3	0	0	0	0	0	0	0	0	0	0	0	0
BxE16-123	RIL F6:8	1	0	0	0	0.2	1.1	1.3	0	0	0	10	40	50
BxE16-123	RIL F6:8	2	0	0	0.8	1.9	2.9	5.6	0	0	40	60	80	180
BxE16-123	RIL F6:8	3	0	0	0.1	0.5	0.9	1.5	0	0	0	10	30	40
BxE16-124	RIL F6:8	1	0	0.3	0.9	1.6	1.8	4.6	0	10	20	40	50	120
BxE16-124	RIL F6:8	2	0	0	0	0.3	0.6	0.9	0	0	0	10	20	30
BxE16-124	RIL F6:8	3	0	0	0	0.1	0.1	0.2	0	0	0	0	0	0
BxE16-125	RIL F6:8	1	0	0	0.1	1.1	1.6	2.8	0	0	0	30	40	70
BxE16-125	RIL F6:8	2	0	0	0	0	0	0	0	0	0	0	0	0
BxE16-125	RIL F6:8	3	0	0	0	0.2	0.3	0.5	0	0	0	10	10	20
BxE16-126	RIL F6:8	1	0	0	0.7	1.3	1.6	3.6	0	0	20	30	50	100
BxE16-126	RIL F6:8	2	0	0	0.3	0.6	1	1.9	0	0	10	10	30	50
BxE16-126	RIL F6:8	3	0	0	0.3	0.5	1.3	2.1	0	0	10	10	40	60
BxE16-127	RIL F6:8	1	0.2	0.6	0.9	1.2	1.9	4.8	10	20	20	30	40	120
BxE16-127	RIL F6:8	2	0	0.2	0.4	0.5	0.9	2	0	10	10	10	10	40
BxE16-127	RIL F6:8	3	0	0	0.3	0.7	1.1	2.1	0	0	10	10	30	50
BxE16-128	RIL F6:8	1	0	0.2	0.4	0.6	0.6	1.8	0	10	10	10	10	40
BxE16-128	RIL F6:8	2	0	0.1	0.5	0.7	1	2.3	0	0	10	20	30	60
BxE16-128	RIL F6:8	3	0	0	0	0.1	0.3	0.4	0	0	0	0	10	10
BxE16-129	RIL F6:8	1	0	0	0.4	1.5	2.1	4	0	0	20	30	50	100
BxE16-129	RIL F6:8	2	0	0	0	0.4	0.5	0.9	0	0	0	20	20	40
BxE16-129	RIL F6:8	3	0	0	0	0	0.3	0.3	0	0	0	0	10	10
BxE16-130	RIL F6:8	1	0	0	0.5	1.8	2.7	5	0	0	10	40	70	120
BxE16-130	RIL F6:8	2	0	0	0	0.8	2.44444	3.24444	0	0	0	30	60	90
BxE16-130	RIL F6:8	3	0	0	0	0.3	0.9	1.2	0	0	0	10	20	30
BxE16-131	RIL F6:8	1	0	0.1	0.8	1.4	2.5	4.8	0	0	30	40	90	160
BxE16-131	RIL F6:8	2	0.2	0	1.2	2.1	2.6	6.1	10	0	50	60	60	180
BxE16-131	RIL F6:8	3	0	0	0.8	2.5	3.5	6.8	0	0	10	70	70	150
BxE16-132	RIL F6:8	1	0	0.3	0.9	1.6	2.6	5.4	0	10	30	40	70	150
BxE16-132	RIL F6:8	2	0	0	0	0.6	1	1.6	0	0	0	20	30	50
BxE16-132	RIL F6:8	3	0	0.1	0.8	2.2	2.7	5.8	0	0	30	60	60	150
BxE16-133	RIL F6:8	1	0	0	0.3	1.3	2.2	3.8	0	0	10	20	60	90
BxE16-133	RIL F6:8	2	0	0.1	0.2	0.6	0.9	1.8	0	0	10	10	20	40
BxE16-133	RIL F6:8	3	0	0.2	0.5	0.7	0.9	2.3	0	10	10	20	20	60
BxE16-134	RIL F6:8	1	0	0	0.9	2.4	3.8	7.1	0	0	30	70	90	190
BxE16-134	RIL F6:8	2	0	0.2	0.8	1.2	1.5	3.7	0	0	30	30	30	90
BxE16-134	RIL F6:8	3	0	0.3	1.3	2.2	2.6	6.4	0	10	40	50	50	150
BxE16-135	RIL F6:8	1	0	0.2	1.3	1.7	1.8	5	0	10	40	40	40	130
BxE16-135	RIL F6:8	2	0	0.1	0.5	1.1	1.4	3.1	0	0	20	30	30	80
BxE16-135	RIL F6:8	3	0	0.5	0.7	0.9	1	3.1	0	10	20	20	20	70
BxE16-136	RIL F6:8	1	0	0.2	0.6	1.4	2.7	4.9	0	10	10	40	70	130
BxE16-136	RIL F6:8	2	0	0	0	0	0.2	0.2	0	0	0	0	10	10
BxE16-136	RIL F6:8	3	0	0	0.5	1.5	2.1	4.1	0	0	20	40	40	100
BxE16-137	RIL F6:8	1	0	0	0.5	1.6	2.5	4.6	0	0	10	40	60	110
BxE16-137	RIL F6:8	2	0	0	0	0.2	0.4	0.6	0	0	0	10	10	20
BxE16-137	RIL F6:8	3	0	0	0.7	1	1.8	3.5	0	0	10	20	50	80
BxE16-138	RIL F6:8	1	0	0.5	1	2.7	3.1	7.3	0	10	20	70	70	170
BxE16-138	RIL F6:8	2	0	0	0.2	0.5	1	1.7	0	0	0	20	20	40
BxE16-138	RIL F6:8	3	0	0.3	0.7	1.3	1.6	3.9	0	10	20	30	40	100
BxE16-139	RIL F6:8	1	0	0	0	0.2	0.2	0.4	0	0	0	0	10	10
BxE16-139	RIL F6:8	2	0	0	0	0	0	0	0	0	0	0	0	0
BxE16-139	RIL F6:8	3	0	0	0	0	0	0	0	0	0	0	0	0
BxE16-140	RIL F6:8	1	0.4	2.2	3.8	4.4	4.8	15.6	20	80	90	90	100	380
BxE16-140	RIL F6:8	2	0	0.8	2	3.6	4.4	10.8	0	20	70	90	100	280
BxE16-140	RIL F6:8	3	0	1.1	2.9	3.6	4.3	11.9	0	40	60	90	90	280
BxE16-141	RIL F6:8	1	0.2	0.3	1.2	2.3	3	7	10	10	40	60	80	200
BxE16-141	RIL F6:8	2	0	0.4	1.7	2.6	2.9	7.6	0	0	60	70	70	200
BxE16-141	RIL F6:8	3	0	0	0.3	0.5	0.7	1.5	0	0	10	10	20	40
BxE16-142	RIL F6:8	1	0	0.8	2.3	2.8	3.6	9.5	0	20	50	50	90	210
BxE16-142	RIL F6:8	2	0	0.3	1.4	2.5	2.5	6.7	0	10	50	50	50	160
BxE16-142	RIL F6:8	3	0	0.3	0.6	0.5	1	2.4	0	10	10	10	20	50
Defender	Suceptible check	1	0.24	1.58	3.5	4.48	4.86	14.66	10	52	92	98	98	350
Defender	Suceptible check	2	0.38	2.16	3.68	4.4	4.7	15.32	12	70	88	94	100	364
Defender	Suceptible check	3	0.5	2.43	4.04	4.63	4.9	16.5	20.22	73.55	87.77	96	98	375.54
Eruption	Parent	1	0	0.6	1.2	1.5	1.5	4.8	0	10	20	40	40	110
Eruption	Parent	2	0	0	0.2	0.2	0.4	0.8	0	0	10	10	10	30
Eruption	Parent	3	0	0	0	0	0	0	0	0	0	0	0	0
Reine des Glaces	Parent	1	0	0.2	1.4	1.6	2.6	5.8	0	0	30	30	60	120
Reine des Glaces	Parent	2	0	0.2	0.5	0.9	2.2	3.8	0	10	20	20	70	120
Reine des Glaces	Parent	3	0	0.6	2.4	3.7	4	10.7	0	20	50	80	80	230

## Sheet: GH April 2023
Entry	Note	Treatment	Rep	DS-Wk6	DS-Wk7	DS-Wk8	DS-Wk9	DS-Wk10	AUDPS
BxE16-001	RIL F6:8	Mechanical+Thrips	1	0	0	3	5	5	13		Rating scale: 0 = No disease to 5 = dead plant
BxE16-001	RIL F6:8	Mechanical+Thrips	2	0	0	3	5	5	13
BxE16-001	RIL F6:8	Mechanical+Thrips	3	0	0	1	5	5	11
BxE16-001	RIL F6:8	Thrips only	1	0	0	1	2	4	7
BxE16-001	RIL F6:8	Thrips only	2	0	0	0	3	5	8
BxE16-001	RIL F6:8	Thrips only	3	0	0	2	4	5	11
BxE16-002	RIL F6:8	Mechanical+Thrips	1	0	1	4	4	4	13
BxE16-002	RIL F6:8	Mechanical+Thrips	2	0	0	1	2	5	8
BxE16-002	RIL F6:8	Mechanical+Thrips	3	0	0	1	2	5	8
BxE16-002	RIL F6:8	Thrips only	1	0	0	1	3	4	8
BxE16-002	RIL F6:8	Thrips only	2	0	0	1	2	3	6
BxE16-002	RIL F6:8	Thrips only	3	0	0	1	2	4	7
BxE16-003	RIL F6:8	Mechanical+Thrips	1	0	0	1	3	4	8
BxE16-003	RIL F6:8	Mechanical+Thrips	2	0	0	1	2	3	6
BxE16-003	RIL F6:8	Mechanical+Thrips	3	0	0	0	1	2	3
BxE16-003	RIL F6:8	Thrips only	1	0	0	1	2	3	6
BxE16-003	RIL F6:8	Thrips only	2	0	0	0	0	2	2
BxE16-003	RIL F6:8	Thrips only	3	0	0	1	4	5	10
BxE16-004	RIL F6:8	Mechanical+Thrips	1	0	0	3	4	5	12
BxE16-004	RIL F6:8	Mechanical+Thrips	2	0	0	3	3	5	11
BxE16-004	RIL F6:8	Mechanical+Thrips	3	0	0	0	2	5	7
BxE16-004	RIL F6:8	Thrips only	1	0	2	4	5	5	16
BxE16-004	RIL F6:8	Thrips only	2	0	0	1	2	5	8
BxE16-004	RIL F6:8	Thrips only	3	0	0	1	2	4	7
BxE16-005	RIL F6:8	Mechanical+Thrips	1	0	2	2	3	5	12
BxE16-005	RIL F6:8	Mechanical+Thrips	2	1	4	5	5	5	20
BxE16-005	RIL F6:8	Mechanical+Thrips	3	0	3	5	5	5	18
BxE16-005	RIL F6:8	Thrips only	1	0	2	4	5	5	16
BxE16-005	RIL F6:8	Thrips only	2	0	1	4	5	5	15
BxE16-005	RIL F6:8	Thrips only	3	0	0	0	1	3	4
BxE16-006	RIL F6:8	Mechanical+Thrips	1	0	2	4	5	5	16
BxE16-006	RIL F6:8	Mechanical+Thrips	2	0	2	4	4	5	15
BxE16-006	RIL F6:8	Mechanical+Thrips	3	0	0	1	2	4	7
BxE16-006	RIL F6:8	Thrips only	1	0	0	2	2	4	8
BxE16-006	RIL F6:8	Thrips only	2	0	4	5	5	5	19
BxE16-006	RIL F6:8	Thrips only	3	0	1	4	5	5	15
BxE16-007	RIL F6:8	Mechanical+Thrips	1	0	0	3	3	5	11
BxE16-007	RIL F6:8	Mechanical+Thrips	2	0	0	4	5	5	14
BxE16-007	RIL F6:8	Mechanical+Thrips	3	0	1	1	2	5	9
BxE16-007	RIL F6:8	Thrips only	1	0	1	2	3	4	10
BxE16-007	RIL F6:8	Thrips only	2	0	0	4	5	5	14
BxE16-007	RIL F6:8	Thrips only	3	0	0	0	1	3	4
BxE16-008	RIL F6:8	Mechanical+Thrips	1	1	5	5	5	5	21
BxE16-008	RIL F6:8	Mechanical+Thrips	2	0	1	4	5	5	15
BxE16-008	RIL F6:8	Mechanical+Thrips	3	0	0	0	3	5	8
BxE16-008	RIL F6:8	Thrips only	1	0	4	5	5	5	19
BxE16-008	RIL F6:8	Thrips only	2	0	3	5	5	5	18
BxE16-008	RIL F6:8	Thrips only	3	1	3	5	5	5	19
BxE16-010	RIL F6:8	Mechanical+Thrips	1	0	0	1	2	3	6
BxE16-010	RIL F6:8	Mechanical+Thrips	2	0	1	1	1	4	7
BxE16-010	RIL F6:8	Mechanical+Thrips	3	0	0	0	1	5	6
BxE16-010	RIL F6:8	Thrips only	1	0	0	1	2	3	6
BxE16-010	RIL F6:8	Thrips only	2	0	1	1	1	2	5
BxE16-010	RIL F6:8	Thrips only	3	0	0	4	5	5	14
BxE16-011	RIL F6:8	Mechanical+Thrips	1	0	1	1	3	3	8
BxE16-011	RIL F6:8	Mechanical+Thrips	2	1	4	4	5	5	19
BxE16-011	RIL F6:8	Mechanical+Thrips	3	0	0	1	2	3	6
BxE16-011	RIL F6:8	Thrips only	1	0	0	1	3	3	7
BxE16-011	RIL F6:8	Thrips only	2	0	1	2	3	4	10
BxE16-011	RIL F6:8	Thrips only	3	0	0	1	1	3	5
BxE16-012	RIL F6:8	Mechanical+Thrips	1	1	4	5	5	5	20
BxE16-012	RIL F6:8	Mechanical+Thrips	2	0	1	3	4	5	13
BxE16-012	RIL F6:8	Mechanical+Thrips	3	0	0	1	3	5	9
BxE16-012	RIL F6:8	Thrips only	1	0	1	1	2	3	7
BxE16-012	RIL F6:8	Thrips only	2	0	2	3	5	5	15
BxE16-012	RIL F6:8	Thrips only	3	0	4	5	5	5	19
BxE16-013	RIL F6:8	Mechanical+Thrips	1	0	2	2	4	5	13
BxE16-013	RIL F6:8	Mechanical+Thrips	2	0	1	2	4	5	12
BxE16-013	RIL F6:8	Mechanical+Thrips	3	0	0	0	1	3	4
BxE16-013	RIL F6:8	Thrips only	1	0	1	1	2	3	7
BxE16-013	RIL F6:8	Thrips only	2	0	0	1	2	4	7
BxE16-013	RIL F6:8	Thrips only	3	0	0	1	1	2	4
BxE16-014	RIL F6:8	Mechanical+Thrips	1	1	2	4	5	5	17
BxE16-014	RIL F6:8	Mechanical+Thrips	2	0	1	2	4	5	12
BxE16-014	RIL F6:8	Mechanical+Thrips	3	0	0	3	5	5	13
BxE16-014	RIL F6:8	Thrips only	1	0	2	5	5	5	17
BxE16-014	RIL F6:8	Thrips only	2	0	1	2	5	5	13
BxE16-014	RIL F6:8	Thrips only	3	0	0	0	2	5	7
BxE16-015	RIL F6:8	Mechanical+Thrips	1	0	1	4	5	5	15
BxE16-015	RIL F6:8	Mechanical+Thrips	2	0	0	1	3	2	6
BxE16-015	RIL F6:8	Mechanical+Thrips	3	0	0	0	1	5	6
BxE16-015	RIL F6:8	Thrips only	1	0	0	1	2	4	7
BxE16-015	RIL F6:8	Thrips only	2	0	0	1	2	4	7
BxE16-015	RIL F6:8	Thrips only	3	0	0	1	4	5	10
BxE16-016	RIL F6:8	Mechanical+Thrips	1	1	0	4	5	5	15
BxE16-016	RIL F6:8	Mechanical+Thrips	2	0	0	2	3	4	9
BxE16-016	RIL F6:8	Mechanical+Thrips	3	0	0	1	2	4	7
BxE16-016	RIL F6:8	Thrips only	1	0	0	1	2	3	6
BxE16-016	RIL F6:8	Thrips only	2	0	1	4	5	5	15
BxE16-016	RIL F6:8	Thrips only	3	0	0	0	1	3	4
BxE16-017	RIL F6:8	Mechanical+Thrips	1	0	0	1	2	2	5
BxE16-017	RIL F6:8	Mechanical+Thrips	2	0	0	0	2	2	4
BxE16-017	RIL F6:8	Mechanical+Thrips	3	0	0	1	2	2	5
BxE16-017	RIL F6:8	Thrips only	1	0	0	1	1	2	4
BxE16-017	RIL F6:8	Thrips only	2	0	0	0	0	1	1
BxE16-017	RIL F6:8	Thrips only	3	0	0	0	1	2	3
BxE16-018	RIL F6:8	Mechanical+Thrips	1	0	0	1	2	3	6
BxE16-018	RIL F6:8	Mechanical+Thrips	2	0	0	0	2	3	5
BxE16-018	RIL F6:8	Mechanical+Thrips	3	0	0	0	1	3	4
BxE16-018	RIL F6:8	Thrips only	1	0	0	1	1	3	5
BxE16-018	RIL F6:8	Thrips only	2	0	0	2	2	3	7
BxE16-018	RIL F6:8	Thrips only	3	0	0	0	1	3	4
BxE16-019	RIL F6:8	Mechanical+Thrips	1	0	0	1	3	3	7
BxE16-019	RIL F6:8	Mechanical+Thrips	2	0	0	4	5	5	14
BxE16-019	RIL F6:8	Mechanical+Thrips	3	0	0	0	1	2	3
BxE16-019	RIL F6:8	Thrips only	1	0	0	1	2	3	6
BxE16-019	RIL F6:8	Thrips only	2	0	0	0	1	3	4
BxE16-019	RIL F6:8	Thrips only	3	0	0	0	1	3	4
BxE16-020	RIL F6:8	Mechanical+Thrips	1	0	0	1	2	4	7
BxE16-020	RIL F6:8	Mechanical+Thrips	2	0	0	1	3	4	8
BxE16-020	RIL F6:8	Mechanical+Thrips	3	0	0	1	1	3	5
BxE16-020	RIL F6:8	Thrips only	1	0	0	1	2	4	7
BxE16-020	RIL F6:8	Thrips only	2	0	0	1	1	4	6
BxE16-020	RIL F6:8	Thrips only	3	0	0	1	1	3	5
BxE16-021	RIL F6:8	Mechanical+Thrips	1	2	4	5	5	5	21
BxE16-021	RIL F6:8	Mechanical+Thrips	2	3	5	5	5	5	23
BxE16-021	RIL F6:8	Mechanical+Thrips	3	0	0	0	1	4	5
BxE16-021	RIL F6:8	Thrips only	1	0	0	1	3	5	9
BxE16-021	RIL F6:8	Thrips only	2	0	0	2	5	5	12
BxE16-021	RIL F6:8	Thrips only	3	0	0	0	2	5	7
BxE16-022	RIL F6:8	Mechanical+Thrips	1	0	0	2	5	5	12
BxE16-022	RIL F6:8	Mechanical+Thrips	2	0	0	1	4	5	10
BxE16-022	RIL F6:8	Mechanical+Thrips	3	3	5	5	5	5	23
BxE16-022	RIL F6:8	Thrips only	1	0	0	2	5	5	12
BxE16-022	RIL F6:8	Thrips only	2	0	0	0	3	5	8
BxE16-022	RIL F6:8	Thrips only	3	0	0	3	5	5	13
BxE16-023	RIL F6:8	Mechanical+Thrips	1	0	0	1	2	3	6
BxE16-023	RIL F6:8	Mechanical+Thrips	2	0	0	1	2	3	6
BxE16-023	RIL F6:8	Mechanical+Thrips	3	0	0	3	3	5	11
BxE16-023	RIL F6:8	Thrips only	1	0	1	2	4	4	11
BxE16-023	RIL F6:8	Thrips only	2	0	0	1	3	5	9
BxE16-023	RIL F6:8	Thrips only	3	0	0	1	1	3	5
BxE16-024	RIL F6:8	Mechanical+Thrips	1	0	0	1	2	3	6
BxE16-024	RIL F6:8	Mechanical+Thrips	2	0	0	0	2	2	4
BxE16-024	RIL F6:8	Mechanical+Thrips	3	0	0	1	1	3	5
BxE16-024	RIL F6:8	Thrips only	1	0	0	2	3	3	8
BxE16-024	RIL F6:8	Thrips only	2	0	0	1	2	2	5
BxE16-024	RIL F6:8	Thrips only	3	0	2	2	2	2	8
BxE16-025	RIL F6:8	Mechanical+Thrips	1	0	0	1	3	3	7
BxE16-025	RIL F6:8	Mechanical+Thrips	2	0	0	1	4	5	10
BxE16-025	RIL F6:8	Mechanical+Thrips	3	0	3	5	5	5	18
BxE16-025	RIL F6:8	Thrips only	1	0	2	2	3	5	12
BxE16-025	RIL F6:8	Thrips only	2	0	4	5	5	5	19
BxE16-025	RIL F6:8	Thrips only	3	2	5	5	5	5	22
BxE16-026	RIL F6:8	Mechanical+Thrips	1	0	0	2	3	3	8
BxE16-026	RIL F6:8	Mechanical+Thrips	2	0	0	0	2	2	4
BxE16-026	RIL F6:8	Mechanical+Thrips	3	0	0	1	5	5	11
BxE16-026	RIL F6:8	Thrips only	1	0	1	3	4	5	13
BxE16-026	RIL F6:8	Thrips only	2	0	0	1	2	2	5
BxE16-026	RIL F6:8	Thrips only	3	0	0	0	1	3	4
BxE16-027	RIL F6:8	Mechanical+Thrips	1	0	0	2	3	4	9
BxE16-027	RIL F6:8	Mechanical+Thrips	2	0	0	1	1	2	4
BxE16-027	RIL F6:8	Mechanical+Thrips	3	0	0	1	1	3	5
BxE16-027	RIL F6:8	Thrips only	1	0	0	2	3	3	8
BxE16-027	RIL F6:8	Thrips only	2	0	0	2	3	3	8
BxE16-027	RIL F6:8	Thrips only	3	0	0	2	1	3	6
BxE16-028	RIL F6:8	Mechanical+Thrips	1	3	4	5	5	5	22
BxE16-028	RIL F6:8	Mechanical+Thrips	2	0	0	2	3	4	9
BxE16-028	RIL F6:8	Mechanical+Thrips	3	0	0	4	5	5	14
BxE16-028	RIL F6:8	Thrips only	1	0	0	2	3	4	9
BxE16-028	RIL F6:8	Thrips only	2	2	4	4	4	4	18
BxE16-028	RIL F6:8	Thrips only	3	0	0	1	1	3	5
BxE16-029	RIL F6:8	Mechanical+Thrips	1	0	2	2	2	2	8
BxE16-029	RIL F6:8	Mechanical+Thrips	2	0	0	2	4	5	11
BxE16-029	RIL F6:8	Mechanical+Thrips	3	0	0	0	1	2	3
BxE16-029	RIL F6:8	Thrips only	1	0	0	2	5	5	12
BxE16-029	RIL F6:8	Thrips only	2	0	0	1	1	2	4
BxE16-029	RIL F6:8	Thrips only	3	0	0	2	3	2	7
BxE16-030	RIL F6:8	Mechanical+Thrips	1	0	0	2	2	2	6
BxE16-030	RIL F6:8	Mechanical+Thrips	2	0	0	1	1	4	6
BxE16-030	RIL F6:8	Mechanical+Thrips	3	0	0	1	1	3	5
BxE16-030	RIL F6:8	Thrips only	1	0	0	2	3	3	8
BxE16-030	RIL F6:8	Thrips only	2	0	0	1	4	5	10
BxE16-030	RIL F6:8	Thrips only	3	1	0	1	1	3	6
BxE16-031	RIL F6:8	Mechanical+Thrips	1	0	1	2	3	4	10
BxE16-031	RIL F6:8	Mechanical+Thrips	2	0	0	1	4	5	10
BxE16-031	RIL F6:8	Mechanical+Thrips	3	0	2	3	4	5	14
BxE16-031	RIL F6:8	Thrips only	1	0	0	2	2	2	6
BxE16-031	RIL F6:8	Thrips only	2	0	0	2	3	3	8
BxE16-031	RIL F6:8	Thrips only	3	0	1	2	3	4	10
BxE16-032	RIL F6:8	Mechanical+Thrips	1	0	2	2	3	3	10
BxE16-032	RIL F6:8	Mechanical+Thrips	2	0	0	1	2	3	6
BxE16-032	RIL F6:8	Mechanical+Thrips	3	0	0	1	2	2	5
BxE16-032	RIL F6:8	Thrips only	1	0	0	2	3	3	8
BxE16-032	RIL F6:8	Thrips only	2	1	1	1	3	4	10
BxE16-032	RIL F6:8	Thrips only	3	0	0	1	2	2	5
BxE16-033	RIL F6:8	Mechanical+Thrips	1	4	5	5	5	5	24
BxE16-033	RIL F6:8	Mechanical+Thrips	2	0	3	5	5	5	18
BxE16-033	RIL F6:8	Mechanical+Thrips	3	2	5	5	5	5	22
BxE16-033	RIL F6:8	Thrips only	1	0	0	3	3	4	10
BxE16-033	RIL F6:8	Thrips only	2	0	1	3	5	5	14
BxE16-033	RIL F6:8	Thrips only	3	0	0	2	4	5	11
BxE16-034	RIL F6:8	Mechanical+Thrips	1	0	1	2	3	3	9
BxE16-034	RIL F6:8	Mechanical+Thrips	2	0	0	1	2	3	6
BxE16-034	RIL F6:8	Mechanical+Thrips	3	0	0	3	4	5	12
BxE16-034	RIL F6:8	Thrips only	1	0	0	1	3	3	7
BxE16-034	RIL F6:8	Thrips only	2	0	0	1	1	3	5
BxE16-034	RIL F6:8	Thrips only	3	0	0	0	1	2	3
BxE16-035	RIL F6:8	Mechanical+Thrips	1	0	0	1	3	3	7
BxE16-035	RIL F6:8	Mechanical+Thrips	2	0	0	1	2	3	6
BxE16-035	RIL F6:8	Mechanical+Thrips	3	0	2	3	3	4	12
BxE16-035	RIL F6:8	Thrips only	1	0	0	1	2	2	5
BxE16-035	RIL F6:8	Thrips only	2	0	1	1	3	4	9
BxE16-035	RIL F6:8	Thrips only	3	0	0	1	2	3	6
BxE16-036	RIL F6:8	Mechanical+Thrips	1	0	1	1	3	3	8
BxE16-036	RIL F6:8	Mechanical+Thrips	2	0	1	1	3	4	9
BxE16-036	RIL F6:8	Mechanical+Thrips	3	0	0	1	1	2	4
BxE16-036	RIL F6:8	Thrips only	1	0	0	1	2	3	6
BxE16-036	RIL F6:8	Thrips only	2	0	0	0	1	3	4
BxE16-036	RIL F6:8	Thrips only	3	0	0	0	1	3	4
BxE16-037	RIL F6:8	Mechanical+Thrips	1	0	0	2	2	2	6
BxE16-037	RIL F6:8	Mechanical+Thrips	2	0	0	1	2	4	7
BxE16-037	RIL F6:8	Mechanical+Thrips	3	0	0	0	1	2	3
BxE16-037	RIL F6:8	Thrips only	1	0	0	2	3	3	8
BxE16-037	RIL F6:8	Thrips only	2	0	0	1	2	5	8
BxE16-037	RIL F6:8	Thrips only	3	0	0	3	5	5	13
BxE16-038	RIL F6:8	Mechanical+Thrips	1	0	0	1	2	3	6
BxE16-038	RIL F6:8	Mechanical+Thrips	2	0	1	4	5	5	15
BxE16-038	RIL F6:8	Mechanical+Thrips	3	0	0	0	1	3	4
BxE16-038	RIL F6:8	Thrips only	1	0	2	4	5	5	16
BxE16-038	RIL F6:8	Thrips only	2	0	1	3	4	5	13
BxE16-038	RIL F6:8	Thrips only	3	0	0	1	2	5	8
BxE16-039	RIL F6:8	Mechanical+Thrips	1	0	1	1	3	5	10
BxE16-039	RIL F6:8	Mechanical+Thrips	2	1	1	2	2	3	9
BxE16-039	RIL F6:8	Mechanical+Thrips	3	0	0	1	4	5	10
BxE16-039	RIL F6:8	Thrips only	1	0	0	1	2	5	8
BxE16-039	RIL F6:8	Thrips only	2	0	0	1	1	5	7
BxE16-039	RIL F6:8	Thrips only	3	0	0	5	5	5	15
BxE16-040	RIL F6:8	Mechanical+Thrips	1	0	0	1	2	4	7
BxE16-040	RIL F6:8	Mechanical+Thrips	2	0	1	4	5	5	15
BxE16-040	RIL F6:8	Mechanical+Thrips	3	0	0	1	1	4	6
BxE16-040	RIL F6:8	Thrips only	1	0	0	1	2	3	6
BxE16-040	RIL F6:8	Thrips only	2	0	0	1	2	3	6
BxE16-040	RIL F6:8	Thrips only	3	0	0	1	2	3	6
BxE16-041	RIL F6:8	Mechanical+Thrips	1	0	0	1	2	3	6
BxE16-041	RIL F6:8	Mechanical+Thrips	2	0	1	2	2	3	8
BxE16-041	RIL F6:8	Mechanical+Thrips	3	0	0	3	5	5	13
BxE16-041	RIL F6:8	Thrips only	1	0	0	1	2	3	6
BxE16-041	RIL F6:8	Thrips only	2	0	1	1	1	2	5
BxE16-041	RIL F6:8	Thrips only	3	0	0	0	3	5	8
BxE16-042	RIL F6:8	Mechanical+Thrips	1	0	0	1	2	3	6
BxE16-042	RIL F6:8	Mechanical+Thrips	2	0	1	2	3	4	10
BxE16-042	RIL F6:8	Mechanical+Thrips	3	0	0	1	2	2	5
BxE16-042	RIL F6:8	Thrips only	1	0	0	1	2	3	6
BxE16-042	RIL F6:8	Thrips only	2	0	0	1	3	4	8
BxE16-042	RIL F6:8	Thrips only	3	0	0	1	1	3	5
BxE16-043	RIL F6:8	Mechanical+Thrips	1	0	0	1	2	4	7
BxE16-043	RIL F6:8	Mechanical+Thrips	2	0	0	1	2	3	6
BxE16-043	RIL F6:8	Mechanical+Thrips	3	0	1	2	2	3	8
BxE16-043	RIL F6:8	Thrips only	1	0	0	1	3	5	9
BxE16-043	RIL F6:8	Thrips only	2	0	0	1	3	4	8
BxE16-043	RIL F6:8	Thrips only	3	0	0	0	1	3	4
BxE16-044	RIL F6:8	Mechanical+Thrips	1	0	0	2	5	5	12
BxE16-044	RIL F6:8	Mechanical+Thrips	2	0	1	4	5	5	15
BxE16-044	RIL F6:8	Mechanical+Thrips	3	0	2	5	5	5	17
BxE16-044	RIL F6:8	Thrips only	1	0	2	4	5	5	16
BxE16-044	RIL F6:8	Thrips only	2	4	5	5	5	5	24
BxE16-044	RIL F6:8	Thrips only	3	5	5	5	5	5	25
BxE16-045	RIL F6:8	Mechanical+Thrips	1	0	0	1	1	5	7
BxE16-045	RIL F6:8	Mechanical+Thrips	2	0	0	0	1	4	5
BxE16-045	RIL F6:8	Mechanical+Thrips	3	1	5	5	5	5	21
BxE16-045	RIL F6:8	Thrips only	1	0	0	2	2	3	7
BxE16-045	RIL F6:8	Thrips only	2	0	0	4	5	5	14
BxE16-045	RIL F6:8	Thrips only	3	0	0	2	5	5	12
BxE16-046	RIL F6:8	Mechanical+Thrips	1	0	0	2	2	3	7
BxE16-046	RIL F6:8	Mechanical+Thrips	2	0	0	1	2	3	6
BxE16-046	RIL F6:8	Mechanical+Thrips	3	1	3	5	5	5	19
BxE16-046	RIL F6:8	Thrips only	1	0	0	1	2	3	6
BxE16-046	RIL F6:8	Thrips only	2	0	0	1	1	3	5
BxE16-046	RIL F6:8	Thrips only	3	0	0	0	1	1	2
BxE16-047	RIL F6:8	Mechanical+Thrips	1	0	0	1	4	5	10
BxE16-047	RIL F6:8	Mechanical+Thrips	2	0	0	4	5	5	14
BxE16-047	RIL F6:8	Mechanical+Thrips	3	0	0	1	2	4	7
BxE16-047	RIL F6:8	Thrips only	1	0	0	1	1	4	6
BxE16-047	RIL F6:8	Thrips only	2	0	0	0	0	1	1
BxE16-047	RIL F6:8	Thrips only	3	0	0	0	1	2	3
BxE16-048	RIL F6:8	Mechanical+Thrips	1	0	0	1	3	3	7
BxE16-048	RIL F6:8	Mechanical+Thrips	2	0	0	2	4	5	11
BxE16-048	RIL F6:8	Mechanical+Thrips	3	0	0	0	1	4	5
BxE16-048	RIL F6:8	Thrips only	1	0	0	1	3	3	7
BxE16-048	RIL F6:8	Thrips only	2	0	0	2	4	5	11
BxE16-048	RIL F6:8	Thrips only	3	0	2	3	3	5	13
BxE16-049	RIL F6:8	Mechanical+Thrips	1	0	0	1	2	3	6
BxE16-049	RIL F6:8	Mechanical+Thrips	2	0	0	2	4	5	11
BxE16-049	RIL F6:8	Mechanical+Thrips	3	0	0	0	1	3	4
BxE16-049	RIL F6:8	Thrips only	1	0	0	1	2	3	6
BxE16-049	RIL F6:8	Thrips only	2	0	0	1	1	3	5
BxE16-049	RIL F6:8	Thrips only	3	0	0	0	1	2	3
BxE16-050	RIL F6:8	Mechanical+Thrips	1	0	0	2	5	5	12
BxE16-050	RIL F6:8	Mechanical+Thrips	2	0	0	1	3	4	8
BxE16-050	RIL F6:8	Mechanical+Thrips	3	0	1	5	5	5	16
BxE16-050	RIL F6:8	Thrips only	1	0	0	1	5	5	11
BxE16-050	RIL F6:8	Thrips only	2	0	0	0	4	5	9
BxE16-050	RIL F6:8	Thrips only	3	0	0	1	5	5	11
BxE16-051	RIL F6:8	Mechanical+Thrips	1	0	0	1	5	5	11
BxE16-051	RIL F6:8	Mechanical+Thrips	2	0	1	2	4	4	11
BxE16-051	RIL F6:8	Mechanical+Thrips	3	0	0	0	1	2	3
BxE16-051	RIL F6:8	Thrips only	1	0	0	1	2	5	8
BxE16-051	RIL F6:8	Thrips only	2	0	0	1	1	5	7
BxE16-051	RIL F6:8	Thrips only	3	0	0	1	2	3	6
BxE16-052	RIL F6:8	Mechanical+Thrips	1	0	1	1	5	5	12
BxE16-052	RIL F6:8	Mechanical+Thrips	2	0	1	3	4	5	13
BxE16-052	RIL F6:8	Mechanical+Thrips	3	4	5	5	5	5	24
BxE16-052	RIL F6:8	Thrips only	1	0	3	5	5	5	18
BxE16-052	RIL F6:8	Thrips only	2	2	3	4	5	5	19
BxE16-052	RIL F6:8	Thrips only	3	4	5	5	5	5	24
BxE16-053	RIL F6:8	Mechanical+Thrips	1	0	0	1	3	4	8
BxE16-053	RIL F6:8	Mechanical+Thrips	2	0	0	2	5	5	12
BxE16-053	RIL F6:8	Mechanical+Thrips	3	2	4	5	5	5	21
BxE16-053	RIL F6:8	Thrips only	1	0	3	5	5	5	18
BxE16-053	RIL F6:8	Thrips only	2	3	2	5	5	5	20
BxE16-053	RIL F6:8	Thrips only	3	0	0	2	5	5	12
BxE16-054	RIL F6:8	Mechanical+Thrips	1	0	0	1	2	3	6
BxE16-054	RIL F6:8	Mechanical+Thrips	2	0	0	2	4	5	11
BxE16-054	RIL F6:8	Mechanical+Thrips	3	0	0	1	5	5	11
BxE16-054	RIL F6:8	Thrips only	1	0	0	1	1	3	5
BxE16-054	RIL F6:8	Thrips only	2	0	0	1	1	4	6
BxE16-054	RIL F6:8	Thrips only	3	0	0	2	4	5	11
BxE16-055	RIL F6:8	Mechanical+Thrips	1	0	0	1	2	4	7
BxE16-055	RIL F6:8	Mechanical+Thrips	2	1	1	1	2	3	8
BxE16-055	RIL F6:8	Mechanical+Thrips	3	0	0	1	2	4	7
BxE16-055	RIL F6:8	Thrips only	1	0	0	2	2	2	6
BxE16-055	RIL F6:8	Thrips only	2	0	0	1	1	3	5
BxE16-055	RIL F6:8	Thrips only	3	0	0	0	1	2	3
BxE16-056	RIL F6:8	Mechanical+Thrips	1	0	0	2	3	3	8
BxE16-056	RIL F6:8	Mechanical+Thrips	2	0	1	1	3	3	8
BxE16-056	RIL F6:8	Mechanical+Thrips	3	0	1	2	4	5	12
BxE16-056	RIL F6:8	Thrips only	1	0	1	2	2	3	8
BxE16-056	RIL F6:8	Thrips only	2	0	3	4	4	5	16
BxE16-056	RIL F6:8	Thrips only	3	0	0	1	2	5	8
BxE16-057	RIL F6:8	Mechanical+Thrips	1	0	0	1	4	5	10
BxE16-057	RIL F6:8	Mechanical+Thrips	2	1	4	5	5	5	20
BxE16-057	RIL F6:8	Mechanical+Thrips	3	1	4	5	5	5	20
BxE16-057	RIL F6:8	Thrips only	1	0	1	3	5	5	14
BxE16-057	RIL F6:8	Thrips only	2	0	0	2	4	5	11
BxE16-057	RIL F6:8	Thrips only	3	0	0	1	3	5	9
BxE16-058	RIL F6:8	Mechanical+Thrips	1	0	1	2	3	4	10
BxE16-058	RIL F6:8	Mechanical+Thrips	2	0	0	1	3	3	7
BxE16-058	RIL F6:8	Mechanical+Thrips	3	0	0	1	2	2	5
BxE16-058	RIL F6:8	Thrips only	1	0	0	1	2	3	6
BxE16-058	RIL F6:8	Thrips only	2	0	1	1	2	2	6
BxE16-058	RIL F6:8	Thrips only	3	0	0	1	2	5	8
BxE16-059	RIL F6:8	Mechanical+Thrips	1	0	1	4	5	5	15
BxE16-059	RIL F6:8	Mechanical+Thrips	2	0	0	2	4	5	11
BxE16-059	RIL F6:8	Mechanical+Thrips	3	0	3	5	5	5	18
BxE16-059	RIL F6:8	Thrips only	1	0	1	3	5	5	14
BxE16-059	RIL F6:8	Thrips only	2	0	0	2	3	5	10
BxE16-059	RIL F6:8	Thrips only	3	0	1	4	5	5	15
BxE16-060	RIL F6:8	Mechanical+Thrips	1	0	1	3	5	5	14
BxE16-060	RIL F6:8	Mechanical+Thrips	2	0	3	5	5	5	18
BxE16-060	RIL F6:8	Mechanical+Thrips	3	0	0	2	3	5	10
BxE16-060	RIL F6:8	Thrips only	1	0	1	2	3	5	11
BxE16-060	RIL F6:8	Thrips only	2	0	0	3	5	5	13
BxE16-060	RIL F6:8	Thrips only	3	0	0	0	2	4	6
BxE16-061	RIL F6:8	Mechanical+Thrips	1	2	5	5	5	5	22
BxE16-061	RIL F6:8	Mechanical+Thrips	2	0	0	3	5	5	13
BxE16-061	RIL F6:8	Mechanical+Thrips	3	2	5	5	5	5	22
BxE16-061	RIL F6:8	Thrips only	1	0	0	2	4	5	11
BxE16-061	RIL F6:8	Thrips only	2	0	1	2	5	5	13
BxE16-061	RIL F6:8	Thrips only	3	3	5	5	5	5	23
BxE16-062	RIL F6:8	Mechanical+Thrips	1	0	0	1	2	3	6
BxE16-062	RIL F6:8	Mechanical+Thrips	2	0	0	1	3	5	9
BxE16-062	RIL F6:8	Mechanical+Thrips	3	3	4	5	5	5	22
BxE16-062	RIL F6:8	Thrips only	1	0	0	2	2	4	8
BxE16-062	RIL F6:8	Thrips only	2	0	0	2	3	5	10
BxE16-062	RIL F6:8	Thrips only	3	0	0	2	4	5	11
BxE16-063	RIL F6:8	Mechanical+Thrips	1	0	0	1	3	3	7
BxE16-063	RIL F6:8	Mechanical+Thrips	2	0	4	5	5	5	19
BxE16-063	RIL F6:8	Mechanical+Thrips	3	0	0	2	5	5	12
BxE16-063	RIL F6:8	Thrips only	1	0	0	2	3	4	9
BxE16-063	RIL F6:8	Thrips only	2	0	1	2	3	4	10
BxE16-063	RIL F6:8	Thrips only	3	0	2	4	5	5	16
BxE16-064	RIL F6:8	Mechanical+Thrips	1	0	0	2	5	5	12
BxE16-064	RIL F6:8	Mechanical+Thrips	2	1	4	5	5	5	20
BxE16-064	RIL F6:8	Mechanical+Thrips	3	0	0	4	5	5	14
BxE16-064	RIL F6:8	Thrips only	1	0	2	5	5	5	17
BxE16-064	RIL F6:8	Thrips only	2	0	0	1	3	5	9
BxE16-064	RIL F6:8	Thrips only	3	0	0	1	3	5	9
BxE16-065	RIL F6:8	Mechanical+Thrips	1	0	0	1	2	4	7
BxE16-065	RIL F6:8	Mechanical+Thrips	2	0	0	1	4	5	10
BxE16-065	RIL F6:8	Mechanical+Thrips	3	0	0	1	1	3	5
BxE16-065	RIL F6:8	Thrips only	1	0	0	1	2	3	6
BxE16-065	RIL F6:8	Thrips only	2	0	0	1	2	5	8
BxE16-065	RIL F6:8	Thrips only	3	0	0	0	1	2	3
BxE16-066	RIL F6:8	Mechanical+Thrips	1	0	4	5	5	5	19
BxE16-066	RIL F6:8	Mechanical+Thrips	2	0	2	4	5	5	16
BxE16-066	RIL F6:8	Mechanical+Thrips	3	0	3	5	5	5	18
BxE16-066	RIL F6:8	Thrips only	1	0	2	3	5	5	15
BxE16-066	RIL F6:8	Thrips only	2	0	3	5	5	5	18
BxE16-066	RIL F6:8	Thrips only	3	0	0	0	3	3	6
BxE16-067	RIL F6:8	Mechanical+Thrips	1	0	3	5	5	5	18
BxE16-067	RIL F6:8	Mechanical+Thrips	2	3	4	5	5	5	22
BxE16-067	RIL F6:8	Mechanical+Thrips	3	0	0	0	3	5	8
BxE16-067	RIL F6:8	Thrips only	1	0	0	3	5	5	13
BxE16-067	RIL F6:8	Thrips only	2	0	1	3	3	3	10
BxE16-067	RIL F6:8	Thrips only	3	0	0	0	1	3	4
BxE16-068	RIL F6:8	Mechanical+Thrips	1	0	0	2	4	5	11
BxE16-068	RIL F6:8	Mechanical+Thrips	2	0	0	1	2	4	7
BxE16-068	RIL F6:8	Mechanical+Thrips	3	0	0	0	3	5	8
BxE16-068	RIL F6:8	Thrips only	1	0	0	2	3	4	9
BxE16-068	RIL F6:8	Thrips only	2	0	0	0	4	5	9
BxE16-068	RIL F6:8	Thrips only	3	0	0	3	4	5	12
BxE16-069	RIL F6:8	Mechanical+Thrips	1	0	0	1	3	5	9
BxE16-069	RIL F6:8	Mechanical+Thrips	2	3	4	5	5	5	22
BxE16-069	RIL F6:8	Mechanical+Thrips	3	0	2	3	5	5	15
BxE16-069	RIL F6:8	Thrips only	1	3	3	5	5	5	21
BxE16-069	RIL F6:8	Thrips only	2	0	0	1	1	2	4
BxE16-069	RIL F6:8	Thrips only	3	1	4	5	5	5	20
BxE16-070	RIL F6:8	Mechanical+Thrips	1	0	0	2	2	2	6
BxE16-070	RIL F6:8	Mechanical+Thrips	2	0	0	1	1	4	6
BxE16-070	RIL F6:8	Mechanical+Thrips	3	0	0	0	1	3	4
BxE16-070	RIL F6:8	Thrips only	1	0	0	2	2	3	7
BxE16-070	RIL F6:8	Thrips only	2	0	1	1	1	2	5
BxE16-070	RIL F6:8	Thrips only	3	0	0	0	1	3	4
BxE16-071	RIL F6:8	Mechanical+Thrips	1	0	0	2	5	5	12
BxE16-071	RIL F6:8	Mechanical+Thrips	2	0	0	1	1	3	5
BxE16-071	RIL F6:8	Mechanical+Thrips	3	0	4	5	5	5	19
BxE16-071	RIL F6:8	Thrips only	1	0	2	4	5	5	16
BxE16-071	RIL F6:8	Thrips only	2	3	4	5	5	5	22
BxE16-071	RIL F6:8	Thrips only	3	0	3	5	5	5	18
BxE16-072	RIL F6:8	Mechanical+Thrips	1	0	3	5	5	5	18
BxE16-072	RIL F6:8	Mechanical+Thrips	2	0	4	5	5	5	19
BxE16-072	RIL F6:8	Mechanical+Thrips	3	0	0	1	3	5	9
BxE16-072	RIL F6:8	Thrips only	1	0	2	4	5	5	16
BxE16-072	RIL F6:8	Thrips only	2	0	1	4	5	5	15
BxE16-072	RIL F6:8	Thrips only	3	0	0	2	2	3	7
BxE16-073	RIL F6:8	Mechanical+Thrips	1	0	0	2	3	5	10
BxE16-073	RIL F6:8	Mechanical+Thrips	2	0	0	1	2	2	5
BxE16-073	RIL F6:8	Mechanical+Thrips	3	0	1	5	5	5	16
BxE16-073	RIL F6:8	Thrips only	1	0	0	4	5	5	14
BxE16-073	RIL F6:8	Thrips only	2	0	0	1	2	4	7
BxE16-073	RIL F6:8	Thrips only	3	0	0	0	1	5	6
BxE16-074	RIL F6:8	Mechanical+Thrips	1	0	0	1	2	3	6
BxE16-074	RIL F6:8	Mechanical+Thrips	2	0	0	1	1	3	5
BxE16-074	RIL F6:8	Mechanical+Thrips	3	0	0	1	2	3	6
BxE16-074	RIL F6:8	Thrips only	1	0	0	1	2	3	6
BxE16-074	RIL F6:8	Thrips only	2	0	0	1	1	3	5
BxE16-074	RIL F6:8	Thrips only	3	0	0	1	2	2	5
BxE16-075	RIL F6:8	Mechanical+Thrips	1	0	2	3	4	4	13
BxE16-075	RIL F6:8	Mechanical+Thrips	2	0	0	1	3	4	8
BxE16-075	RIL F6:8	Mechanical+Thrips	3	0	0	4	4	5	13
BxE16-075	RIL F6:8	Thrips only	1	0	0	2	3	3	8
BxE16-075	RIL F6:8	Thrips only	2	0	0	1	2	4	7
BxE16-075	RIL F6:8	Thrips only	3	0	1	4	4	5	14
BxE16-076	RIL F6:8	Mechanical+Thrips	1	0	0	3	5	5	13
BxE16-076	RIL F6:8	Mechanical+Thrips	2	0	3	5	5	5	18
BxE16-076	RIL F6:8	Mechanical+Thrips	3	0	0	4	5	5	14
BxE16-076	RIL F6:8	Thrips only	1	0	0	2	5	5	12
BxE16-076	RIL F6:8	Thrips only	2	0	3	5	5	5	18
BxE16-076	RIL F6:8	Thrips only	3	2	4	5	5	5	21
BxE16-077	RIL F6:8	Mechanical+Thrips	1	0	0	1	2	2	5
BxE16-077	RIL F6:8	Mechanical+Thrips	2	0	0	1	1	3	5
BxE16-077	RIL F6:8	Mechanical+Thrips	3	0	0	2	5	5	12
BxE16-077	RIL F6:8	Thrips only	1	0	0	2	3	3	8
BxE16-077	RIL F6:8	Thrips only	2	0	1	2	5	5	13
BxE16-077	RIL F6:8	Thrips only	3	0	0	1	2	4	7
BxE16-078	RIL F6:8	Mechanical+Thrips	1	0	0	1	2	5	8
BxE16-078	RIL F6:8	Mechanical+Thrips	2	0	0	1	1	5	7
BxE16-078	RIL F6:8	Mechanical+Thrips	3	0	0	2	5	5	12
BxE16-078	RIL F6:8	Thrips only	1	3	5	5	5	5	23
BxE16-078	RIL F6:8	Thrips only	2	0	0	0	0	3	3
BxE16-078	RIL F6:8	Thrips only	3	1	5	5	5	5	21
BxE16-079	RIL F6:8	Mechanical+Thrips	1	0	4	5	5	5	19
BxE16-079	RIL F6:8	Mechanical+Thrips	2	0	3	5	5	5	18
BxE16-079	RIL F6:8	Mechanical+Thrips	3	3	5	5	5	5	23
BxE16-079	RIL F6:8	Thrips only	1	0	0	1	2	5	8
BxE16-079	RIL F6:8	Thrips only	2	0	4	5	5	5	19
BxE16-079	RIL F6:8	Thrips only	3	0	0	2	5	5	12
BxE16-080	RIL F6:8	Mechanical+Thrips	1	0	3	5	5	5	18
BxE16-080	RIL F6:8	Mechanical+Thrips	2	0	0	1	3	4	8
BxE16-080	RIL F6:8	Mechanical+Thrips	3	0	0	1	2	4	7
BxE16-080	RIL F6:8	Thrips only	1	0	2	2	2	3	9
BxE16-080	RIL F6:8	Thrips only	2	0	0	2	3	4	9
BxE16-080	RIL F6:8	Thrips only	3	0	0	0	1	4	5
BxE16-081	RIL F6:8	Mechanical+Thrips	1	0	0	1	2	3	6
BxE16-081	RIL F6:8	Mechanical+Thrips	2	0	1	1	3	4	9
BxE16-081	RIL F6:8	Mechanical+Thrips	3	0	0	1	1	4	6
BxE16-081	RIL F6:8	Thrips only	1	0	0	1	2	3	6
BxE16-081	RIL F6:8	Thrips only	2	0	0	1	2	3	6
BxE16-081	RIL F6:8	Thrips only	3	0	0	0	1	3	4
BxE16-082	RIL F6:8	Mechanical+Thrips	1	0	0	1	2	4	7
BxE16-082	RIL F6:8	Mechanical+Thrips	2	0	0	1	3	3	7
BxE16-082	RIL F6:8	Mechanical+Thrips	3	0	0	0	1	3	4
BxE16-082	RIL F6:8	Thrips only	1	0	0	2	3	3	8
BxE16-082	RIL F6:8	Thrips only	2	1	0	1	3	5	10
BxE16-082	RIL F6:8	Thrips only	3	0	0	5	5	5	15
BxE16-083	RIL F6:8	Mechanical+Thrips	1	0	0	1	2	3	6
BxE16-083	RIL F6:8	Mechanical+Thrips	2	0	0	0	1	3	4
BxE16-083	RIL F6:8	Mechanical+Thrips	3	0	0	3	3	5	11
BxE16-083	RIL F6:8	Thrips only	1	0	0	1	2	3	6
BxE16-083	RIL F6:8	Thrips only	2	0	0	1	2	4	7
BxE16-083	RIL F6:8	Thrips only	3	0	0	1	2	5	8
BxE16-084	RIL F6:8	Mechanical+Thrips	1	0	4	5	5	5	19
BxE16-084	RIL F6:8	Mechanical+Thrips	2	0	0	0	2	5	7
BxE16-084	RIL F6:8	Mechanical+Thrips	3	0	4	0	1	2	7
BxE16-084	RIL F6:8	Thrips only	1	0	0	2	5	5	12
BxE16-084	RIL F6:8	Thrips only	2	0	0	0	4	5	9
BxE16-084	RIL F6:8	Thrips only	3	0	0	4	5	5	14
BxE16-085	RIL F6:8	Mechanical+Thrips	1	0	3	5	5	5	18
BxE16-085	RIL F6:8	Mechanical+Thrips	2	0	1	3	5	5	14
BxE16-085	RIL F6:8	Mechanical+Thrips	3	0	0	3	5	5	13
BxE16-085	RIL F6:8	Thrips only	1	0	2	5	5	5	17
BxE16-085	RIL F6:8	Thrips only	2	0	3	5	5	5	18
BxE16-085	RIL F6:8	Thrips only	3	0	0	1	5	5	11
BxE16-086	RIL F6:8	Mechanical+Thrips	1	0	0	1	2	3	6
BxE16-086	RIL F6:8	Mechanical+Thrips	2	0	0	0	2	3	5
BxE16-086	RIL F6:8	Mechanical+Thrips	3	0	0	1	5	5	11
BxE16-086	RIL F6:8	Thrips only	1	0	0	1	1	3	5
BxE16-086	RIL F6:8	Thrips only	2	0	0	0	1	5	6
BxE16-086	RIL F6:8	Thrips only	3	0	0	0	1	5	6
BxE16-087	RIL F6:8	Mechanical+Thrips	1	0	0	2	2	2	6
BxE16-087	RIL F6:8	Mechanical+Thrips	2	0	0	0	3	3	6
BxE16-087	RIL F6:8	Mechanical+Thrips	3	0	0	2	2	3	7
BxE16-087	RIL F6:8	Thrips only	1	0	0	1	1	5	7
BxE16-087	RIL F6:8	Thrips only	2	0	0	2	3	3	8
BxE16-087	RIL F6:8	Thrips only	3	0	0	1	1	2	4
BxE16-088	RIL F6:8	Mechanical+Thrips	1	3	5	5	5	5	23
BxE16-088	RIL F6:8	Mechanical+Thrips	2	0	1	4	5	5	15
BxE16-088	RIL F6:8	Mechanical+Thrips	3	0	0	3	5	5	13
BxE16-088	RIL F6:8	Thrips only	1	0	0	2	2	5	9
BxE16-088	RIL F6:8	Thrips only	2	0	0	1	2	4	7
BxE16-088	RIL F6:8	Thrips only	3	0	0	0	2	4	6
BxE16-089	RIL F6:8	Mechanical+Thrips	1	0	0	2	3	5	10
BxE16-089	RIL F6:8	Mechanical+Thrips	2	0	1	4	5	5	15
BxE16-089	RIL F6:8	Mechanical+Thrips	3	0	0	0	2	5	7
BxE16-089	RIL F6:8	Thrips only	1	0	0	2	5	5	12
BxE16-089	RIL F6:8	Thrips only	2	0	1	4	5	5	15
BxE16-089	RIL F6:8	Thrips only	3	0	0	0	2	5	7
BxE16-090	RIL F6:8	Mechanical+Thrips	1	0	3	5	5	5	18
BxE16-090	RIL F6:8	Mechanical+Thrips	2	0	0	0	4	5	9
BxE16-090	RIL F6:8	Mechanical+Thrips	3	0	0	2	5	5	12
BxE16-090	RIL F6:8	Thrips only	1	0	2	5	5	5	17
BxE16-090	RIL F6:8	Thrips only	2	0	0	2	4	5	11
BxE16-090	RIL F6:8	Thrips only	3	0	1	4	5	5	15
BxE16-091	RIL F6:8	Mechanical+Thrips	1	0	0	2	5	5	12
BxE16-091	RIL F6:8	Mechanical+Thrips	2	0	4	5	5	5	19
BxE16-091	RIL F6:8	Mechanical+Thrips	3	0	0	0	5	5	10
BxE16-091	RIL F6:8	Thrips only	1	0	0	1	4	5	10
BxE16-091	RIL F6:8	Thrips only	2	0	0	3	5	5	13
BxE16-091	RIL F6:8	Thrips only	3	0	0	4	5	5	14
BxE16-092	RIL F6:8	Mechanical+Thrips	1	0	0	1	2	3	6
BxE16-092	RIL F6:8	Mechanical+Thrips	2	0	0	1	4	5	10
BxE16-092	RIL F6:8	Mechanical+Thrips	3	0	0	2	4	5	11
BxE16-092	RIL F6:8	Thrips only	1	0	0	1	5	5	11
BxE16-092	RIL F6:8	Thrips only	2	0	0	0	3	5	8
BxE16-092	RIL F6:8	Thrips only	3	0	0	1	2	5	8
BxE16-093	RIL F6:8	Mechanical+Thrips	1	0	0	2	3	5	10
BxE16-093	RIL F6:8	Mechanical+Thrips	2	0	3	5	5	5	18
BxE16-093	RIL F6:8	Mechanical+Thrips	3	0	0	2	5	5	12
BxE16-093	RIL F6:8	Thrips only	1	3	4	5	5	5	22
BxE16-093	RIL F6:8	Thrips only	2	0	0	2	4	5	11
BxE16-093	RIL F6:8	Thrips only	3	0	0	1	3	5	9
BxE16-094	RIL F6:8	Mechanical+Thrips	1	4	5	5	5	5	24
BxE16-094	RIL F6:8	Mechanical+Thrips	2	0	1	4	5	5	15
BxE16-094	RIL F6:8	Mechanical+Thrips	3	0	0	1	3	5	9
BxE16-094	RIL F6:8	Thrips only	1	0	3	5	5	5	18
BxE16-094	RIL F6:8	Thrips only	2	1	2	4	5	5	17
BxE16-094	RIL F6:8	Thrips only	3	2	4	5	5	5	21
BxE16-095	RIL F6:8	Mechanical+Thrips	1	0	3	5	5	5	18
BxE16-095	RIL F6:8	Mechanical+Thrips	2	0	0	2	4	5	11
BxE16-095	RIL F6:8	Mechanical+Thrips	3	0	1	5	5	5	16
BxE16-095	RIL F6:8	Thrips only	1	0	3	5	5	5	18
BxE16-095	RIL F6:8	Thrips only	2	0	0	1	3	5	9
BxE16-095	RIL F6:8	Thrips only	3	0	0	1	2	4	7
BxE16-096	RIL F6:8	Mechanical+Thrips	1	0	2	5	5	5	17
BxE16-096	RIL F6:8	Mechanical+Thrips	2	0	0	0	5	5	10
BxE16-096	RIL F6:8	Mechanical+Thrips	3	0	0	2	3	5	10
BxE16-096	RIL F6:8	Thrips only	1	0	0	1	1	4	6
BxE16-096	RIL F6:8	Thrips only	2	0	0	0	3	5	8
BxE16-096	RIL F6:8	Thrips only	3	0	0	1	3	5	9
BxE16-097	RIL F6:8	Mechanical+Thrips	1	2	3	5	5	5	20
BxE16-097	RIL F6:8	Mechanical+Thrips	2	0	0	3	5	5	13
BxE16-097	RIL F6:8	Mechanical+Thrips	3	0	1	2	5	5	13
BxE16-097	RIL F6:8	Thrips only	1	0	4	5	5	5	19
BxE16-097	RIL F6:8	Thrips only	2	1	1	1	4	5	12
BxE16-097	RIL F6:8	Thrips only	3	0	4	5	5	5	19
BxE16-098	RIL F6:8	Mechanical+Thrips	1	0	0	1	2	5	8
BxE16-098	RIL F6:8	Mechanical+Thrips	2	0	0	1	2	3	6
BxE16-098	RIL F6:8	Mechanical+Thrips	3	0	0	1	1	4	6
BxE16-098	RIL F6:8	Thrips only	1	0	1	5	5	5	16
BxE16-098	RIL F6:8	Thrips only	2	0	0	1	1	5	7
BxE16-098	RIL F6:8	Thrips only	3	0	0	1	1	4	6
BxE16-099	RIL F6:8	Mechanical+Thrips	1	0	0	2	5	5	12
BxE16-099	RIL F6:8	Mechanical+Thrips	2	0	0	0	2	4	6
BxE16-099	RIL F6:8	Mechanical+Thrips	3	0	0	1	2	5	8
BxE16-099	RIL F6:8	Thrips only	1	0	1	2	5	5	13
BxE16-099	RIL F6:8	Thrips only	2	3	4	5	5	5	22
BxE16-099	RIL F6:8	Thrips only	3	0	0	5	5	5	15
BxE16-100	RIL F6:8	Mechanical+Thrips	1	0	0	2	2	2	6
BxE16-100	RIL F6:8	Mechanical+Thrips	2	1	1	3	2	3	10
BxE16-100	RIL F6:8	Mechanical+Thrips	3	0	1	2	1	4	8
BxE16-100	RIL F6:8	Thrips only	1	0	1	2	2	2	7
BxE16-100	RIL F6:8	Thrips only	2	0	0	1	1	4	6
BxE16-100	RIL F6:8	Thrips only	3	0	0	1	3	5	9
BxE16-101	RIL F6:8	Mechanical+Thrips	1	0	0	1	1	3	5
BxE16-101	RIL F6:8	Mechanical+Thrips	2	0	1	1	2	3	7
BxE16-101	RIL F6:8	Mechanical+Thrips	3	0	0	1	3	3	7
BxE16-101	RIL F6:8	Thrips only	1	0	0	1	3	4	8
BxE16-101	RIL F6:8	Thrips only	2	0	0	1	4	4	9
BxE16-101	RIL F6:8	Thrips only	3	0	0	1	3	5	9
BxE16-102	RIL F6:8	Mechanical+Thrips	1	0	0	2	2	3	7
BxE16-102	RIL F6:8	Mechanical+Thrips	2	0	0	1	2	4	7
BxE16-102	RIL F6:8	Mechanical+Thrips	3	0	0	1	1	4	6
BxE16-102	RIL F6:8	Thrips only	1	0	0	1	4	5	10
BxE16-102	RIL F6:8	Thrips only	2	0	0	3	4	4	11
BxE16-102	RIL F6:8	Thrips only	3	0	0	0	1	4	5
BxE16-103	RIL F6:8	Mechanical+Thrips	1	0	0	2	5	5	12
BxE16-103	RIL F6:8	Mechanical+Thrips	2	0	1	2	5	5	13
BxE16-103	RIL F6:8	Mechanical+Thrips	3	0	0	2	5	5	12
BxE16-103	RIL F6:8	Thrips only	1	0	2	5	5	5	17
BxE16-103	RIL F6:8	Thrips only	2	0	0	4	5	5	14
BxE16-103	RIL F6:8	Thrips only	3	0	0	4	5	5	14
BxE16-104	RIL F6:8	Mechanical+Thrips	1	0	1	3	3	3	10
BxE16-104	RIL F6:8	Mechanical+Thrips	2	0	0	1	1	2	4
BxE16-104	RIL F6:8	Mechanical+Thrips	3	0	0	0	1	3	4
BxE16-104	RIL F6:8	Thrips only	1	0	0	2	3	4	9
BxE16-104	RIL F6:8	Thrips only	2	0	0	1	3	5	9
BxE16-104	RIL F6:8	Thrips only	3	0	0	0	1	4	5
BxE16-105	RIL F6:8	Mechanical+Thrips	1	0	0	2	3	4	9
BxE16-105	RIL F6:8	Mechanical+Thrips	2	0	1	0	0	2	3
BxE16-105	RIL F6:8	Mechanical+Thrips	3	0	0	1	1	3	5
BxE16-105	RIL F6:8	Thrips only	1	2	2	2	2	4	12
BxE16-105	RIL F6:8	Thrips only	2	0	0	1	3	4	8
BxE16-105	RIL F6:8	Thrips only	3	0	0	1	3	4	8
BxE16-106	RIL F6:8	Mechanical+Thrips	1	0	1	1	3	5	10
BxE16-106	RIL F6:8	Mechanical+Thrips	2	0	0	1	3	3	7
BxE16-106	RIL F6:8	Mechanical+Thrips	3	0	0	0	1	2	3
BxE16-106	RIL F6:8	Thrips only	1	0	0	1	2	5	8
BxE16-106	RIL F6:8	Thrips only	2	0	0	1	1	4	6
BxE16-106	RIL F6:8	Thrips only	3	0	0	1	3	3	7
BxE16-107	RIL F6:8	Mechanical+Thrips	1	0	0	1	2	3	6
BxE16-107	RIL F6:8	Mechanical+Thrips	2	0	0	2	2	2	6
BxE16-107	RIL F6:8	Mechanical+Thrips	3	0	0	2	2	2	6
BxE16-107	RIL F6:8	Thrips only	1	0	0	1	5	5	11
BxE16-107	RIL F6:8	Thrips only	2	0	0	0	1	2	3
BxE16-107	RIL F6:8	Thrips only	3	0	0	0	1	3	4
BxE16-108	RIL F6:8	Mechanical+Thrips	1	0	0	1	2	3	6
BxE16-108	RIL F6:8	Mechanical+Thrips	2	0	0	0	1	4	5
BxE16-108	RIL F6:8	Mechanical+Thrips	3	0	0	0	1	1	2
BxE16-108	RIL F6:8	Thrips only	1	0	0	1	2	4	7
BxE16-108	RIL F6:8	Thrips only	2	0	0	1	1	3	5
BxE16-108	RIL F6:8	Thrips only	3	0	0	0	1	4	5
BxE16-109	RIL F6:8	Mechanical+Thrips	1	0	0	1	2	4	7
BxE16-109	RIL F6:8	Mechanical+Thrips	2	0	0	2	2	3	7
BxE16-109	RIL F6:8	Mechanical+Thrips	3	0	0	1	1	4	6
BxE16-109	RIL F6:8	Thrips only	1	0	0	1	2	3	6
BxE16-109	RIL F6:8	Thrips only	2	0	0	1	2	4	7
BxE16-109	RIL F6:8	Thrips only	3	0	0	0	1	3	4
BxE16-110	RIL F6:8	Mechanical+Thrips	1	0	0	1	3	5	9
BxE16-110	RIL F6:8	Mechanical+Thrips	2	0	0	0	2	5	7
BxE16-110	RIL F6:8	Mechanical+Thrips	3	0	0	1	5	5	11
BxE16-110	RIL F6:8	Thrips only	1	0	1	4	5	5	15
BxE16-110	RIL F6:8	Thrips only	2	0	0	2	5	5	12
BxE16-110	RIL F6:8	Thrips only	3	0	0	1	3	5	9
BxE16-111	RIL F6:8	Mechanical+Thrips	1	0	0	1	2	3	6
BxE16-111	RIL F6:8	Mechanical+Thrips	2	0	0	1	2	3	6
BxE16-111	RIL F6:8	Mechanical+Thrips	3	0	0	1	3	4	8
BxE16-111	RIL F6:8	Thrips only	1	0	0	2	3	5	10
BxE16-111	RIL F6:8	Thrips only	2	0	1	3	1	3	8
BxE16-111	RIL F6:8	Thrips only	3	0	0	1	2	4	7
BxE16-112	RIL F6:8	Mechanical+Thrips	1	0	4	5	5	5	19
BxE16-112	RIL F6:8	Mechanical+Thrips	2	3	4	5	5	5	22
BxE16-112	RIL F6:8	Mechanical+Thrips	3	0	2	5	5	5	17
BxE16-112	RIL F6:8	Thrips only	1	0	1	5	5	5	16
BxE16-112	RIL F6:8	Thrips only	2	0	0	1	4	5	10
BxE16-112	RIL F6:8	Thrips only	3	0	0	4	5	5	14
BxE16-113	RIL F6:8	Mechanical+Thrips	1	0	0	2	3	5	10
BxE16-113	RIL F6:8	Mechanical+Thrips	2	0	0	1	1	3	5
BxE16-113	RIL F6:8	Mechanical+Thrips	3	0	0	1	2	5	8
BxE16-113	RIL F6:8	Thrips only	1	0	0	3	5	5	13
BxE16-113	RIL F6:8	Thrips only	2	0	0	1	2	3	6
BxE16-113	RIL F6:8	Thrips only	3	0	0	2	4	5	11
BxE16-114	RIL F6:8	Mechanical+Thrips	1	0	0	2	3	5	10
BxE16-114	RIL F6:8	Mechanical+Thrips	2	0	0	1	3	5	9
BxE16-114	RIL F6:8	Mechanical+Thrips	3	0	0	2	4	5	11
BxE16-114	RIL F6:8	Thrips only	1	0	3	5	5	5	18
BxE16-114	RIL F6:8	Thrips only	2	0	1	3	5	5	14
BxE16-114	RIL F6:8	Thrips only	3	0	0	1	4	5	10
BxE16-115	RIL F6:8	Mechanical+Thrips	1	0	0	4	5	5	14
BxE16-115	RIL F6:8	Mechanical+Thrips	2	0	1	3	3	3	10
BxE16-115	RIL F6:8	Mechanical+Thrips	3	0	0	4	5	5	14
BxE16-115	RIL F6:8	Thrips only	1	0	2	4	5	5	16
BxE16-115	RIL F6:8	Thrips only	2	0	0	3	2	4	9
BxE16-115	RIL F6:8	Thrips only	3	0	0	0	1	3	4
BxE16-116	RIL F6:8	Mechanical+Thrips	1	0	0	2	3	5	10
BxE16-116	RIL F6:8	Mechanical+Thrips	2	0	0	0	1	3	4
BxE16-116	RIL F6:8	Mechanical+Thrips	3	0	0	1	5	5	11
BxE16-116	RIL F6:8	Thrips only	1	0	0	1	3	5	9
BxE16-116	RIL F6:8	Thrips only	2	0	0	1	2	5	8
BxE16-116	RIL F6:8	Thrips only	3	0	0	2	2	2	6
BxE16-117	RIL F6:8	Mechanical+Thrips	1	0	0	3	3	3	9
BxE16-117	RIL F6:8	Mechanical+Thrips	2	0	0	1	2	4	7
BxE16-117	RIL F6:8	Mechanical+Thrips	3	0	0	0	1	2	3
BxE16-117	RIL F6:8	Thrips only	1	0	0	1	2	2	5
BxE16-117	RIL F6:8	Thrips only	2	0	1	2	5	5	13
BxE16-117	RIL F6:8	Thrips only	3	0	0	0	1	3	4
BxE16-118	RIL F6:8	Mechanical+Thrips	1	0	0	4	5	5	14
BxE16-118	RIL F6:8	Mechanical+Thrips	2	1	1	2	5	5	14
BxE16-118	RIL F6:8	Mechanical+Thrips	3	0	0	1	2	5	8
BxE16-118	RIL F6:8	Thrips only	1	0	0	4	5	5	14
BxE16-118	RIL F6:8	Thrips only	2	0	3	5	5	5	18
BxE16-118	RIL F6:8	Thrips only	3	0	0	0	3	5	8
BxE16-119	RIL F6:8	Mechanical+Thrips	1	0	0	1	2	2	5
BxE16-119	RIL F6:8	Mechanical+Thrips	2	0	0	1	4	5	10
BxE16-119	RIL F6:8	Mechanical+Thrips	3	0	0	5	5	5	15
BxE16-119	RIL F6:8	Thrips only	1	0	0	1	2	2	5
BxE16-119	RIL F6:8	Thrips only	2	0	0	1	1	4	6
BxE16-119	RIL F6:8	Thrips only	3	0	0	0	1	2	3
BxE16-120	RIL F6:8	Mechanical+Thrips	1	0	0	1	5	5	11
BxE16-120	RIL F6:8	Mechanical+Thrips	2	0	0	3	5	5	13
BxE16-120	RIL F6:8	Mechanical+Thrips	3	0	0	2	5	5	12
BxE16-120	RIL F6:8	Thrips only	1	0	0	1	1	4	6
BxE16-120	RIL F6:8	Thrips only	2	0	0	2	5	5	12
BxE16-120	RIL F6:8	Thrips only	3	0	0	1	3	5	9
BxE16-121	RIL F6:8	Mechanical+Thrips	1	0	0	1	2	3	6
BxE16-121	RIL F6:8	Mechanical+Thrips	2	0	1	2	4	4	11
BxE16-121	RIL F6:8	Mechanical+Thrips	3	0	0	1	3	5	9
BxE16-121	RIL F6:8	Thrips only	1	0	0	1	1	3	5
BxE16-121	RIL F6:8	Thrips only	2	0	0	1	1	2	4
BxE16-121	RIL F6:8	Thrips only	3	0	0	2	2	3	7
BxE16-122	RIL F6:8	Mechanical+Thrips	1	0	0	1	3	5	9
BxE16-122	RIL F6:8	Mechanical+Thrips	2	0	0	1	2	3	6
BxE16-122	RIL F6:8	Mechanical+Thrips	3	0	0	1	3	5	9
BxE16-122	RIL F6:8	Thrips only	1	0	0	2	2	3	7
BxE16-122	RIL F6:8	Thrips only	2	0	0	1	1	3	5
BxE16-122	RIL F6:8	Thrips only	3	0	0	1	1	4	6
BxE16-123	RIL F6:8	Mechanical+Thrips	1	0	0	1	3	4	8
BxE16-123	RIL F6:8	Mechanical+Thrips	2	0	0	1	2	4	7
BxE16-123	RIL F6:8	Mechanical+Thrips	3	0	0	1	3	5	9
BxE16-123	RIL F6:8	Thrips only	1	0	0	2	3	4	9
BxE16-123	RIL F6:8	Thrips only	2	0	0	1	3	4	8
BxE16-123	RIL F6:8	Thrips only	3	0	0	1	3	5	9
BxE16-124	RIL F6:8	Mechanical+Thrips	1	0	0	1	1	2	4
BxE16-124	RIL F6:8	Mechanical+Thrips	2	0	0	1	1	2	4
BxE16-124	RIL F6:8	Mechanical+Thrips	3	0	0	0	1	2	3
BxE16-124	RIL F6:8	Thrips only	1	0	0	1	1	2	4
BxE16-124	RIL F6:8	Thrips only	2	0	0	0	3	5	8
BxE16-124	RIL F6:8	Thrips only	3	0	0	1	2	5	8
BxE16-125	RIL F6:8	Mechanical+Thrips	1	0	0	3	5	5	13
BxE16-125	RIL F6:8	Mechanical+Thrips	2	2	4	5	5	5	21
BxE16-125	RIL F6:8	Mechanical+Thrips	3	0	0	3	3	2	8
BxE16-125	RIL F6:8	Thrips only	1	0	0	1	1	5	7
BxE16-125	RIL F6:8	Thrips only	2	0	1	1	1	4	7
BxE16-125	RIL F6:8	Thrips only	3	0	0	1	1	2	4
BxE16-126	RIL F6:8	Mechanical+Thrips	1	0	0	1	1	3	5
BxE16-126	RIL F6:8	Mechanical+Thrips	2	0	0	1	1	3	5
BxE16-126	RIL F6:8	Mechanical+Thrips	3	0	0	0	1	5	6
BxE16-126	RIL F6:8	Thrips only	1	0	0	1	2	3	6
BxE16-126	RIL F6:8	Thrips only	2	0	0	1	1	3	5
BxE16-126	RIL F6:8	Thrips only	3	0	0	0	1	3	4
BxE16-127	RIL F6:8	Mechanical+Thrips	1	0	0	2	2	4	8
BxE16-127	RIL F6:8	Mechanical+Thrips	2	0	1	1	3	5	10
BxE16-127	RIL F6:8	Mechanical+Thrips	3	0	0	1	1	4	6
BxE16-127	RIL F6:8	Thrips only	1	0	0	1	2	5	8
BxE16-127	RIL F6:8	Thrips only	2	0	0	0	1	5	6
BxE16-127	RIL F6:8	Thrips only	3	0	0	1	1	4	6
BxE16-128	RIL F6:8	Mechanical+Thrips	1	0	0	1	1	3	5
BxE16-128	RIL F6:8	Mechanical+Thrips	2	0	0	1	3	3	7
BxE16-128	RIL F6:8	Mechanical+Thrips	3	0	0	0	1	2	3
BxE16-128	RIL F6:8	Thrips only	1	0	0	1	1	3	5
BxE16-128	RIL F6:8	Thrips only	2	0	0	3	5	5	13
BxE16-128	RIL F6:8	Thrips only	3	0	0	1	1	4	6
BxE16-129	RIL F6:8	Mechanical+Thrips	1	0	0	1	4	5	10
BxE16-129	RIL F6:8	Mechanical+Thrips	2	0	1	2	3	5	11
BxE16-129	RIL F6:8	Mechanical+Thrips	3	0	1	5	5	5	16
BxE16-129	RIL F6:8	Thrips only	1	0	0	1	1	5	7
BxE16-129	RIL F6:8	Thrips only	2	0	0	1	4	5	10
BxE16-129	RIL F6:8	Thrips only	3	0	0	1	3	5	9
BxE16-130	RIL F6:8	Mechanical+Thrips	1	0	0	1	2	4	7
BxE16-130	RIL F6:8	Mechanical+Thrips	2	0	0	0	1	3	4
BxE16-130	RIL F6:8	Mechanical+Thrips	3	0	0	1	2	3	6
BxE16-130	RIL F6:8	Thrips only	1	0	0	1	2	5	8
BxE16-130	RIL F6:8	Thrips only	2	0	0	0	0	4	4
BxE16-130	RIL F6:8	Thrips only	3	0	1	4	5	5	15
BxE16-131	RIL F6:8	Mechanical+Thrips	1	0	0	1	2	3	6
BxE16-131	RIL F6:8	Mechanical+Thrips	2	0	0	2	2	3	7
BxE16-131	RIL F6:8	Mechanical+Thrips	3	0	0	1	2	3	6
BxE16-131	RIL F6:8	Thrips only	1	0	0	1	2	2	5
BxE16-131	RIL F6:8	Thrips only	2	0	0	1	3	4	8
BxE16-131	RIL F6:8	Thrips only	3	0	0	0	1	3	4
BxE16-132	RIL F6:8	Mechanical+Thrips	1	0	0	1	2	3	6
BxE16-132	RIL F6:8	Mechanical+Thrips	2	0	0	1	2	3	6
BxE16-132	RIL F6:8	Mechanical+Thrips	3	0	0	0	1	4	5
BxE16-132	RIL F6:8	Thrips only	1	0	0	2	4	5	11
BxE16-132	RIL F6:8	Thrips only	2	0	0	1	2	3	6
BxE16-132	RIL F6:8	Thrips only	3	1	3	4	5	5	18
BxE16-133	RIL F6:8	Mechanical+Thrips	1	0	0	2	2	2	6
BxE16-133	RIL F6:8	Mechanical+Thrips	2	0	0	1	2	3	6
BxE16-133	RIL F6:8	Mechanical+Thrips	3	0	0	1	1	4	6
BxE16-133	RIL F6:8	Thrips only	1	0	0	1	2	3	6
BxE16-133	RIL F6:8	Thrips only	2	0	0	1	2	5	8
BxE16-133	RIL F6:8	Thrips only	3	0	0	0	1	3	4
BxE16-134	RIL F6:8	Mechanical+Thrips	1	0	0	1	2	4	7
BxE16-134	RIL F6:8	Mechanical+Thrips	2	0	0	3	5	5	13
BxE16-134	RIL F6:8	Mechanical+Thrips	3	0	0	2	5	5	12
BxE16-134	RIL F6:8	Thrips only	1	0	0	1	2	4	7
BxE16-134	RIL F6:8	Thrips only	2	0	1	3	5	5	14
BxE16-134	RIL F6:8	Thrips only	3	0	0	0	1	3	4
BxE16-135	RIL F6:8	Mechanical+Thrips	1	0	0	1	1	5	7
BxE16-135	RIL F6:8	Mechanical+Thrips	2	0	4	5	5	5	19
BxE16-135	RIL F6:8	Mechanical+Thrips	3	0	0	2	5	5	12
BxE16-135	RIL F6:8	Thrips only	1	0	0	1	1	3	5
BxE16-135	RIL F6:8	Thrips only	2	0	0	3	5	5	13
BxE16-135	RIL F6:8	Thrips only	3	0	1	4	5	5	15
BxE16-136	RIL F6:8	Mechanical+Thrips	1	0	0	1	1	3	5
BxE16-136	RIL F6:8	Mechanical+Thrips	2	0	0	1	2	5	8
BxE16-136	RIL F6:8	Mechanical+Thrips	3	0	0	1	5	5	11
BxE16-136	RIL F6:8	Thrips only	1	0	0	1	2	3	6
BxE16-136	RIL F6:8	Thrips only	2	0	0	1	1	4	6
BxE16-136	RIL F6:8	Thrips only	3	0	0	0	1	2	3
BxE16-137	RIL F6:8	Mechanical+Thrips	1	0	0	2	3	3	8
BxE16-137	RIL F6:8	Mechanical+Thrips	2	1	1	2	3	4	11
BxE16-137	RIL F6:8	Mechanical+Thrips	3	0	0	0	1	3	4
BxE16-137	RIL F6:8	Thrips only	1	0	0	2	3	3	8
BxE16-137	RIL F6:8	Thrips only	2	0	1	1	3	3	8
BxE16-137	RIL F6:8	Thrips only	3	0	0	1	2	4	7
BxE16-138	RIL F6:8	Mechanical+Thrips	1	0	0	1	2	3	6
BxE16-138	RIL F6:8	Mechanical+Thrips	2	0	0	2	2	3	7
BxE16-138	RIL F6:8	Mechanical+Thrips	3	0	0	1	2	4	7
BxE16-138	RIL F6:8	Thrips only	1	0	0	1	2	3	6
BxE16-138	RIL F6:8	Thrips only	2	0	1	3	3	3	10
BxE16-138	RIL F6:8	Thrips only	3	0	0	1	2	4	7
BxE16-139	RIL F6:8	Mechanical+Thrips	1	0	0	1	3	5	9
BxE16-139	RIL F6:8	Mechanical+Thrips	2	0	0	1	1	2	4
BxE16-139	RIL F6:8	Mechanical+Thrips	3	0	0	1	5	5	11
BxE16-139	RIL F6:8	Thrips only	1	0	0	1	3	5	9
BxE16-139	RIL F6:8	Thrips only	2	0	0	1	1	3	5
BxE16-139	RIL F6:8	Thrips only	3	0	0	0	1	3	4
BxE16-140	RIL F6:8	Mechanical+Thrips	1	0	0	3	5	5	13
BxE16-140	RIL F6:8	Mechanical+Thrips	2	0	0	1	4	5	10
BxE16-140	RIL F6:8	Mechanical+Thrips	3	0	0	0	3	5	8
BxE16-140	RIL F6:8	Thrips only	1	0	0	3	5	5	13
BxE16-140	RIL F6:8	Thrips only	2	0	2	4	5	5	16
BxE16-140	RIL F6:8	Thrips only	3	0	0	1	3	5	9
BxE16-141	RIL F6:8	Mechanical+Thrips	1	0	3	5	5	5	18
BxE16-141	RIL F6:8	Mechanical+Thrips	2	0	1	1	2	5	9
BxE16-141	RIL F6:8	Mechanical+Thrips	3	0	0	1	3	4	8
BxE16-141	RIL F6:8	Thrips only	1	0	0	2	3	3	8
BxE16-141	RIL F6:8	Thrips only	2	0	1	2	3	3	9
BxE16-141	RIL F6:8	Thrips only	3	0	0	0	1	3	4
BxE16-142	RIL F6:8	Mechanical+Thrips	1	0	0	1	3	3	7
BxE16-142	RIL F6:8	Mechanical+Thrips	2	0	0	2	3	5	10
BxE16-142	RIL F6:8	Mechanical+Thrips	3	0	0	0	1	5	6
BxE16-142	RIL F6:8	Thrips only	1	0	0	5	5	5	15
BxE16-142	RIL F6:8	Thrips only	2	0	0	1	4	5	10
BxE16-142	RIL F6:8	Thrips only	3	0	0	1	3	5	9
BxE16-143	RIL F6:8	Mechanical+Thrips	1	0	0	1	2	3	6
BxE16-143	RIL F6:8	Mechanical+Thrips	2	0	0	1	1	4	6
BxE16-143	RIL F6:8	Mechanical+Thrips	3	0	0	0	1	2	3
BxE16-143	RIL F6:8	Thrips only	1	0	0	1	1	2	4
BxE16-143	RIL F6:8	Thrips only	2	0	0	0	0	4	4
BxE16-143	RIL F6:8	Thrips only	3	0	0	0	3	5	8
BxE16-144	RIL F6:8	Mechanical+Thrips	1	0	1	3	5	5	14
BxE16-144	RIL F6:8	Mechanical+Thrips	2	0	0	2	3	4	9
BxE16-144	RIL F6:8	Mechanical+Thrips	3	0	0	1	2	2	5
BxE16-144	RIL F6:8	Thrips only	1	0	0	2	3	3	8
BxE16-144	RIL F6:8	Thrips only	2	0	0	1	1	1	3
BxE16-144	RIL F6:8	Thrips only	3	0	1	1	1	2	5
BxE16-145	RIL F6:8	Mechanical+Thrips	1	0	0	3	3	3	9
BxE16-145	RIL F6:8	Mechanical+Thrips	2	0	0	1	4	4	9
BxE16-145	RIL F6:8	Mechanical+Thrips	3	0	0	1	2	4	7
BxE16-145	RIL F6:8	Thrips only	1	0	0	2	2	3	7
BxE16-145	RIL F6:8	Thrips only	2	0	0	1	2	3	6
BxE16-145	RIL F6:8	Thrips only	3	0	0	0	2	4	6
BxE16-146	RIL F6:8	Mechanical+Thrips	1	0	0	2	3	4	9
BxE16-146	RIL F6:8	Mechanical+Thrips	2	0	0	4	5	5	14
BxE16-146	RIL F6:8	Mechanical+Thrips	3	0	1	4	4	5	14
BxE16-146	RIL F6:8	Thrips only	1	0	0	1	2	3	6
BxE16-146	RIL F6:8	Thrips only	2	0	1	2	2	4	9
BxE16-146	RIL F6:8	Thrips only	3	0	0	0	1	3	4
BxE16-147	RIL F6:8	Mechanical+Thrips	1	0	0	1	2	4	7
BxE16-147	RIL F6:8	Mechanical+Thrips	2	0	0	2	3	4	9
BxE16-147	RIL F6:8	Mechanical+Thrips	3	0	0	0	1	4	5
BxE16-147	RIL F6:8	Thrips only	1	0	0	2	2	4	8
BxE16-147	RIL F6:8	Thrips only	2	0	0	1	4	4	9
BxE16-147	RIL F6:8	Thrips only	3	0	0	1	1	4	6
BxE16-148	RIL F6:8	Mechanical+Thrips	1	0	0	3	5	5	13
BxE16-148	RIL F6:8	Mechanical+Thrips	2	1	2	4	5	5	17
BxE16-148	RIL F6:8	Mechanical+Thrips	3	0	1	5	5	5	16
BxE16-148	RIL F6:8	Thrips only	1	0	0	4	5	5	14
BxE16-148	RIL F6:8	Thrips only	2	0	0	3	4	5	12
BxE16-148	RIL F6:8	Thrips only	3	0	0	1	1	5	7
BxE16-149	RIL F6:8	Mechanical+Thrips	1	0	1	3	4	5	13
BxE16-149	RIL F6:8	Mechanical+Thrips	2	0	0	2	3	4	9
BxE16-149	RIL F6:8	Mechanical+Thrips	3	0	0	2	2	4	8
BxE16-149	RIL F6:8	Thrips only	1	0	3	5	5	5	18
BxE16-149	RIL F6:8	Thrips only	2	0	0	3	4	5	12
BxE16-149	RIL F6:8	Thrips only	3	0	4	5	5	5	19
BxE16-150	RIL F6:8	Mechanical+Thrips	1	0	0	2	5	5	12
BxE16-150	RIL F6:8	Mechanical+Thrips	2	0	0	3	3	4	10
BxE16-150	RIL F6:8	Mechanical+Thrips	3	0	0	1	2	5	8
BxE16-150	RIL F6:8	Thrips only	1	0	4	5	5	5	19
BxE16-150	RIL F6:8	Thrips only	2	0	0	3	4	5	12
BxE16-150	RIL F6:8	Thrips only	3	0	0	0	1	4	5
BxE16-151	RIL F6:8	Mechanical+Thrips	1	0	0	2	2	3	7
BxE16-151	RIL F6:8	Mechanical+Thrips	2	0	1	1	1	3	6
BxE16-151	RIL F6:8	Mechanical+Thrips	3	0	0	1	2	3	6
BxE16-151	RIL F6:8	Thrips only	1	0	0	3	3	3	9
BxE16-151	RIL F6:8	Thrips only	2	0	0	1	2	4	7
BxE16-151	RIL F6:8	Thrips only	3	0	0	1	1	3	5
BxE16-152	RIL F6:8	Mechanical+Thrips	1	0	0	2	2	4	8
BxE16-152	RIL F6:8	Mechanical+Thrips	2	0	0	2	2	2	6
BxE16-152	RIL F6:8	Mechanical+Thrips	3	0	0	1	2	3	6
BxE16-152	RIL F6:8	Thrips only	1	0	1	2	2	3	8
BxE16-152	RIL F6:8	Thrips only	2	0	0	1	2	4	7
BxE16-152	RIL F6:8	Thrips only	3	0	0	0	1	2	3
BxE16-153	RIL F6:8	Mechanical+Thrips	1	0	0	2	2	2	6
BxE16-153	RIL F6:8	Mechanical+Thrips	2	0	0	1	3	3	7
BxE16-153	RIL F6:8	Mechanical+Thrips	3	0	0	0	1	2	3
BxE16-153	RIL F6:8	Thrips only	1	0	0	2	2	3	7
BxE16-153	RIL F6:8	Thrips only	2	0	0	1	1	2	4
BxE16-153	RIL F6:8	Thrips only	3	0	0	0	2	3	5
BxE16-154	RIL F6:8	Mechanical+Thrips	1	0	4	5	5	5	19
BxE16-154	RIL F6:8	Mechanical+Thrips	2	0	4	5	5	5	19
BxE16-154	RIL F6:8	Mechanical+Thrips	3	0	0	4		5	9
BxE16-154	RIL F6:8	Thrips only	1	0	0	2	3	5	10
BxE16-154	RIL F6:8	Thrips only	2	0	2	3	5	5	15
BxE16-154	RIL F6:8	Thrips only	3	0	0	5	5	5	15
BxE16-155	RIL F6:8	Mechanical+Thrips	1	0	2	5	5	5	17
BxE16-155	RIL F6:8	Mechanical+Thrips	2	0	3	5	5	5	18
BxE16-155	RIL F6:8	Mechanical+Thrips	3	0	4	5	5	5	19
BxE16-155	RIL F6:8	Thrips only	1	0	0	2	2	4	8
BxE16-155	RIL F6:8	Thrips only	2	0	0	1	2	3	6
BxE16-155	RIL F6:8	Thrips only	3	0	0	4	5	5	14
BxE16-156	RIL F6:8	Mechanical+Thrips	1	0	3	5	5	5	18
BxE16-156	RIL F6:8	Mechanical+Thrips	2	0	3	5	5	5	18
BxE16-156	RIL F6:8	Mechanical+Thrips	3	0	0	1	2	5	8
BxE16-156	RIL F6:8	Thrips only	1	0	4	5	5	5	19
BxE16-156	RIL F6:8	Thrips only	2	0	0	1	2	3	6
BxE16-156	RIL F6:8	Thrips only	3	0	0	0	1	2	3
BxE16-157	RIL F6:8	Mechanical+Thrips	1	0	0	4	5	5	14
BxE16-157	RIL F6:8	Mechanical+Thrips	2	0	0	3	5	5	13
BxE16-157	RIL F6:8	Mechanical+Thrips	3	0	1	2	5	5	13
BxE16-157	RIL F6:8	Thrips only	1	0	3	5	5	5	18
BxE16-157	RIL F6:8	Thrips only	2	4	5	5	5	5	24
BxE16-157	RIL F6:8	Thrips only	3	0	2	2	5	5	14
BxE16-158	RIL F6:8	Mechanical+Thrips	1	0	3	5	5	5	18
BxE16-158	RIL F6:8	Mechanical+Thrips	2	0	0	4	5	5	14
BxE16-158	RIL F6:8	Mechanical+Thrips	3	3	5	5	5	5	23
BxE16-158	RIL F6:8	Thrips only	1	0	2	5	5	5	17
BxE16-158	RIL F6:8	Thrips only	2	0	1	5	5	5	16
BxE16-158	RIL F6:8	Thrips only	3	0	0	1	2	4	7
BxE16-159	RIL F6:8	Mechanical+Thrips	1	0	0	2	3	5	10
BxE16-159	RIL F6:8	Mechanical+Thrips	2	0	0	2	3	3	8
BxE16-159	RIL F6:8	Mechanical+Thrips	3	0	0	1	2	3	6
BxE16-159	RIL F6:8	Thrips only	1	0	1	1	2	3	7
BxE16-159	RIL F6:8	Thrips only	2	0	1	2	2	2	7
BxE16-159	RIL F6:8	Thrips only	3	0	0	1	2	4	7
BxE16-160	RIL F6:8	Mechanical+Thrips	1	0	0	1	2	3	6
BxE16-160	RIL F6:8	Mechanical+Thrips	2	0	0	2	4	5	11
BxE16-160	RIL F6:8	Mechanical+Thrips	3	0	0	1	1	3	5
BxE16-160	RIL F6:8	Thrips only	1	0	0	1	2	3	6
BxE16-160	RIL F6:8	Thrips only	2	0	0	1	1	3	5
BxE16-160	RIL F6:8	Thrips only	3	0	0	1	2	4	7
BxE16-161	RIL F6:8	Mechanical+Thrips	1	0	0	1	3	4	8
BxE16-161	RIL F6:8	Mechanical+Thrips	2	0	0	1	2	3	6
BxE16-161	RIL F6:8	Mechanical+Thrips	3	0	0	4	5	5	14
BxE16-161	RIL F6:8	Thrips only	1	0	0	2	2	4	8
BxE16-161	RIL F6:8	Thrips only	2	1	1	3	3	3	11
BxE16-161	RIL F6:8	Thrips only	3	0	0	0	1	4	5
BxE16-162	RIL F6:8	Mechanical+Thrips	1	0	0	2	2	5	9
BxE16-162	RIL F6:8	Mechanical+Thrips	2	0	3	5	5	5	18
BxE16-162	RIL F6:8	Mechanical+Thrips	3	0	0	4	5	5	14
BxE16-162	RIL F6:8	Thrips only	1	0	1	4	5	5	15
BxE16-162	RIL F6:8	Thrips only	2	0	0	1	2	4	7
BxE16-162	RIL F6:8	Thrips only	3	0	0	1	2	4	7
BxE16-163	RIL F6:8	Mechanical+Thrips	1	0	0	1	2	5	8
BxE16-163	RIL F6:8	Mechanical+Thrips	2	3	5	5	5	5	23
BxE16-163	RIL F6:8	Mechanical+Thrips	3	0	0	4	5	5	14
BxE16-163	RIL F6:8	Thrips only	1	0	0	2	2	2	6
BxE16-163	RIL F6:8	Thrips only	2	0	0	2	4	5	11
BxE16-163	RIL F6:8	Thrips only	3	0	0	2	5	5	12
Defender	Suceptible check	Mechanical+Thrips	1	3	5	5	5	5	23
Defender	Suceptible check	Mechanical+Thrips	2	1	1	1	4	5	12
Defender	Suceptible check	Mechanical+Thrips	3	0	0	3	4	5	12
Defender	Suceptible check	Thrips only	1	1	5	5	5	5	21
Defender	Suceptible check	Thrips only	2	0	1	1	2	3	7
Defender	Suceptible check	Thrips only	3	0	4	5	5	5	19
Defender	Suceptible check	Mechanical+Thrips	1	0	0	2	5	5	12
Defender	Suceptible check	Mechanical+Thrips	2	0	0	1	3	3	7
Defender	Suceptible check	Mechanical+Thrips	3	0	0	5	5	5	15
Defender	Suceptible check	Thrips only	1	0	0	1	3	5	9
Defender	Suceptible check	Thrips only	2	0	2	4	5	5	16
Defender	Suceptible check	Thrips only	3	0	0	5	5	5	15
Defender	Suceptible check	Mechanical+Thrips	1	0	0	3	5	5	13
Defender	Suceptible check	Mechanical+Thrips	2	0	0	2	5	5	12
Defender	Suceptible check	Mechanical+Thrips	3	0	0	5	5	5	15
Defender	Suceptible check	Thrips only	1	0	2	4	5	5	16
Defender	Suceptible check	Thrips only	2	0	1	4	5	5	15
Defender	Suceptible check	Thrips only	3	0	1	5	5	5	16
Eruption	Parent	Mechanical+Thrips	1	0	0	1	2	4	7
Eruption	Parent	Mechanical+Thrips	2	0	0	1	2	2	5
Eruption	Parent	Mechanical+Thrips	3	0	0	0	0	2	2
Eruption	Parent	Thrips only	1	0	0	1	3	3	7
Eruption	Parent	Thrips only	2	0	0	0	1	3	4
Eruption	Parent	Thrips only	3	0	0	0	1	2	3
Eruption	Parent	Mechanical+Thrips	1	0	0	1	2	2	5
Eruption	Parent	Mechanical+Thrips	2	0	0	1	2	2	5
Eruption	Parent	Mechanical+Thrips	3	0	0	0	0	2	2
Eruption	Parent	Thrips only	1	0	0	1	2	3	6
Eruption	Parent	Thrips only	2	0	0	0	1	4	5
Eruption	Parent	Thrips only	3	0	0	1	1	2	4
Eruption	Parent	Mechanical+Thrips	1	0	0	1	2	2	5
Eruption	Parent	Mechanical+Thrips	2	0	0	0	1	3	4
Eruption	Parent	Mechanical+Thrips	3	0	0	0	1	2	3
Eruption	Parent	Thrips only	1	0	0	1	1	3	5
Eruption	Parent	Thrips only	2	0	0	1	3	5	9
Eruption	Parent	Thrips only	3	0	0	1	1	3	5
Reine des Glaces	Parent	Mechanical+Thrips	1	0	2	5	5	5	17
Reine des Glaces	Parent	Mechanical+Thrips	2	1	2	3	4	5	15
Reine des Glaces	Parent	Mechanical+Thrips	3	0	0	1	5	5	11
Reine des Glaces	Parent	Thrips only	1	0	0	3	3	5	11
Reine des Glaces	Parent	Thrips only	2	0	1	2	2	5	10
Reine des Glaces	Parent	Thrips only	3	0	0	5	5	5	15
Reine des Glaces	Parent	Mechanical+Thrips	1	0	0	1	2	3	6
Reine des Glaces	Parent	Mechanical+Thrips	2	3	4	5	5	5	22
Reine des Glaces	Parent	Mechanical+Thrips	3	0	0	1	1	3	5
Reine des Glaces	Parent	Thrips only	1	0	0	1	2	4	7
Reine des Glaces	Parent	Thrips only	2	0	0	1	2	4	7
Reine des Glaces	Parent	Thrips only	3	0	0	5	5	5	15
Reine des Glaces	Parent	Mechanical+Thrips	1	0	0	2	3	5	10
Reine des Glaces	Parent	Mechanical+Thrips	2	1	3	5	5	5	19
Reine des Glaces	Parent	Mechanical+Thrips	3	0	0	2	4	5	11
Reine des Glaces	Parent	Thrips only	1	0	0	1	1	2	4
Reine des Glaces	Parent	Thrips only	2	3	5	5	5	5	23
Reine des Glaces	Parent	Thrips only	3	1	0	4	5	5	15

## Sheet: Field 2023-June
Entry	Note	Rep	DS-Wk6	DS-Wk7	DS-Wk8	DS-Wk9	DS-Wk10
BxE16-001	RIL F6:8	1	0	0	0	0	0		Note: Data in each cell represents average value of 10 plants
BxE16-001	RIL F6:8	2	0	0	0	0	0		Nearly no disease in field; data are not used for QTL analysis
BxE16-001	RIL F6:8	3	0	0	0	0	0		Rating scale: 0 = No disease to 5 = dead plant
BxE16-002	RIL F6:8	1	0	0	0	0	0		A few plants rated as '1' at earlier stage, but reverted to '0' at later stage (as it is determined that minor foliar symptoms could be due to other factors)
BxE16-002	RIL F6:8	2	0	0	0	0	0
BxE16-002	RIL F6:8	3	0	0	0	0	0
BxE16-003	RIL F6:8	1	0	0	0	0	0
BxE16-003	RIL F6:8	2	0	0	0	0	0
BxE16-003	RIL F6:8	3	0	0	0	0	0
BxE16-004	RIL F6:8	1	0	0	0	0	0
BxE16-004	RIL F6:8	2	0	0.2	0.2	0	0
BxE16-004	RIL F6:8	3	0	0	0	0	0
BxE16-005	RIL F6:8	1	0	0	0	0	0
BxE16-005	RIL F6:8	2	0	0	0.2	0	0
BxE16-005	RIL F6:8	3	0	0	0	0	0
BxE16-006	RIL F6:8	1	0	0	0	0	0
BxE16-006	RIL F6:8	2	0	0	0	0	0
BxE16-006	RIL F6:8	3	0	0	0	0	0
BxE16-007	RIL F6:8	1	0	0	0	0	0
BxE16-007	RIL F6:8	2	0	0	0.1	0.3	0
BxE16-007	RIL F6:8	3	0	0	0	0.1	0.1
BxE16-008	RIL F6:8	1	0	0	0	0	0
BxE16-008	RIL F6:8	2	0	0	0	0	0
BxE16-008	RIL F6:8	3	0	0	0	0	0
BxE16-010	RIL F6:8	1	0	0	0	0	0
BxE16-010	RIL F6:8	2	0	0	0	0	0
BxE16-010	RIL F6:8	3	0	0	0	0	0
BxE16-011	RIL F6:8	1	0	0	0	0	0
BxE16-011	RIL F6:8	2	0	0	0	0	0
BxE16-011	RIL F6:8	3	0	0	0	0	0
BxE16-012	RIL F6:8	1	0	0	0	0	0
BxE16-012	RIL F6:8	2	0	0	0	0	0
BxE16-012	RIL F6:8	3	0	0	0	0	0
BxE16-013	RIL F6:8	1	0	0	0	0.1	0.1
BxE16-013	RIL F6:8	2	0	0	0	0	0
BxE16-013	RIL F6:8	3	0	0	0	0	0
BxE16-014	RIL F6:8	1	0	0	0	0.2	0.2
BxE16-014	RIL F6:8	2	0	0	0	0	0
BxE16-014	RIL F6:8	3	0	0	0	0	0
BxE16-015	RIL F6:8	1	0	0	0	0	0
BxE16-015	RIL F6:8	2	0	0	0	0	0
BxE16-015	RIL F6:8	3	0	0	0	0	0
BxE16-016	RIL F6:8	1	0	0	0.1	0	0
BxE16-016	RIL F6:8	2	0	0	0	0	0
BxE16-016	RIL F6:8	3	0	0	0	0	0
BxE16-017	RIL F6:8	1	0	0	0	0	0
BxE16-017	RIL F6:8	2	0	0	0	0	0
BxE16-017	RIL F6:8	3	0	0	0	0	0
BxE16-018	RIL F6:8	1	0	0	0	0	0
BxE16-018	RIL F6:8	2	0	0	0	0	0
BxE16-018	RIL F6:8	3	0	0	0	0	0
BxE16-019	RIL F6:8	1	0	0	0	0	0
BxE16-019	RIL F6:8	2	0	0	0	0	0
BxE16-019	RIL F6:8	3	0	0	0	0	0
BxE16-020	RIL F6:8	1	0	0	0	0	0
BxE16-020	RIL F6:8	2	0	0	0	0.1	0
BxE16-020	RIL F6:8	3	0	0	0	0	0
BxE16-021	RIL F6:8	1	0	0	0	0.1	0.1
BxE16-021	RIL F6:8	2	0	0	0	0	0
BxE16-021	RIL F6:8	3	0	0	0	0	0
BxE16-022	RIL F6:8	1	0	0	0	0	0
BxE16-022	RIL F6:8	2	0	0	0	0	0
BxE16-022	RIL F6:8	3	0	0	0	0	0
BxE16-023	RIL F6:8	1	0	0	0	0	0
BxE16-023	RIL F6:8	2	0	0	0	0	0
BxE16-023	RIL F6:8	3	0	0	0	0	0
BxE16-024	RIL F6:8	1	0	0	0	0	0
BxE16-024	RIL F6:8	2	0	0	0	0	0
BxE16-024	RIL F6:8	3	0	0	0	0.1	0.1
BxE16-025	RIL F6:8	1	0	0	0	0	0
BxE16-025	RIL F6:8	2	0	0	0	0	0
BxE16-025	RIL F6:8	3	0	0	0	0	0
BxE16-026	RIL F6:8	1	0	0	0	0	0
BxE16-026	RIL F6:8	2	0	0	0	0	0
BxE16-026	RIL F6:8	3	0	0	0	0	0
BxE16-027	RIL F6:8	1	0	0	0.3	0	0
BxE16-027	RIL F6:8	2	0	0	0	0	0
BxE16-027	RIL F6:8	3	0	0	0	0	0
BxE16-028	RIL F6:8	1	0	0	0	0	0
BxE16-028	RIL F6:8	2	0	0	0	0	0
BxE16-028	RIL F6:8	3	0	0	0	0	0
BxE16-029	RIL F6:8	1	0	0	0.2	0	0
BxE16-029	RIL F6:8	2	0	0	0	0	0
BxE16-029	RIL F6:8	3	0	0	0	0	0
BxE16-030	RIL F6:8	1	0	0	0	0	0
BxE16-030	RIL F6:8	2	0	0	0	0	0
BxE16-030	RIL F6:8	3	0	0	0	0	0
BxE16-031	RIL F6:8	1	0	0	0	0	0
BxE16-031	RIL F6:8	2	0	0	0	0	0
BxE16-031	RIL F6:8	3	0	0	0	0	0
BxE16-032	RIL F6:8	1	0	0	0	0	0
BxE16-032	RIL F6:8	2	0	0	0	0	0
BxE16-032	RIL F6:8	3	0	0	0	0	0
BxE16-033	RIL F6:8	1	0	0	0	0	0
BxE16-033	RIL F6:8	2	0	0	0	0	0
BxE16-033	RIL F6:8	3	0	0	0	0	0
BxE16-034	RIL F6:8	1	0	0	0	0	0
BxE16-034	RIL F6:8	2	0	0	0	0	0
BxE16-034	RIL F6:8	3	0	0	0	0	0
BxE16-035	RIL F6:8	1	0	0	0	0	0
BxE16-035	RIL F6:8	2	0	0	0	0	0
BxE16-035	RIL F6:8	3	0	0	0	0	0
BxE16-036	RIL F6:8	1	0	0	0	0	0
BxE16-036	RIL F6:8	2	0	0	0	0	0
BxE16-036	RIL F6:8	3	0	0	0	0	0
BxE16-037	RIL F6:8	1	0	0	0	0	0
BxE16-037	RIL F6:8	2	0	0	0	0	0
BxE16-037	RIL F6:8	3	0	0	0	0	0
BxE16-038	RIL F6:8	1	0	0	0	0	0
BxE16-038	RIL F6:8	2	0	0	0	0	0
BxE16-038	RIL F6:8	3	0	0	0	0	0
BxE16-039	RIL F6:8	1	0	0	0	0	0
BxE16-039	RIL F6:8	2	0	0	0	0	0
BxE16-039	RIL F6:8	3	0	0	0	0	0
BxE16-040	RIL F6:8	1	0	0	0	0	0
BxE16-040	RIL F6:8	2	0	0	0	0	0
BxE16-040	RIL F6:8	3	0	0	0	0	0
BxE16-041	RIL F6:8	1	0	0	0	0	0
BxE16-041	RIL F6:8	2	0	0	0	0	0
BxE16-041	RIL F6:8	3	0	0	0	0	0
BxE16-042	RIL F6:8	1	0	0	0	0	0
BxE16-042	RIL F6:8	2	0	0	0	0	0
BxE16-042	RIL F6:8	3	0	0	0	0	0
BxE16-043	RIL F6:8	1	0	0	0	0	0
BxE16-043	RIL F6:8	2	0	0	0	0	0
BxE16-043	RIL F6:8	3	0	0.1	0	0.1	0.1
BxE16-044	RIL F6:8	1	0	0	0	0	0
BxE16-044	RIL F6:8	2	0	0	0	0	0
BxE16-044	RIL F6:8	3	0	0	0	0	0
BxE16-045	RIL F6:8	1	0	0	0	0	0
BxE16-045	RIL F6:8	2	0	0	0	0	0
BxE16-045	RIL F6:8	3	0	0	0	0	0
BxE16-046	RIL F6:8	1	0	0	0	0	0
BxE16-046	RIL F6:8	2	0	0	0	0	0
BxE16-046	RIL F6:8	3	0	0	0	0.1	0.1
BxE16-047	RIL F6:8	1	0	0	0	0	0
BxE16-047	RIL F6:8	2	0	0	0	0	0
BxE16-047	RIL F6:8	3	0	0	0	0	0
BxE16-048	RIL F6:8	1	0	0	0	0	0
BxE16-048	RIL F6:8	2	0	0	0	0	0
BxE16-048	RIL F6:8	3	0	0	0	0	0
BxE16-049	RIL F6:8	1	0	0	0	0	0
BxE16-049	RIL F6:8	2	0	0	0	0	0
BxE16-049	RIL F6:8	3	0	0	0	0	0
BxE16-050	RIL F6:8	1	0	0	0	0	0
BxE16-050	RIL F6:8	2	0	0	0	0	0
BxE16-050	RIL F6:8	3	0	0	0	0	0
BxE16-051	RIL F6:8	1	0	0	0	0	0
BxE16-051	RIL F6:8	2	0	0	0	0	0
BxE16-051	RIL F6:8	3	0	0	0	0	0
BxE16-052	RIL F6:8	1	0	0	0	0	0
BxE16-052	RIL F6:8	2	0	0	0	0	0
BxE16-052	RIL F6:8	3	0	0	0	0	0
BxE16-053	RIL F6:8	1	0	0	0	0	0
BxE16-053	RIL F6:8	2	0	0	0	0	0
BxE16-053	RIL F6:8	3	0	0	0	0	0
BxE16-054	RIL F6:8	1	0	0	0	0	0
BxE16-054	RIL F6:8	2	0	0	0	0	0
BxE16-054	RIL F6:8	3	0	0	0	0	0
BxE16-055	RIL F6:8	1	0	0	0	0	0
BxE16-055	RIL F6:8	2	0	0	0	0	0
BxE16-055	RIL F6:8	3	0	0	0	0	0
BxE16-056	RIL F6:8	1	0	0	0	0	0
BxE16-056	RIL F6:8	2	0	0	0	0	0
BxE16-056	RIL F6:8	3	0	0	0	0	0
BxE16-057	RIL F6:8	1	0	0	0	0	0
BxE16-057	RIL F6:8	2	0	0	0	0	0
BxE16-057	RIL F6:8	3	0	0	0	0	0
BxE16-058	RIL F6:8	1	0	0	0	0.1	0.1
BxE16-058	RIL F6:8	2	0	0	0	0.1	0
BxE16-058	RIL F6:8	3	0	0	0	0	0
BxE16-059	RIL F6:8	1	0	0	0	0	0
BxE16-059	RIL F6:8	2	0	0	0	0	0
BxE16-059	RIL F6:8	3	0	0	0	0	0
BxE16-060	RIL F6:8	1	0	0	0	0	0
BxE16-060	RIL F6:8	2	0	0	0	0	0
BxE16-060	RIL F6:8	3	0	0	0	0	0
BxE16-061	RIL F6:8	1	0	0	0	0	0
BxE16-061	RIL F6:8	2	0	0	0	0	0
BxE16-061	RIL F6:8	3	0	0	0	0	0
BxE16-062	RIL F6:8	1	0	0	0	0	0
BxE16-062	RIL F6:8	2	0	0	0	0	0
BxE16-062	RIL F6:8	3	0	0	0	0	0
BxE16-063	RIL F6:8	1	0	0	0	0	0
BxE16-063	RIL F6:8	2	0	0	0	0	0
BxE16-063	RIL F6:8	3	0	0	0	0	0
BxE16-064	RIL F6:8	1	0	0	0	0	0
BxE16-064	RIL F6:8	2	0	0	0	0	0
BxE16-064	RIL F6:8	3	0	0	0	0	0
BxE16-065	RIL F6:8	1	0	0	0	0	0
BxE16-065	RIL F6:8	2	0	0	0	0	0
BxE16-065	RIL F6:8	3	0	0	0	0	0
BxE16-066	RIL F6:8	1	0	0	0	0	0
BxE16-066	RIL F6:8	2	0	0	0	0	0
BxE16-066	RIL F6:8	3	0	0	0	0.2	0.2
BxE16-067	RIL F6:8	1	0	0	0	0	0
BxE16-067	RIL F6:8	2	0	0	0	0	0
BxE16-067	RIL F6:8	3	0	0	0	0	0
BxE16-068	RIL F6:8	1	0	0	0	0	0
BxE16-068	RIL F6:8	2	0	0	0	0	0.3
BxE16-068	RIL F6:8	3	0	0	0	0	0
BxE16-069	RIL F6:8	1	0	0	0	0.1	0.1
BxE16-069	RIL F6:8	2	0	0	0	0	0
BxE16-069	RIL F6:8	3	0	0	0.1	0.1	0.1
BxE16-070	RIL F6:8	1	0	0	0	0	0
BxE16-070	RIL F6:8	2	0	0	0	0	0
BxE16-070	RIL F6:8	3	0	0	0	0	0
BxE16-071	RIL F6:8	1	0	0	0	0	0
BxE16-071	RIL F6:8	2	0	0	0	0	0
BxE16-071	RIL F6:8	3	0	0	0.3	0	0
BxE16-072	RIL F6:8	1	0	0	0	0	0
BxE16-072	RIL F6:8	2	0	0	0	0	0
BxE16-072	RIL F6:8	3	0	0	0	0	0
BxE16-073	RIL F6:8	1	0	0	0	0	0
BxE16-073	RIL F6:8	2	0	0	0	0	0
BxE16-073	RIL F6:8	3	0	0	0	0	0
BxE16-074	RIL F6:8	1	0	0	0	0	0
BxE16-074	RIL F6:8	2	0	0	0	0	0
BxE16-074	RIL F6:8	3	0	0	0	0	0
BxE16-075	RIL F6:8	1	0	0	0	0	0
BxE16-075	RIL F6:8	2	0	0	0	0	0
BxE16-075	RIL F6:8	3	0	0	0	0	0
BxE16-076	RIL F6:8	1	0	0	0	0	0
BxE16-076	RIL F6:8	2	0	0	0	0	0
BxE16-076	RIL F6:8	3	0	0	0	0	0
BxE16-077	RIL F6:8	1	0	0	0	0	0
BxE16-077	RIL F6:8	2	0	0	0	0	0
BxE16-077	RIL F6:8	3	0	0	0	0	0
BxE16-078	RIL F6:8	1	0	0	0	0	0
BxE16-078	RIL F6:8	2	0	0	0	0	0
BxE16-078	RIL F6:8	3	0	0	0	0	0
BxE16-079	RIL F6:8	1	0	0	0	0	0
BxE16-079	RIL F6:8	2	0	0	0	0	0
BxE16-079	RIL F6:8	3	0	0	0	0	0
BxE16-080	RIL F6:8	1	0	0	0	0	0
BxE16-080	RIL F6:8	2	0	0	0	0	0
BxE16-080	RIL F6:8	3	0	0	0	0	0
BxE16-081	RIL F6:8	1	0	0	0	0.4	0.4
BxE16-081	RIL F6:8	2	0	0.3	0.5	0.5	0.5
BxE16-081	RIL F6:8	3	0	0	0	0	0
BxE16-082	RIL F6:8	1	0	0	0	0	0
BxE16-082	RIL F6:8	2	0	0.1	0.1	0	0
BxE16-082	RIL F6:8	3	0	0	0	0	0
BxE16-083	RIL F6:8	1	0	0	0	0	0
BxE16-083	RIL F6:8	2	0	0.1	0.1	0	0
BxE16-083	RIL F6:8	3	0	0	0	0	0
BxE16-084	RIL F6:8	1	0	0	0	0	0
BxE16-084	RIL F6:8	2	0	0	0	0	0
BxE16-084	RIL F6:8	3	0	0	0	0	0
BxE16-085	RIL F6:8	1	0	0	0	0	0
BxE16-085	RIL F6:8	2	0	0	0	0	0
BxE16-085	RIL F6:8	3	0	0	0	0.2	0.2
BxE16-086	RIL F6:8	1	0	0	0	0	0
BxE16-086	RIL F6:8	2	0	0	0	0	0
BxE16-086	RIL F6:8	3	0	0	0	0	0
BxE16-087	RIL F6:8	1	0	0	0	0	0
BxE16-087	RIL F6:8	2	0	0	0	0	0
BxE16-087	RIL F6:8	3	0	0	0	0	0
BxE16-088	RIL F6:8	1	0	0	0	0.3	0.3
BxE16-088	RIL F6:8	2	0	0	0	0	0
BxE16-088	RIL F6:8	3	0	0	0	0	0
BxE16-089	RIL F6:8	1	0	0	0.5	0	0
BxE16-089	RIL F6:8	2	0	0	0	0	0
BxE16-089	RIL F6:8	3	0	0	0	0.3	0.3
BxE16-090	RIL F6:8	1	0	0	0	0.2	0.2
BxE16-090	RIL F6:8	2	0	0	0	0	0
BxE16-090	RIL F6:8	3	0	0	0	0	0
BxE16-091	RIL F6:8	1	0	0	0	0	0
BxE16-091	RIL F6:8	2	0	0	0	0	0
BxE16-091	RIL F6:8	3	0	0	0	0	0
BxE16-092	RIL F6:8	1	0	0	0	0	0
BxE16-092	RIL F6:8	2	0	0	0	0	0
BxE16-092	RIL F6:8	3	0	0	0	0	0
BxE16-093	RIL F6:8	1	0	0	0	0	0
BxE16-093	RIL F6:8	2	0	0.2	0.3	0.4	0.5
BxE16-093	RIL F6:8	3	0	0	0	0	0
BxE16-094	RIL F6:8	1	0	0	0	0.1	0.1
BxE16-094	RIL F6:8	2	0	0	0	0	0
BxE16-094	RIL F6:8	3	0	0	0	0	0
BxE16-095	RIL F6:8	1	0	0	0	0	0
BxE16-095	RIL F6:8	2	0	0	0	0	0
BxE16-095	RIL F6:8	3	0	0	0	0	0
BxE16-096	RIL F6:8	1	0	0	0	0	0
BxE16-096	RIL F6:8	2	0	0	0	0	0
BxE16-096	RIL F6:8	3	0	0	0	0	0
BxE16-097	RIL F6:8	1	0	0	0	0	0
BxE16-097	RIL F6:8	2	0	0	0	0	0
BxE16-097	RIL F6:8	3	0	0	0	0.2	0.2
BxE16-098	RIL F6:8	1	0	0	0	0	0
BxE16-098	RIL F6:8	2	0	0	0.2	0.5	0.5
BxE16-098	RIL F6:8	3	0	0	0	0	0
BxE16-099	RIL F6:8	1	0	0	0	0	0
BxE16-099	RIL F6:8	2	0	0	0	0	0
BxE16-099	RIL F6:8	3	0	0	0	0	0
BxE16-100	RIL F6:8	1	0	0	0	0	0
BxE16-100	RIL F6:8	2	0	0	0	0	0
BxE16-100	RIL F6:8	3	0	0	0	0	0
BxE16-101	RIL F6:8	1	0	0	0	0	0
BxE16-101	RIL F6:8	2	0	0	0	0	0
BxE16-101	RIL F6:8	3	0	0	0	0	0
BxE16-102	RIL F6:8	1	0	0	0	0	0
BxE16-102	RIL F6:8	2	0	0	0	0	0
BxE16-102	RIL F6:8	3	0	0	0	0	0
BxE16-103	RIL F6:8	1	0	0	0	0	0
BxE16-103	RIL F6:8	2	0	0	0	0	0
BxE16-103	RIL F6:8	3	0	0	0	0	0
BxE16-104	RIL F6:8	1	0	0	0.1	0	0
BxE16-104	RIL F6:8	2	0	0	0	0	0
BxE16-104	RIL F6:8	3	0	0	0	0	0
BxE16-105	RIL F6:8	1	0	0	0	0	0
BxE16-105	RIL F6:8	2	0	0	0	0	0
BxE16-105	RIL F6:8	3	0	0	0	0	0
BxE16-106	RIL F6:8	1	0	0	0.1	0.6	0.6
BxE16-106	RIL F6:8	2	0	0	0	0	0
BxE16-106	RIL F6:8	3	0	0	0	0.1	0.1
BxE16-107	RIL F6:8	1	0	0	0	0	0
BxE16-107	RIL F6:8	2	0	0	0	0	0
BxE16-107	RIL F6:8	3	0	0	0	0	0
BxE16-108	RIL F6:8	1	0	0	0	0	0
BxE16-108	RIL F6:8	2	0	0	0	0	0
BxE16-108	RIL F6:8	3	0	0	0	0	0
BxE16-109	RIL F6:8	1	0	0	0	0	0
BxE16-109	RIL F6:8	2	0	0	0	0	0
BxE16-109	RIL F6:8	3	0	0	0	0	0
BxE16-110	RIL F6:8	1	0	0	0	0	0
BxE16-110	RIL F6:8	2	0	0	0	0	0
BxE16-110	RIL F6:8	3	0	0	0	0	0
BxE16-111	RIL F6:8	1	0	0	0	0	0
BxE16-111	RIL F6:8	2	0	0	0	0	0
BxE16-111	RIL F6:8	3	0	0	0	0	0
BxE16-112	RIL F6:8	1	0	0	0.3	0	0
BxE16-112	RIL F6:8	2	0	0	0	0	0
BxE16-112	RIL F6:8	3	0	0	0	0.2	0.2
BxE16-113	RIL F6:8	1	0	0	0	0	0
BxE16-113	RIL F6:8	2	0	0	0	0	0
BxE16-113	RIL F6:8	3	0	0	0	0	0
BxE16-114	RIL F6:8	1	0	0	0	0	0
BxE16-114	RIL F6:8	2	0	0	0	0	0
BxE16-114	RIL F6:8	3	0	0	0	0	0
BxE16-115	RIL F6:8	1	0	0	0	0	0
BxE16-115	RIL F6:8	2	0	0	0	0	0
BxE16-115	RIL F6:8	3	0	0	0	0	0
BxE16-116	RIL F6:8	1	0	0	0	0	0
BxE16-116	RIL F6:8	2	0	0	0	0	0
BxE16-116	RIL F6:8	3	0	0	0	0	0
BxE16-117	RIL F6:8	1	0	0	0	0	0
BxE16-117	RIL F6:8	2	0	0	0	0	0
BxE16-117	RIL F6:8	3	0	0	0	0	0
BxE16-118	RIL F6:8	1	0	0	0	0	0
BxE16-118	RIL F6:8	2	0	0	0	0	0
BxE16-118	RIL F6:8	3	0	0	0	0	0
BxE16-119	RIL F6:8	1	0	0	0	0	0
BxE16-119	RIL F6:8	2	0	0	0	0	0
BxE16-119	RIL F6:8	3	0	0	0	0	0
BxE16-120	RIL F6:8	1	0	0	0	0	0
BxE16-120	RIL F6:8	2	0	0	0	0	0
BxE16-120	RIL F6:8	3	0	0	0	0	0
BxE16-121	RIL F6:8	1	0	0	0.2	0	0
BxE16-121	RIL F6:8	2	0	0	0	0	0
BxE16-121	RIL F6:8	3	0	0	0	0	0
BxE16-122	RIL F6:8	1	0	0	0	0	0
BxE16-122	RIL F6:8	2	0	0	0	0	0
BxE16-122	RIL F6:8	3	0	0	0	0	0
BxE16-123	RIL F6:8	1	0	0	0	0	0
BxE16-123	RIL F6:8	2	0	0	0	0	0
BxE16-123	RIL F6:8	3	0	0	0	0	0
BxE16-124	RIL F6:8	1	0	0	0	0	0
BxE16-124	RIL F6:8	2	0	0	0	0	0
BxE16-124	RIL F6:8	3	0	0	0	0.1	0.1
BxE16-125	RIL F6:8	1	0	0	0	0	0
BxE16-125	RIL F6:8	2	0	0	0	0	0
BxE16-125	RIL F6:8	3	0	0	0	0	0
BxE16-126	RIL F6:8	1	0	0	0	0	0
BxE16-126	RIL F6:8	2	0	0	0	0	0
BxE16-126	RIL F6:8	3	0	0	0	0	0
BxE16-127	RIL F6:8	1	0	0	0	0	0
BxE16-127	RIL F6:8	2	0	0	0	0	0
BxE16-127	RIL F6:8	3	0	0	0	0.1	0.1
BxE16-128	RIL F6:8	1	0	0	0	0	0
BxE16-128	RIL F6:8	2	0	0	0	0	0
BxE16-128	RIL F6:8	3	0	0	0	0	0
BxE16-129	RIL F6:8	1	0	0	0	0	0
BxE16-129	RIL F6:8	2	0	0	0	0	0
BxE16-129	RIL F6:8	3	0	0	0	0	0
BxE16-130	RIL F6:8	1	0	0	0	0	0
BxE16-130	RIL F6:8	2	0	0	0	0	0
BxE16-130	RIL F6:8	3	0	0	0	0	0
BxE16-131	RIL F6:8	1	0	0	0	0	0
BxE16-131	RIL F6:8	2	0	0.1	0.1	0	0
BxE16-131	RIL F6:8	3	0	0	0	0	0
BxE16-132	RIL F6:8	1	0	0	0	0	0
BxE16-132	RIL F6:8	2	0	0	0	0	0
BxE16-132	RIL F6:8	3	0	0	0	0	0
BxE16-133	RIL F6:8	1	0	0	0	0	0
BxE16-133	RIL F6:8	2	0	0	0	0	0.3
BxE16-133	RIL F6:8	3	0	0	0	0	0
BxE16-134	RIL F6:8	1	0	0	0	0	0
BxE16-134	RIL F6:8	2	0	0.1	0.1	0	0
BxE16-134	RIL F6:8	3	0	0	0	0	0
BxE16-135	RIL F6:8	1	0	0	0	0	0
BxE16-135	RIL F6:8	2	0	0	0	0	0
BxE16-135	RIL F6:8	3	0	0	0	0	0
BxE16-136	RIL F6:8	1	0	0	0	0	0
BxE16-136	RIL F6:8	2	0	0	0	0	0
BxE16-136	RIL F6:8	3	0	0	0	0	0
BxE16-137	RIL F6:8	1	0	0	0	0	0
BxE16-137	RIL F6:8	2	0	0	0	0	0
BxE16-137	RIL F6:8	3	0	0.2	0	0	0
BxE16-138	RIL F6:8	1	0	0	0	0	0
BxE16-138	RIL F6:8	2	0	0	0	0	0
BxE16-138	RIL F6:8	3	0	0	0	0	0
BxE16-139	RIL F6:8	1	0	0	0	0	0
BxE16-139	RIL F6:8	2	0	0	0	0	0
BxE16-139	RIL F6:8	3	0	0	0	0	0
BxE16-140	RIL F6:8	1	0	0	0	0	0
BxE16-140	RIL F6:8	2	0	0	0	0	0
BxE16-140	RIL F6:8	3	0	0	0	0	0
BxE16-141	RIL F6:8	1	0	0	0	0	0
BxE16-141	RIL F6:8	2	0	0	0	0	0
BxE16-141	RIL F6:8	3	0	0	0	0	0
BxE16-142	RIL F6:8	1	0	0	0	0	0
BxE16-142	RIL F6:8	2	0	0	0	0	0
BxE16-142	RIL F6:8	3	0	0	0	0	0
BxE16-143	RIL F6:8	1	0	0	0	0	0
BxE16-143	RIL F6:8	2	0	0	0	0	0
BxE16-143	RIL F6:8	3	0	0	0	0	0
BxE16-144	RIL F6:8	1	0	0	0	0	0
BxE16-144	RIL F6:8	2	0	0	0	0	0
BxE16-144	RIL F6:8	3	0	0	0	0	0
BxE16-145	RIL F6:8	1	0	0	0	0	0
BxE16-145	RIL F6:8	2	0	0	0	0	0
BxE16-145	RIL F6:8	3	0	0	0	0	0
BxE16-146	RIL F6:8	1	0	0	0	0	0
BxE16-146	RIL F6:8	2	0	0	0	0	0
BxE16-146	RIL F6:8	3	0	0	0	0	0
BxE16-147	RIL F6:8	1	0	0	0	0	0
BxE16-147	RIL F6:8	2	0	0	0	0	0
BxE16-147	RIL F6:8	3	0	0	0	0	0
BxE16-148	RIL F6:8	1	0	0	0	0	0
BxE16-148	RIL F6:8	2	0	0	0	0	0
BxE16-148	RIL F6:8	3	0	0	0	0	0
BxE16-149	RIL F6:8	1	0	0	0	0	0
BxE16-149	RIL F6:8	2	0	0	0	0	0
BxE16-149	RIL F6:8	3	0	0	0	0	0
BxE16-150	RIL F6:8	1	0	0	0	0	0
BxE16-150	RIL F6:8	2	0	0	0	0	0
BxE16-150	RIL F6:8	3	0	0	0	0	0
BxE16-151	RIL F6:8	1	0	0	0	0	0
BxE16-151	RIL F6:8	2	0	0	0	0	0
BxE16-151	RIL F6:8	3	0	0.1	0	0	0
BxE16-152	RIL F6:8	1	0	0	0	0	0
BxE16-152	RIL F6:8	2	0	0	0	0	0
BxE16-152	RIL F6:8	3	0	0	0	0	0
BxE16-153	RIL F6:8	1	0	0	0	0	0
BxE16-153	RIL F6:8	2	0	0	0	0	0
BxE16-153	RIL F6:8	3	0	0	0	0	0
BxE16-154	RIL F6:8	1	0	0	0	0	0
BxE16-154	RIL F6:8	2	0	0	0	0	0
BxE16-154	RIL F6:8	3	0	0	0	0	0
BxE16-155	RIL F6:8	1	0	0	0	0	0
BxE16-155	RIL F6:8	2	0	0	0	0	0
BxE16-155	RIL F6:8	3	0	0	0	0	0
BxE16-156	RIL F6:8	1	0	0	0	0	0
BxE16-156	RIL F6:8	2	0	0	0	0	0
BxE16-156	RIL F6:8	3	0	0	0	0.1	0.1
BxE16-157	RIL F6:8	1	0	0	0	0	0
BxE16-157	RIL F6:8	2	0	0	0	0	0
BxE16-157	RIL F6:8	3	0	0.1	0.3	0.5	0.5
BxE16-158	RIL F6:8	1	0	0	0	0	0
BxE16-158	RIL F6:8	2	0	0	0	0	0
BxE16-158	RIL F6:8	3	0	0	0	0	0
BxE16-159	RIL F6:8	1	0	0	0	0	0
BxE16-159	RIL F6:8	2	0	0	0	0	0
BxE16-159	RIL F6:8	3	0	0	0	0	0
BxE16-160	RIL F6:8	1	0	0	0	0	0
BxE16-160	RIL F6:8	2	0	0	0	0	0
BxE16-160	RIL F6:8	3	0	0	0	0	0
BxE16-161	RIL F6:8	1	0	0	0	0	0
BxE16-161	RIL F6:8	2	0	0	0	0	0
BxE16-161	RIL F6:8	3	0	0	0	0	0
BxE16-162	RIL F6:8	1	0	0	0	0	0
BxE16-162	RIL F6:8	2	0	0	0	0	0
BxE16-162	RIL F6:8	3	0	0	0	0	0
BxE16-163	RIL F6:8	1	0	0	0	0	0
BxE16-163	RIL F6:8	2	0	0	0	0	0
BxE16-163	RIL F6:8	3	0	0	0	0	0
Defender	Suceptible check	1	0	0.3	0.3	0.2	0.2
Defender	Suceptible check	2	0	0	0	0	0
Defender	Suceptible check	3	0	0	0	0	0
Eruption	Parent	1	0	0	0	0	0
Eruption	Parent	2	0	0	0	0	0
Eruption	Parent	3	0	0	0	0	0
Reine des Glaces	Parent	1	0	0	0.2	0.5	0.5
Reine des Glaces	Parent	2	0	0	0	0	0
Reine des Glaces	Parent	3	0	0	0.5	0.5	0.5

## Sheet: Field 2023-August
Entry	Note	Rep	DS-Wk6	DS-Wk7	DS-Wk8	DS-Wk9	DS-Wk10	DS-Wk12
BxE16-001	RIL F6:8	1	0	0	0	0	0.3	1.1		Note: Data in each cell represents average value of 10 plants
BxE16-001	RIL F6:8	2	0	0	0	0	0	0		Very low disease pressure at week 10, so additional data were recorded at week 12, but disease pressure was still low. Therefore, data are not used for QTL analysis
BxE16-001	RIL F6:8	3	0	0	0	0.2	0.7	1.9		Rating scale: 0 = No disease to 5 = dead plant
BxE16-002	RIL F6:8	1	0	0	0	0	0.2	0.4		A few plants rated as '1' at earlier stage, but reverted to '0' at later stage (as it is determined that minor foliar symptoms could be due to other factors)
BxE16-002	RIL F6:8	2	0	0	0	0	0.7	1.5
BxE16-002	RIL F6:8	3	0	0	0	0	0.1	1
BxE16-003	RIL F6:8	1	0	0	0	0	0.5	0.6
BxE16-003	RIL F6:8	2	0	0	0	0	0.4	0.7
BxE16-003	RIL F6:8	3	0	0	0	0	0	0.3
BxE16-004	RIL F6:8	1	0	0	0	0	0	1.8
BxE16-004	RIL F6:8	2	0	0	0	0	0	1.2
BxE16-004	RIL F6:8	3	0	0	0	0	1	3.8
BxE16-005	RIL F6:8	1	0	0	0	0	0	2.1
BxE16-005	RIL F6:8	2	0	0	0	0	0	1.4
BxE16-005	RIL F6:8	3	0	0	0	0	0	2.1
BxE16-006	RIL F6:8	1	0	0	0	0	0	0.1
BxE16-006	RIL F6:8	2	0	0	0	0	0	0.4
BxE16-006	RIL F6:8	3	0	0	0	0	0.1	0.5
BxE16-007	RIL F6:8	1	0	0	0	0	0	0.1
BxE16-007	RIL F6:8	2	0	0	0	0	0	0.5
BxE16-007	RIL F6:8	3	0	0	0	0	0	0
BxE16-008	RIL F6:8	1	0	0	0	0	0	0.5
BxE16-008	RIL F6:8	2	0	0	0	0	0	0.1
BxE16-008	RIL F6:8	3	0	0	0	0.2	0.3	2.1
BxE16-010	RIL F6:8	1	0	0	0	0	0.3	1.5
BxE16-010	RIL F6:8	2	0	0	0	0	0	0.4
BxE16-010	RIL F6:8	3	0	0	0	0	0	0
BxE16-011	RIL F6:8	1	0	0	0	0	0	0
BxE16-011	RIL F6:8	2	0	0	0	0	0	0.1
BxE16-011	RIL F6:8	3	0	0	0	0	0	0
BxE16-012	RIL F6:8	1	0	0	0	0.2	0.3	0.5
BxE16-012	RIL F6:8	2	0	0	0	0	0.5	1.8
BxE16-012	RIL F6:8	3	0	0	0.2	0.6	1	2.3
BxE16-013	RIL F6:8	1	0	0	0	0	0	0.5
BxE16-013	RIL F6:8	2	0	0	0	0	0	0.4
BxE16-013	RIL F6:8	3	0	0	0	0	0	0
BxE16-014	RIL F6:8	1	0	0	0	0	0	0.6
BxE16-014	RIL F6:8	2	0	0	0	0	0.3	1.6
BxE16-014	RIL F6:8	3	0	0	0	0	0	1.7
BxE16-015	RIL F6:8	1	0	0	0	0	0	0.6
BxE16-015	RIL F6:8	2	0	0	0	0	0	0
BxE16-015	RIL F6:8	3	0	0	0	0	0	0
BxE16-016	RIL F6:8	1	0	0	0	0	0	0
BxE16-016	RIL F6:8	2	0	0	0	0	0	1.3
BxE16-016	RIL F6:8	3	0	0	0	0	0.2	1
BxE16-017	RIL F6:8	1	0	0	0	0	0	0.3
BxE16-017	RIL F6:8	2	0	0	0	0	0	0.3
BxE16-017	RIL F6:8	3	0	0	0	0	0	0.5
BxE16-018	RIL F6:8	1	0	0	0	0	0	0
BxE16-018	RIL F6:8	2	0	0	0	0	0	0.2
BxE16-018	RIL F6:8	3	0	0	0	0	0	0.6
BxE16-019	RIL F6:8	1	0	0	0	0	0	0
BxE16-019	RIL F6:8	2	0	0	0	0	0.3	0.3
BxE16-019	RIL F6:8	3	0	0	0	0	0	0
BxE16-020	RIL F6:8	1	0	0	0	0	0	0.4
BxE16-020	RIL F6:8	2	0	0	0	0	0	0.1
BxE16-020	RIL F6:8	3	0	0	0	0	0	0
BxE16-021	RIL F6:8	1	0	0	0	0	0	0.5
BxE16-021	RIL F6:8	2	0	0	0	0	0	0.9
BxE16-021	RIL F6:8	3	0	0	0	0	0.4	1.2
BxE16-022	RIL F6:8	1	0	0	0.3	0.4	0.9	2.2
BxE16-022	RIL F6:8	2	0	0	0	0	0	0.8
BxE16-022	RIL F6:8	3	0	0	0.2	0.5	0.6	1.6
BxE16-023	RIL F6:8	1	0	0	0	0	0	0
BxE16-023	RIL F6:8	2	0	0	0	0	0	0.3
BxE16-023	RIL F6:8	3	0	0	0	0	0	0.8
BxE16-024	RIL F6:8	1	0	0	0	0	0	0
BxE16-024	RIL F6:8	2	0	0	0	0	0	0.2
BxE16-024	RIL F6:8	3	0	0	0	0	0.1	0.5
BxE16-025	RIL F6:8	1	0	0	0	0	0	0.8
BxE16-025	RIL F6:8	2	0	0	0	0	0	0
BxE16-025	RIL F6:8	3	0	0	0	0	0	0.4
BxE16-026	RIL F6:8	1	0	0	0	0	0.1	1.1
BxE16-026	RIL F6:8	2	0	0	0	0	0	0.6
BxE16-026	RIL F6:8	3	0	0	0	0	0.2	0.5
BxE16-027	RIL F6:8	1	0	0	0	0	0	0
BxE16-027	RIL F6:8	2	0	0	0	0	0	0
BxE16-027	RIL F6:8	3	0	0	0	0	0	0
BxE16-028	RIL F6:8	1	0	0	0	0	0	1.4
BxE16-028	RIL F6:8	2	0	0	0	0	0	0.5
BxE16-028	RIL F6:8	3	0	0	0	0	0	2
BxE16-029	RIL F6:8	1	0	0	0	0	0	0
BxE16-029	RIL F6:8	2	0	0	0	0	0	0.5
BxE16-029	RIL F6:8	3	0	0	0	0	0	0.5
BxE16-030	RIL F6:8	1	0	0	0	0	0	0.8
BxE16-030	RIL F6:8	2	0	0	0	0	0	0.9
BxE16-030	RIL F6:8	3	0	0	0	0	0.3	0.8
BxE16-031	RIL F6:8	1	0	0	0	0	0	0
BxE16-031	RIL F6:8	2	0	0	0	0	0	0
BxE16-031	RIL F6:8	3	0	0	0	0	0.1	2
BxE16-032	RIL F6:8	1	0	0	0	0	0.6	1.2
BxE16-032	RIL F6:8	2	0	0	0	0	0	0.6
BxE16-032	RIL F6:8	3	0	0	0	0	0	0
BxE16-033	RIL F6:8	1	0	0	0	0	0	0.7
BxE16-033	RIL F6:8	2	0	0	0	0.2	0.6	1.2
BxE16-033	RIL F6:8	3	0	0	0	0	0	0
BxE16-034	RIL F6:8	1	0	0	0	0	0	0
BxE16-034	RIL F6:8	2	0	0	0	0	0	0
BxE16-034	RIL F6:8	3	0	0	0	0	0	0.3
BxE16-035	RIL F6:8	1	0	0	0	0	0	0
BxE16-035	RIL F6:8	2	0	0	0	0.2	0.3	0.9
BxE16-035	RIL F6:8	3	0	0	0	0	0	0
BxE16-036	RIL F6:8	1	0	0	0	0	0	0
BxE16-036	RIL F6:8	2	0	0	0	0.3	0.5	0.7
BxE16-036	RIL F6:8	3	0	0	0	0	0	0.7
BxE16-037	RIL F6:8	1	0	0	0	0	0	0
BxE16-037	RIL F6:8	2	0	0	0	0	0	1.3
BxE16-037	RIL F6:8	3	0	0	0	0	0	0
BxE16-038	RIL F6:8	1	0	0.3	0.6	0.9	1.2	1.5
BxE16-038	RIL F6:8	2	0	0	0	0	0.4	0.9
BxE16-038	RIL F6:8	3	0	0	0	0	0	0.8
BxE16-039	RIL F6:8	1	0	0	0	0.3	0.5	0.5
BxE16-039	RIL F6:8	2	0	0	0	0	0	1
BxE16-039	RIL F6:8	3	0	0	0	0	0	0.7
BxE16-040	RIL F6:8	1	0	0	0	0	0	0.2
BxE16-040	RIL F6:8	2	0	0	0	0	0	0
BxE16-040	RIL F6:8	3	0	0	0	0	0	0.2
BxE16-041	RIL F6:8	1	0	0	0	0	0	0
BxE16-041	RIL F6:8	2	0	0.3	0.3	0.3	0.3	0.9
BxE16-041	RIL F6:8	3	0	0	0	0	0	0
BxE16-042	RIL F6:8	1	0	0	0	0	0	0.5
BxE16-042	RIL F6:8	2	0	0	0	0	0	0
BxE16-042	RIL F6:8	3	0	0	0	0	0	0
BxE16-043	RIL F6:8	1	0	0	0	0	0.2	0.3
BxE16-043	RIL F6:8	2	0	0	0	0	0	0
BxE16-043	RIL F6:8	3	0	0	0	0	0	0
BxE16-044	RIL F6:8	1	0	0	0	0.2	0.4	0.5
BxE16-044	RIL F6:8	2	0	0	0	0	0	0.6
BxE16-044	RIL F6:8	3	0	0	0	0.1	0.5	1.4
BxE16-045	RIL F6:8	1	0	0	0	0	0	0.5
BxE16-045	RIL F6:8	2	0	0	0	0	0.6	1.2
BxE16-045	RIL F6:8	3	0	0	0	0	0.2	0.5
BxE16-046	RIL F6:8	1	0	0	0	0	0	0
BxE16-046	RIL F6:8	2	0	0	0	0	0	0.2
BxE16-046	RIL F6:8	3	0	0	0	0	0	0
BxE16-047	RIL F6:8	1	0	0	0	0	0	0
BxE16-047	RIL F6:8	2	0	0	0	0	0	0.3
BxE16-047	RIL F6:8	3	0	0	0	0	0.1	0.5
BxE16-048	RIL F6:8	1	0	0	0	0	0	0.3
BxE16-048	RIL F6:8	2	0	0	0	0	0	0
BxE16-048	RIL F6:8	3	0	0	0	0.4	0.5	0.5
BxE16-049	RIL F6:8	1	0	0	0	0	0	0.2
BxE16-049	RIL F6:8	2	0	0	0	0	0	0
BxE16-049	RIL F6:8	3	0	0	0	0	0	0.5
BxE16-050	RIL F6:8	1	0	0	0	0	0	0
BxE16-050	RIL F6:8	2	0	0	0	0	0	1.2
BxE16-050	RIL F6:8	3	0	0	0	0	0	0
BxE16-051	RIL F6:8	1	0	0	0	0	0	0
BxE16-051	RIL F6:8	2	0	0	0	0	0	0.4
BxE16-051	RIL F6:8	3	0	0	0	0	0	1.1
BxE16-052	RIL F6:8	1	0	0	0	0	0	1.2
BxE16-052	RIL F6:8	2	0	0	0	0	0	0.6
BxE16-052	RIL F6:8	3	0	0	0	0	0	1.5
BxE16-053	RIL F6:8	1	0	0	0	0	0.5	2.1
BxE16-053	RIL F6:8	2	0	0	0	0.4	1.3	3
BxE16-053	RIL F6:8	3	0	0	0	0.5	1.3	2.4
BxE16-054	RIL F6:8	1	0	0	0	0	0.8	1.7
BxE16-054	RIL F6:8	2	0	0	0	0	0	0.2
BxE16-054	RIL F6:8	3	0	0	0	0	0	0
BxE16-055	RIL F6:8	1	0	0	0	0	0	0
BxE16-055	RIL F6:8	2	0	0	0	0	0	0.3
BxE16-055	RIL F6:8	3	0	0	0	0	0	0.3
BxE16-056	RIL F6:8	1	0	0	0	0	0.2	0.5
BxE16-056	RIL F6:8	2	0	0	0	0	0	1.2
BxE16-056	RIL F6:8	3	0	0	0	0	0.2	1.2
BxE16-057	RIL F6:8	1	0	0	0.3	0.5	0.5	1.2
BxE16-057	RIL F6:8	2	0	0	0	0	0	0.5
BxE16-057	RIL F6:8	3	0	0	0	0	0	0.3
BxE16-058	RIL F6:8	1	0	0	0	0	0	0.2
BxE16-058	RIL F6:8	2	0	0	0	0	0.2	0.7
BxE16-058	RIL F6:8	3	0	0	0	0.3	0.5	0.9
BxE16-059	RIL F6:8	1	0	0	0	0	0	0
BxE16-059	RIL F6:8	2	0	0	0	0.2	0.4	0.6
BxE16-059	RIL F6:8	3	0	0	0	0	0.2	0.9
BxE16-060	RIL F6:8	1	0	0	0	0	0.3	1.2
BxE16-060	RIL F6:8	2	0	0	0	0.3	0.5	1.2
BxE16-060	RIL F6:8	3	0	0	0	0	0.1	1.6
BxE16-061	RIL F6:8	1	0	0	0	0	0.2	1.9
BxE16-061	RIL F6:8	2	0	0	0.2	0.8	2.1	3.5
BxE16-061	RIL F6:8	3	0	0	0	0.3	0.7	3.4
BxE16-062	RIL F6:8	1	0	0	0	0	0.2	0.7
BxE16-062	RIL F6:8	2	0	0	0	0	0.3	0.8
BxE16-062	RIL F6:8	3	0	0	0	0	0	0.3
BxE16-063	RIL F6:8	1	0	0	0	0	0.2	0.5
BxE16-063	RIL F6:8	2	0	0	0.5	0.9	1.3	2.5
BxE16-063	RIL F6:8	3	0	0	0	0	0.1	0.7
BxE16-064	RIL F6:8	1	0	0	0	0	0.8	1.8
BxE16-064	RIL F6:8	2	0	0	0	0.7	1.5	2.8
BxE16-064	RIL F6:8	3	0	0	0	0	0	0.8
BxE16-065	RIL F6:8	1	0	0	0	0	0.3	0.3
BxE16-065	RIL F6:8	2	0	0	0	0	0	0.5
BxE16-065	RIL F6:8	3	0	0	0	0	0	0.4
BxE16-066	RIL F6:8	1	0	0	0	0	0.3	0.8
BxE16-066	RIL F6:8	2	0	0	0	0	0	0.5
BxE16-066	RIL F6:8	3	0	0	0	0	0.4	0.8
BxE16-067	RIL F6:8	1	0	0	0	0.2	0.8	2
BxE16-067	RIL F6:8	2	0	0	0	0	0.3	2.5
BxE16-067	RIL F6:8	3	0	0	0	0	0	1.7
BxE16-068	RIL F6:8	1	0	0	0	0	0.2	0.5
BxE16-068	RIL F6:8	2	0	0	0	0	0.5	1.8
BxE16-068	RIL F6:8	3	0	0	0	0	0	0.5
BxE16-069	RIL F6:8	1	0	0	0	0	0.4	1
BxE16-069	RIL F6:8	2	0	0	0	0	0	0.2
BxE16-069	RIL F6:8	3	0	0	0	0	0	0
BxE16-070	RIL F6:8	1	0	0	0	0	0	0
BxE16-070	RIL F6:8	2	0	0	0	0	0	0.2
BxE16-070	RIL F6:8	3	0	0	0	0	0	0.2
BxE16-071	RIL F6:8	1	0	0	0	0.2	0.4	2
BxE16-071	RIL F6:8	2	0	0	0	0	0.2	0.7
BxE16-071	RIL F6:8	3	0	0	0	0	0.4	0.9
BxE16-072	RIL F6:8	1	0	0	0	0	0	0.9
BxE16-072	RIL F6:8	2	0	0	0	0	0	1.3
BxE16-072	RIL F6:8	3	0	0	0	0	0.1	0.8
BxE16-073	RIL F6:8	1	0	0	0	0	0	0.2
BxE16-073	RIL F6:8	2	0	0	0	0	0	0.4
BxE16-073	RIL F6:8	3	0	0	0	0	0	0
BxE16-074	RIL F6:8	1	0	0	0	0	0	0.2
BxE16-074	RIL F6:8	2	0	0	0	0	0	0.3
BxE16-074	RIL F6:8	3	0	0	0	0	0	0
BxE16-075	RIL F6:8	1	0	0	0	0	0	0.2
BxE16-075	RIL F6:8	2	0	0	0	0	0	0.4
BxE16-075	RIL F6:8	3	0	0	0	0	0	0.3
BxE16-076	RIL F6:8	1	0	0.4	0.5	0.7	0.3	2.8
BxE16-076	RIL F6:8	2	0	0	0	0.3	1.5	3.2
BxE16-076	RIL F6:8	3	0	0	0	0	0.2	3.1
BxE16-077	RIL F6:8	1	0	0	0	0	0	0
BxE16-077	RIL F6:8	2	0	0	0	0	0	0.7
BxE16-077	RIL F6:8	3	0	0	0	0	0	0
BxE16-078	RIL F6:8	1	0	0	0	0.3	0.5	1.6
BxE16-078	RIL F6:8	2	0	0	0	0	0	1
BxE16-078	RIL F6:8	3	0	0	0	0.1	0.4	0.9
BxE16-079	RIL F6:8	1	0	0	0	0	0.2	1
BxE16-079	RIL F6:8	2	0	0	0	0	0.3	0.5
BxE16-079	RIL F6:8	3	0	0	0	0	0	2.5
BxE16-080	RIL F6:8	1	0	0	0	0	0	0
BxE16-080	RIL F6:8	2	0	0	0	0	0	0.2
BxE16-080	RIL F6:8	3	0	0	0	0	0	0.5
BxE16-081	RIL F6:8	1	0	0	0	0	0	0
BxE16-081	RIL F6:8	2	0	0	0	0.2	0.4	1.4
BxE16-081	RIL F6:8	3	0	0	0	0	0	0
BxE16-082	RIL F6:8	1	0	0	0	0	0	0
BxE16-082	RIL F6:8	2	0	0	0	0.1	0	0.2
BxE16-082	RIL F6:8	3	0	0	0	0	0	0
BxE16-083	RIL F6:8	1	0	0.1	0	0	0	0.7
BxE16-083	RIL F6:8	2	0	0	0	0	0.1	0
BxE16-083	RIL F6:8	3	0	0	0	0	0	0.4
BxE16-084	RIL F6:8	1	0	0	0	0	0	1.7
BxE16-084	RIL F6:8	2	0	0	0	0	0	0.7
BxE16-084	RIL F6:8	3	0	0	0	0	0	0.4
BxE16-085	RIL F6:8	1	0	0	0	0	0	1.2
BxE16-085	RIL F6:8	2	0	0	0	0	0	0.7
BxE16-085	RIL F6:8	3	0	0	0	0	0	0.7
BxE16-086	RIL F6:8	1	0	0	0	0	0	0
BxE16-086	RIL F6:8	2	0	0	0	0	0	0
BxE16-086	RIL F6:8	3	0	0	0	0	0	0.2
BxE16-087	RIL F6:8	1	0	0	0	0	0.3	0.8
BxE16-087	RIL F6:8	2	0	0	0	0	0	0.4
BxE16-087	RIL F6:8	3	0	0	0	0	0	0
BxE16-088	RIL F6:8	1	0	0	0	0	0.7	1.8
BxE16-088	RIL F6:8	2	0	0	0.2	0.7	1	1.4
BxE16-088	RIL F6:8	3	0	0	0	0	0.7	2.6
BxE16-089	RIL F6:8	1	0	0	0	0	0.6	2
BxE16-089	RIL F6:8	2	0	0	0	0	0	0.3
BxE16-089	RIL F6:8	3	0	0	0	0	0.2	1.5
BxE16-090	RIL F6:8	1	0	0	0	0	0	1
BxE16-090	RIL F6:8	2	0	0	0	0	0	0.4
BxE16-090	RIL F6:8	3	0	0	0	0	0	0
BxE16-091	RIL F6:8	1	0	0	0	0	0	0.4
BxE16-091	RIL F6:8	2	0	0	0	0	0.3	0.5
BxE16-091	RIL F6:8	3	0	0	0	0	0.4	1
BxE16-092	RIL F6:8	1	0	0	0	0	0	0.2
BxE16-092	RIL F6:8	2	0	0	0	0	0	0.2
BxE16-092	RIL F6:8	3	0	0	0	0	0	0.3
BxE16-093	RIL F6:8	1	0	0	0	0	0	1.6
BxE16-093	RIL F6:8	2	0	0	0	0	0.6	1.8
BxE16-093	RIL F6:8	3	0	0	0	0.3	1.1	3
BxE16-094	RIL F6:8	1	0	0	0	0	0	0.5
BxE16-094	RIL F6:8	2	0	0	0	0	0	0.3
BxE16-094	RIL F6:8	3	0	0	0	0	0	1.7
BxE16-095	RIL F6:8	1	0	0	0.3	0.4	0.5	0.5
BxE16-095	RIL F6:8	2	0	0	0	0	0	0
BxE16-095	RIL F6:8	3	0	0	0	0	0.3	0.5
BxE16-096	RIL F6:8	1	0	0	0	0	0.1	0.3
BxE16-096	RIL F6:8	2	0	0	0	0	0	0
BxE16-096	RIL F6:8	3	0	0	0	0	0	0.5
BxE16-097	RIL F6:8	1	0	0	0	0	0	0.3
BxE16-097	RIL F6:8	2	0	0	0	0	0	0.2
BxE16-097	RIL F6:8	3	0	0	0	0	0	0
BxE16-098	RIL F6:8	1	0	0	0	0	0.4	0.5
BxE16-098	RIL F6:8	2	0	0	0	0.2	0.5	0.7
BxE16-098	RIL F6:8	3	0	0	0	0	0	0
BxE16-099	RIL F6:8	1	0	0	0	0	0	0.5
BxE16-099	RIL F6:8	2	0	0	0	0.3	1.7	3.2
BxE16-099	RIL F6:8	3	0	0	0	0	0.2	1.2
BxE16-100	RIL F6:8	1	0	0	0	0	0	0.5
BxE16-100	RIL F6:8	2	0	0	0	0	0	0
BxE16-100	RIL F6:8	3	0	0	0	0	0	0.2
BxE16-101	RIL F6:8	1	0	0	0	0	0	0.5
BxE16-101	RIL F6:8	2	0	0	0	0	0	0.2
BxE16-101	RIL F6:8	3	0	0	0	0	0	0
BxE16-102	RIL F6:8	1	0	0	0	0	0	0
BxE16-102	RIL F6:8	2	0	0	0	0	0	0
BxE16-102	RIL F6:8	3	0	0	0	0.1	0.4	0.5
BxE16-103	RIL F6:8	1	0	0	0	0	0	1.1
BxE16-103	RIL F6:8	2	0	0	0	0	0	0.1
BxE16-103	RIL F6:8	3	0	0	0.2	0.4	0.5	0.5
BxE16-104	RIL F6:8	1	0	0	0	0	0	0.7
BxE16-104	RIL F6:8	2	0	0	0	0	0	0.2
BxE16-104	RIL F6:8	3	0	0	0	0	0.1	1.4
BxE16-105	RIL F6:8	1	0	0	0	0	0	0.2
BxE16-105	RIL F6:8	2	0	0	0	0	0	0.1
BxE16-105	RIL F6:8	3	0	0	0	0	0	0
BxE16-106	RIL F6:8	1	0	0	0	0	0	0.8
BxE16-106	RIL F6:8	2	0	0	0	0	0	0
BxE16-106	RIL F6:8	3	0	0	0	0	0	0.4
BxE16-107	RIL F6:8	1	0	0	0	0	0	0.7
BxE16-107	RIL F6:8	2	0	0	0	0	0	1
BxE16-107	RIL F6:8	3	0	0	0	0	0.1	0
BxE16-108	RIL F6:8	1	0	0	0	0	0	0
BxE16-108	RIL F6:8	2	0	0	0	0	0	0.9
BxE16-108	RIL F6:8	3	0	0	0	0	0.1	1
BxE16-109	RIL F6:8	1	0	0	0	0	0	0.4
BxE16-109	RIL F6:8	2	0	0	0	0	0	0
BxE16-109	RIL F6:8	3	0	0	0	0	0	0.3
BxE16-110	RIL F6:8	1	0	0	0	0.2	0.5	2.9
BxE16-110	RIL F6:8	2	0	0	0.1	0.3	0.5	1.2
BxE16-110	RIL F6:8	3	0	0	0	0	0	0.9
BxE16-111	RIL F6:8	1	0	0	0	0	0.3	1
BxE16-111	RIL F6:8	2	0	0	0	0	0	0.8
BxE16-111	RIL F6:8	3	0	0	0	0	0.1	0.9
BxE16-112	RIL F6:8	1	0	0	0	0	0.3	3.1
BxE16-112	RIL F6:8	2	0	0	0	0	0	1.5
BxE16-112	RIL F6:8	3	0	0	0	0.2	0.6	3.4
BxE16-113	RIL F6:8	1	0	0	0	0	0	0.5
BxE16-113	RIL F6:8	2	0	0	0	0	0	0.7
BxE16-113	RIL F6:8	3	0	0	0	0	0	0.4
BxE16-114	RIL F6:8	1	0	0	0	0	0.3	1
BxE16-114	RIL F6:8	2	0	0	0	0	0	0.6
BxE16-114	RIL F6:8	3	0	0	0.1	0.3	0.3	2
BxE16-115	RIL F6:8	1	0	0	0	0	0	0.4
BxE16-115	RIL F6:8	2	0	0	0	0	0	0.2
BxE16-115	RIL F6:8	3	0	0	0	0	0	0
BxE16-116	RIL F6:8	1	0	0	0	0	0	1
BxE16-116	RIL F6:8	2	0	0	0	0	0	0
BxE16-116	RIL F6:8	3	0	0	0	0	0	1.2
BxE16-117	RIL F6:8	1	0	0	0	0	0	0.8
BxE16-117	RIL F6:8	2	0	0	0	0	0	0.4
BxE16-117	RIL F6:8	3	0	0	0	0	0	0.6
BxE16-118	RIL F6:8	1	0	0	0	0	0.3	2.2
BxE16-118	RIL F6:8	2	0	0	0	0	0	1.2
BxE16-118	RIL F6:8	3	0	0	0.3	0.4	0.5	1.5
BxE16-119	RIL F6:8	1	0	0	0	0	0	0.3
BxE16-119	RIL F6:8	2	0	0	0	0	0	0.6
BxE16-119	RIL F6:8	3	0	0	0	0	0	0.3
BxE16-120	RIL F6:8	1	0	0	0	0	0	0.7
BxE16-120	RIL F6:8	2	0	0	0	0	0	1.6
BxE16-120	RIL F6:8	3	0	0	0	0	0	0.9
BxE16-121	RIL F6:8	1	0	0	0	0	0	0
BxE16-121	RIL F6:8	2	0	0	0	0	0.2	0.9
BxE16-121	RIL F6:8	3	0	0	0	0	0	0.5
BxE16-122	RIL F6:8	1	0	0	0	0	0	0.3
BxE16-122	RIL F6:8	2	0	0	0	0.3	0.5	0.5
BxE16-122	RIL F6:8	3	0	0	0	0	0	0.2
BxE16-123	RIL F6:8	1	0	0	0	0	0	0.7
BxE16-123	RIL F6:8	2	0	0	0	0	0.3	2
BxE16-123	RIL F6:8	3	0	0	0	0	0	1.4
BxE16-124	RIL F6:8	1	0	0	0	0	0.4	1.5
BxE16-124	RIL F6:8	2	0	0	0	0	0.4	0.5
BxE16-124	RIL F6:8	3	0	0	0	0	0	0
BxE16-125	RIL F6:8	1	0	0	0	0	0.2	0.5
BxE16-125	RIL F6:8	2	0	0	0	0	0	0
BxE16-125	RIL F6:8	3	0	0	0	0	0.4	1
BxE16-126	RIL F6:8	1	0	0	0	0	0	0
BxE16-126	RIL F6:8	2	0	0	0	0	0	0.7
BxE16-126	RIL F6:8	3	0	0	0.4	0.5	0.7	2.2
BxE16-127	RIL F6:8	1	0	0	0	0	0	0.2
BxE16-127	RIL F6:8	2	0	0	0	0	0	0.2
BxE16-127	RIL F6:8	3	0	0	0	0	0	0
BxE16-128	RIL F6:8	1	0	0	0	0	0	0
BxE16-128	RIL F6:8	2	0	0	0	0	0	0.3
BxE16-128	RIL F6:8	3	0	0	0	0	0	0
BxE16-129	RIL F6:8	1	0	0	0	0	0	0.6
BxE16-129	RIL F6:8	2	0	0	0	0	0	0.4
BxE16-129	RIL F6:8	3	0	0	0	0	0	0
BxE16-130	RIL F6:8	1	0	0	0	0	0.3	0.7
BxE16-130	RIL F6:8	2	0	0	0	0	0	0.2
BxE16-130	RIL F6:8	3	0	0	0	0	0	0.3
BxE16-131	RIL F6:8	1	0	0	0	0	0	0.7
BxE16-131	RIL F6:8	2	0	0	0	0	0	0.6
BxE16-131	RIL F6:8	3	0	0	0	0	0	1.9
BxE16-132	RIL F6:8	1	0	0	0	0	0.2	0.2
BxE16-132	RIL F6:8	2	0	0	0	0	0	0.2
BxE16-132	RIL F6:8	3	0	0	0	0	0.1	0.7
BxE16-133	RIL F6:8	1	0	0	0	0	0	0
BxE16-133	RIL F6:8	2	0	0	0	0	0.2	0.5
BxE16-133	RIL F6:8	3	0	0	0	0	0.2	1
BxE16-134	RIL F6:8	1	0	0	0	0	0	0.3
BxE16-134	RIL F6:8	2	0	0	0	0	0	0.7
BxE16-134	RIL F6:8	3	0	0	0	0	0	0.2
BxE16-135	RIL F6:8	1	0	0	0	0	0	0.2
BxE16-135	RIL F6:8	2	0	0	0	0	0	0.6
BxE16-135	RIL F6:8	3	0	0	0	0	0.1	0.8
BxE16-136	RIL F6:8	1	0	0	0	0	0.2	0.5
BxE16-136	RIL F6:8	2	0	0	0	0	0	0
BxE16-136	RIL F6:8	3	0	0	0.3	0.5	0.5	0.7
BxE16-137	RIL F6:8	1	0	0	0	0	0	0
BxE16-137	RIL F6:8	2	0	0	0	0	0	0.7
BxE16-137	RIL F6:8	3	0	0	0	0	0	0.5
BxE16-138	RIL F6:8	1	0	0	0	0	0	0.3
BxE16-138	RIL F6:8	2	0	0	0	0	0.3	0.6
BxE16-138	RIL F6:8	3	0	0	0	0	0	0.9
BxE16-139	RIL F6:8	1	0	0	0	0	0	0
BxE16-139	RIL F6:8	2	0	0	0	0	0	0
BxE16-139	RIL F6:8	3	0	0	0.2	0.3	0.5	0.5
BxE16-140	RIL F6:8	1	0	0	0	0	0	0.5
BxE16-140	RIL F6:8	2	0	0	0	0	0.6	1.4
BxE16-140	RIL F6:8	3	0	0	0	0	0.1	2.7
BxE16-141	RIL F6:8	1	0	0	0	0	0	1.4
BxE16-141	RIL F6:8	2	0	0	0	0	0	1
BxE16-141	RIL F6:8	3	0	0	0	0	0	0.4
BxE16-142	RIL F6:8	1	0	0	0	0.3	0.5	0.8
BxE16-142	RIL F6:8	2	0	0	0	0	0	0
BxE16-142	RIL F6:8	3	0	0	0	0	0	0
BxE16-143	RIL F6:8	1	0	0	0	0	0	0
BxE16-143	RIL F6:8	2	0	0	0	0	0	0
BxE16-143	RIL F6:8	3	0	0	0	0	0	0
BxE16-144	RIL F6:8	1	0	0	0	0	0	0.2
BxE16-144	RIL F6:8	2	0	0	0	0	0	0.2
BxE16-144	RIL F6:8	3	0	0	0	0	0	0
BxE16-145	RIL F6:8	1	0	0	0	0	0.1	0.9
BxE16-145	RIL F6:8	2	0	0	0	0.2	0.3	1.3
BxE16-145	RIL F6:8	3	0	0	0	0	0	0
BxE16-146	RIL F6:8	1	0	0	0	0	0	0.7
BxE16-146	RIL F6:8	2	0	0	0	0	0	2.3
BxE16-146	RIL F6:8	3	0	0	0	0	0	0.8
BxE16-147	RIL F6:8	1	0	0	0	0	0.2	1.3
BxE16-147	RIL F6:8	2	0	0	0	0	0.2	1.2
BxE16-147	RIL F6:8	3	0	0	0.2	0.3	0.5	1.5
BxE16-148	RIL F6:8	1	0	0	0	0	0.6	2.2
BxE16-148	RIL F6:8	2	0	0	0	0	0	0.4
BxE16-148	RIL F6:8	3	0	0	0	0.1	1.2	3.4
BxE16-149	RIL F6:8	1	0	0	0	0	0.1	1.6
BxE16-149	RIL F6:8	2	0	0	0	0.4	0.7	1.9
BxE16-149	RIL F6:8	3	0	0	0	0	0.2	2.6
BxE16-150	RIL F6:8	1	0	0	0	0	0.3	0.9
BxE16-150	RIL F6:8	2	0	0	0	0	0	0
BxE16-150	RIL F6:8	3	0	0	0	0	0	0
BxE16-151	RIL F6:8	1	0	0	0	0	0	0.8
BxE16-151	RIL F6:8	2	0	0	0	0	0	0.7
BxE16-151	RIL F6:8	3	0	0	0	0	0	0.4
BxE16-152	RIL F6:8	1	0	0	0	0.1	0.3	0.9
BxE16-152	RIL F6:8	2	0	0	0	0.2	0.5	0.7
BxE16-152	RIL F6:8	3	0	0	0	0	0	0.3
BxE16-153	RIL F6:8	1	0	0	0	0	0	0.6
BxE16-153	RIL F6:8	2	0	0	0	0	0	0.4
BxE16-153	RIL F6:8	3	0	0	0	0	0	0
BxE16-154	RIL F6:8	1	0	0	0	0	0	0.6
BxE16-154	RIL F6:8	2	0	0	0	0.3	1.1	2.7
BxE16-154	RIL F6:8	3	0	0	0	0.2	0.6	2.7
BxE16-155	RIL F6:8	1	0	0	0	0	0	0.6
BxE16-155	RIL F6:8	2	0	0	0	0	0.4	0.7
BxE16-155	RIL F6:8	3	0	0	0	0	0	0.7
BxE16-156	RIL F6:8	1	0	0	0	0	0	0
BxE16-156	RIL F6:8	2	0	0	0	0	0	0.2
BxE16-156	RIL F6:8	3	0	0	0	0	0.1	0.5
BxE16-157	RIL F6:8	1	0	0	0	0	0	0
BxE16-157	RIL F6:8	2	0	0	0	0.1	0.8	3
BxE16-157	RIL F6:8	3	0	0	0	0	0.4	2.7
BxE16-158	RIL F6:8	1	0	0	0	0	0.4	1.6
BxE16-158	RIL F6:8	2	0	0	0	0.2	0.7	2.3
BxE16-158	RIL F6:8	3	0	0	0	0.2	0.5	2.5
BxE16-159	RIL F6:8	1	0	0	0	0	0	0.5
BxE16-159	RIL F6:8	2	0	0	0	0	0	0.2
BxE16-159	RIL F6:8	3	0	0	0	0	0	0.2
BxE16-160	RIL F6:8	1	0	0	0	0	0	0.5
BxE16-160	RIL F6:8	2	0	0	0	0	0	0.4
BxE16-160	RIL F6:8	3	0	0	0	0	0	0
BxE16-161	RIL F6:8	1	0	0	0	0	0.2	0.7
BxE16-161	RIL F6:8	2	0	0	0	0	0	0.4
BxE16-161	RIL F6:8	3	0	0	0	0	0	0
BxE16-162	RIL F6:8	1	0	0	0	0	0	0
BxE16-162	RIL F6:8	2	0	0	0	0	0.3	0.8
BxE16-162	RIL F6:8	3	0	0	0	0	0	0.3
BxE16-163	RIL F6:8	1	0	0	0	0	0	0
BxE16-163	RIL F6:8	2	0	0	0	0	0	0.6
BxE16-163	RIL F6:8	3	0	0	0	0	0	0.4
King Henry	Suceptible check	1	0	0	0	0.1	1	3.7
King Henry	Suceptible check	2	0	0.1	0.2	1.1	2.2	3.8
King Henry	Suceptible check	3	0	0	0	0	0	0.5
Eruption	Parent	1	0	0	0	0	0	0.1
Eruption	Parent	2	0	0	0	0	0	0
Eruption	Parent	3	0	0	0	0	0	0
Reine des Glaces	Parent	1	0	0	0	0	0.8	3.3
Reine des Glaces	Parent	2	0	0.2	0.3	0.4	0.5	1.3
Reine des Glaces	Parent	3	0	0.4	0.5	0.8	1	1.2

## Sheet: GH September 2023
Entry	Note	Treatment	Rep	DS-Wk6	DS-Wk7	DS-Wk8	DS-Wk9	DS-Wk10	AUDPS
BxE16-001	RIL F6:8	Mechanical+Thrips	1	0	0	0	3	5	8		Rating scale: 0 = No disease to 5 = dead plant
BxE16-001	RIL F6:8	Mechanical+Thrips	2	0	4	5	5	5	19
BxE16-001	RIL F6:8	Mechanical+Thrips	3	0	0	0	0	2	2
BxE16-001	RIL F6:8	Thrips only	1	1	0	0	2	2	5
BxE16-001	RIL F6:8	Thrips only	2	0	0	1	4	5	10
BxE16-001	RIL F6:8	Thrips only	3	0	0	0	0	2	2
BxE16-002	RIL F6:8	Mechanical+Thrips	1	1	2	5	5	5	18
BxE16-002	RIL F6:8	Mechanical+Thrips	2	0	0	1	3	4	8
BxE16-002	RIL F6:8	Mechanical+Thrips	3	0	0	0	0	2	2
BxE16-002	RIL F6:8	Thrips only	1	0	0	0	3	3	6	x`
BxE16-002	RIL F6:8	Thrips only	2	0	0	0	2	3	5
BxE16-002	RIL F6:8	Thrips only	3	0	0	0	0	2	2
BxE16-003	RIL F6:8	Mechanical+Thrips	1	0	0	3	5	5	13
BxE16-003	RIL F6:8	Mechanical+Thrips	2	0	0	3	4	4	11
BxE16-003	RIL F6:8	Mechanical+Thrips	3	0	0	0	0	1	1
BxE16-003	RIL F6:8	Thrips only	1	0	0	0	3	3	6
BxE16-003	RIL F6:8	Thrips only	2	0	0	1	2	3	6
BxE16-003	RIL F6:8	Thrips only	3	0	0	0	0	1	1
BxE16-004	RIL F6:8	Mechanical+Thrips	1	0	2	4	5	5	16
BxE16-004	RIL F6:8	Mechanical+Thrips	2	2	4	4	5	5	20
BxE16-004	RIL F6:8	Mechanical+Thrips	3	0	0	0	0	2	2
BxE16-004	RIL F6:8	Thrips only	1	0	0	0	3	3	6
BxE16-004	RIL F6:8	Thrips only	2	0	2	4	5	5	16
BxE16-004	RIL F6:8	Thrips only	3	0	0	0	0	1	1
BxE16-005	RIL F6:8	Mechanical+Thrips	1	2	5	5	5	5	22
BxE16-005	RIL F6:8	Mechanical+Thrips	2	1	1	2	4	5	13
BxE16-005	RIL F6:8	Mechanical+Thrips	3	0	0	0	5	5	10
BxE16-005	RIL F6:8	Thrips only	1	0	0	0	2	3	5
BxE16-005	RIL F6:8	Thrips only	2	0	0	2	3	5	10
BxE16-005	RIL F6:8	Thrips only	3	0	0	0	0	2	2
BxE16-006	RIL F6:8	Mechanical+Thrips	1	0	2	3	5	5	15
BxE16-006	RIL F6:8	Mechanical+Thrips	2	1	3	4	5	5	18
BxE16-006	RIL F6:8	Mechanical+Thrips	3	0	2	4	5	5	16
BxE16-006	RIL F6:8	Thrips only	1	0	0	0	3	4	7
BxE16-006	RIL F6:8	Thrips only	2	0	0	0	1	2	3
BxE16-006	RIL F6:8	Thrips only	3	0	0	1	5	5	11
BxE16-007	RIL F6:8	Mechanical+Thrips	1	2	4	5	5	5	21
BxE16-007	RIL F6:8	Mechanical+Thrips	2	2	4	5	5	5	21
BxE16-007	RIL F6:8	Mechanical+Thrips	3	0	0	0	2	5	7
BxE16-007	RIL F6:8	Thrips only	1	1	0	1	2	3	7
BxE16-007	RIL F6:8	Thrips only	2	0	1	2	3	4	10
BxE16-007	RIL F6:8	Thrips only	3	0	0	1	2	5	8
BxE16-008	RIL F6:8	Mechanical+Thrips	1	0	0	2	5	5	12
BxE16-008	RIL F6:8	Mechanical+Thrips	2	3	5	5	5	5	23
BxE16-008	RIL F6:8	Mechanical+Thrips	3	0	2	4	5	5	16
BxE16-008	RIL F6:8	Thrips only	1	0	0	4	5	5	14
BxE16-008	RIL F6:8	Thrips only	2	0	0	0	0	3	3
BxE16-008	RIL F6:8	Thrips only	3	0	0	1	3	4	8
BxE16-010	RIL F6:8	Mechanical+Thrips	1	0	1	4	5	5	15
BxE16-010	RIL F6:8	Mechanical+Thrips	2	0	3	4	5	5	17
BxE16-010	RIL F6:8	Mechanical+Thrips	3	0	0	4	5	5	14
BxE16-010	RIL F6:8	Thrips only	1	0	0	1	2	2	5
BxE16-010	RIL F6:8	Thrips only	2	0	0	0	1	1	2
BxE16-010	RIL F6:8	Thrips only	3	0	0	0	0	1	1
BxE16-011	RIL F6:8	Mechanical+Thrips	1	0	0	3	5	5	13
BxE16-011	RIL F6:8	Mechanical+Thrips	2	0	1	2	3	4	10
BxE16-011	RIL F6:8	Mechanical+Thrips	3	0	0	0	0	1	1
BxE16-011	RIL F6:8	Thrips only	1	0	0	1	2	2	5
BxE16-011	RIL F6:8	Thrips only	2	0	0	1	2	2	5
BxE16-011	RIL F6:8	Thrips only	3	0	0	0	0	2	2
BxE16-012	RIL F6:8	Mechanical+Thrips	1	0	2	3	5	5	15
BxE16-012	RIL F6:8	Mechanical+Thrips	2	0	1	3	4	5	13
BxE16-012	RIL F6:8	Mechanical+Thrips	3	0	2	2	5	5	14
BxE16-012	RIL F6:8	Thrips only	1	0	4	5	5	5	19
BxE16-012	RIL F6:8	Thrips only	2	0	2	3	4	5	14
BxE16-012	RIL F6:8	Thrips only	3	0	0	0	0	4	4
BxE16-013	RIL F6:8	Mechanical+Thrips	1	0	2	4	5	5	16
BxE16-013	RIL F6:8	Mechanical+Thrips	2	0	0	1	2	2	5
BxE16-013	RIL F6:8	Mechanical+Thrips	3	0	0	0	0	1	1
BxE16-013	RIL F6:8	Thrips only	1	0	0	0	2	2	4
BxE16-013	RIL F6:8	Thrips only	2	0	0	1	1	2	4
BxE16-013	RIL F6:8	Thrips only	3	0	0	0	0	1	1
BxE16-014	RIL F6:8	Mechanical+Thrips	1	3	5	5	5	5	23
BxE16-014	RIL F6:8	Mechanical+Thrips	2	0	0	1	3	4	8
BxE16-014	RIL F6:8	Mechanical+Thrips	3	0	3	3	5	5	16
BxE16-014	RIL F6:8	Thrips only	1	0	0	3	4	5	12
BxE16-014	RIL F6:8	Thrips only	2	0	0	1	2	3	6
BxE16-014	RIL F6:8	Thrips only	3	0	0	0	2	4	6
BxE16-015	RIL F6:8	Mechanical+Thrips	1	1	3	4	4	5	17
BxE16-015	RIL F6:8	Mechanical+Thrips	2	0	0	0	1	1	2
BxE16-015	RIL F6:8	Mechanical+Thrips	3	0	0	0	0	3	3
BxE16-015	RIL F6:8	Thrips only	1	0	0	0	2	2	4
BxE16-015	RIL F6:8	Thrips only	2	0	0	1	1	1	3
BxE16-015	RIL F6:8	Thrips only	3	0	0	0	0	2	2
BxE16-016	RIL F6:8	Mechanical+Thrips	1	1	2	3	4	4	14
BxE16-016	RIL F6:8	Mechanical+Thrips	2	2	3	4	4	4	17
BxE16-016	RIL F6:8	Mechanical+Thrips	3	0	0	0	0	2	2
BxE16-016	RIL F6:8	Thrips only	1	1	0	0	2	2	5
BxE16-016	RIL F6:8	Thrips only	2	0	0	0	0	1	1
BxE16-016	RIL F6:8	Thrips only	3	0	0	0	0	3	3
BxE16-017	RIL F6:8	Mechanical+Thrips	1	0	1	4	4	5	14
BxE16-017	RIL F6:8	Mechanical+Thrips	2	0	0	0	1	3	4
BxE16-017	RIL F6:8	Mechanical+Thrips	3	0	0	0	2	3	5
BxE16-017	RIL F6:8	Thrips only	1	1	0	0	2	2	5
BxE16-017	RIL F6:8	Thrips only	2	0	0	1	1	2	4
BxE16-017	RIL F6:8	Thrips only	3	0	0	0	0	1	1
BxE16-018	RIL F6:8	Mechanical+Thrips	1	0	0	0	3	3	6
BxE16-018	RIL F6:8	Mechanical+Thrips	2	0	0	0	1	2	3
BxE16-018	RIL F6:8	Mechanical+Thrips	3	0	0	0	0	2	2
BxE16-018	RIL F6:8	Thrips only	1	0	0	0	3	3	6
BxE16-018	RIL F6:8	Thrips only	2	0	0	1	2	3	6
BxE16-018	RIL F6:8	Thrips only	3	0	0	0	0	2	2
BxE16-019	RIL F6:8	Mechanical+Thrips	1	0	2	4	5	5	16
BxE16-019	RIL F6:8	Mechanical+Thrips	2	0	0	1	4	5	10
BxE16-019	RIL F6:8	Mechanical+Thrips	3	0	0	0	0	3	3
BxE16-019	RIL F6:8	Thrips only	1	1	0	0	2	2	5
BxE16-019	RIL F6:8	Thrips only	2	0	0	0	1	2	3
BxE16-019	RIL F6:8	Thrips only	3	0	0	0	0	3	3
BxE16-020	RIL F6:8	Mechanical+Thrips	1	2	4	3	4	4	17
BxE16-020	RIL F6:8	Mechanical+Thrips	2	1	2	3	4	4	14
BxE16-020	RIL F6:8	Mechanical+Thrips	3	0	0	0	0	1	1
BxE16-020	RIL F6:8	Thrips only	1	0	0	0	2	2	4
BxE16-020	RIL F6:8	Thrips only	2	0	0	0	1	1	2
BxE16-020	RIL F6:8	Thrips only	3	0	0	0	0	1	1
BxE16-021	RIL F6:8	Mechanical+Thrips	1	0	0	0	3	4	7
BxE16-021	RIL F6:8	Mechanical+Thrips	2	0	0	0	1	1	2
BxE16-021	RIL F6:8	Mechanical+Thrips	3	2	2	2	2	3	11
BxE16-021	RIL F6:8	Thrips only	1	0	0	0	2	4	6
BxE16-021	RIL F6:8	Thrips only	2	0	0	0	1	4	5
BxE16-021	RIL F6:8	Thrips only	3	0	0	0	0	3	3
BxE16-022	RIL F6:8	Mechanical+Thrips	1	1	4	5	5	5	20
BxE16-022	RIL F6:8	Mechanical+Thrips	2	0	0	1	2	3	6
BxE16-022	RIL F6:8	Mechanical+Thrips	3	0	4	5	5	5	19
BxE16-022	RIL F6:8	Thrips only	1	0	4	5	5	5	19
BxE16-022	RIL F6:8	Thrips only	2	0	0	4	5	5	14
BxE16-022	RIL F6:8	Thrips only	3	0	0	0	0	1	1
BxE16-023	RIL F6:8	Mechanical+Thrips	1	0	0	0	2	2	4
BxE16-023	RIL F6:8	Mechanical+Thrips	2	0	1	3	4	5	13
BxE16-023	RIL F6:8	Mechanical+Thrips	3	0	0	0	0	1	1
BxE16-023	RIL F6:8	Thrips only	1	0	1	2	3	3	9
BxE16-023	RIL F6:8	Thrips only	2	0	0	0	1	1	2
BxE16-023	RIL F6:8	Thrips only	3	0	0	0	0	1	1
BxE16-024	RIL F6:8	Mechanical+Thrips	1	0	0	0	3	3	6
BxE16-024	RIL F6:8	Mechanical+Thrips	2	0	0	1	2	3	6
BxE16-024	RIL F6:8	Mechanical+Thrips	3	0	0	0	0	1	1
BxE16-024	RIL F6:8	Thrips only	1	0	0	4	5	5	14
BxE16-024	RIL F6:8	Thrips only	2	0	0	1	1	1	3
BxE16-024	RIL F6:8	Thrips only	3	0	0	0	0	3	3
BxE16-025	RIL F6:8	Mechanical+Thrips	1	1	4	5	5	5	20
BxE16-025	RIL F6:8	Mechanical+Thrips	2	2	4	5	5	5	21
BxE16-025	RIL F6:8	Mechanical+Thrips	3	0	0	0	5	5	10
BxE16-025	RIL F6:8	Thrips only	1	0	0	3	5	5	13
BxE16-025	RIL F6:8	Thrips only	2	0	3	5	5	5	18
BxE16-025	RIL F6:8	Thrips only	3	0	0	0	0	1	1
BxE16-026	RIL F6:8	Mechanical+Thrips	1	0	1	2	2	2	7
BxE16-026	RIL F6:8	Mechanical+Thrips	2	0	0	1	2	5	8
BxE16-026	RIL F6:8	Mechanical+Thrips	3	0	0	0	2	3	5
BxE16-026	RIL F6:8	Thrips only	1	0	0	1	3	3	7
BxE16-026	RIL F6:8	Thrips only	2	0	0	1	2	3	6
BxE16-026	RIL F6:8	Thrips only	3	0	0	0	0	3	3
BxE16-027	RIL F6:8	Mechanical+Thrips	1	0	0	2	3	4	9
BxE16-027	RIL F6:8	Mechanical+Thrips	2	0	0	0	1	2	3
BxE16-027	RIL F6:8	Mechanical+Thrips	3	0	0	0	2	3	5
BxE16-027	RIL F6:8	Thrips only	1	0	0	0	3	3	6
BxE16-027	RIL F6:8	Thrips only	2	0	0	1	1	2	4
BxE16-027	RIL F6:8	Thrips only	3	0	0	0	0	2	2
BxE16-028	RIL F6:8	Mechanical+Thrips	1	0	0	0	2	2	4
BxE16-028	RIL F6:8	Mechanical+Thrips	2	0	0	4	5	5	14
BxE16-028	RIL F6:8	Mechanical+Thrips	3	0	0	0	0	2	2
BxE16-028	RIL F6:8	Thrips only	1	0	0	0	3	5	8
BxE16-028	RIL F6:8	Thrips only	2	0	3	5	5	5	18
BxE16-028	RIL F6:8	Thrips only	3	0	0	0	0	1	1
BxE16-029	RIL F6:8	Mechanical+Thrips	1	0	1	3	4	5	13
BxE16-029	RIL F6:8	Mechanical+Thrips	2	0	0	0	2	3	5
BxE16-029	RIL F6:8	Mechanical+Thrips	3	0	0	1	2	4	7
BxE16-029	RIL F6:8	Thrips only	1	0	0	0	2	4	6
BxE16-029	RIL F6:8	Thrips only	2	0	0	1	1	4	6
BxE16-029	RIL F6:8	Thrips only	3	0	0	0	0	3	3
BxE16-030	RIL F6:8	Mechanical+Thrips	1	0	0	0	3	5	8
BxE16-030	RIL F6:8	Mechanical+Thrips	2	0	0	1	2	2	5
BxE16-030	RIL F6:8	Mechanical+Thrips	3	0	0	0	0	0	0
BxE16-030	RIL F6:8	Thrips only	1	0	0	0	3	3	6
BxE16-030	RIL F6:8	Thrips only	2	0	0	1	4	5	10
BxE16-030	RIL F6:8	Thrips only	3	0	0	0	0	1	1
BxE16-031	RIL F6:8	Mechanical+Thrips	1	0	2	4	5	5	16
BxE16-031	RIL F6:8	Mechanical+Thrips	2	0	0	0	1	3	4
BxE16-031	RIL F6:8	Mechanical+Thrips	3	0	0	2	4	4	10
BxE16-031	RIL F6:8	Thrips only	1	0	0	4	4	5	13
BxE16-031	RIL F6:8	Thrips only	2	0	0	0	2	4	6
BxE16-031	RIL F6:8	Thrips only	3	0	0	0	0	2	2
BxE16-032	RIL F6:8	Mechanical+Thrips	1	0	1	3	4	5	13
BxE16-032	RIL F6:8	Mechanical+Thrips	2	0	0	3	5	5	13
BxE16-032	RIL F6:8	Mechanical+Thrips	3	0	0	0	0	2	2
BxE16-032	RIL F6:8	Thrips only	1	0	0	0	4	5	9
BxE16-032	RIL F6:8	Thrips only	2	0	0	0	1	2	3
BxE16-032	RIL F6:8	Thrips only	3	0	0	0	0	1	1
BxE16-033	RIL F6:8	Mechanical+Thrips	1	2	5	5	5	5	22
BxE16-033	RIL F6:8	Mechanical+Thrips	2	2	5	5	5	5	22
BxE16-033	RIL F6:8	Mechanical+Thrips	3	0	1	4	5	5	15
BxE16-033	RIL F6:8	Thrips only	1	0	0	0	3	4	7
BxE16-033	RIL F6:8	Thrips only	2	0	0	1	2	3	6
BxE16-033	RIL F6:8	Thrips only	3	0	3	4	5	5	17
BxE16-034	RIL F6:8	Mechanical+Thrips	1	0	2	4	4	5	15
BxE16-034	RIL F6:8	Mechanical+Thrips	2	0	0	0	1	2	3
BxE16-034	RIL F6:8	Mechanical+Thrips	3	0	0	0	0	1	1
BxE16-034	RIL F6:8	Thrips only	1	0	0	2	4	5	11
BxE16-034	RIL F6:8	Thrips only	2	0	0	0	1	2	3
BxE16-034	RIL F6:8	Thrips only	3	0	0	0	0	2	2
BxE16-035	RIL F6:8	Mechanical+Thrips	1	0	0	0	2	4	6
BxE16-035	RIL F6:8	Mechanical+Thrips	2	0	1	4	4	4	13
BxE16-035	RIL F6:8	Mechanical+Thrips	3	0	0	0	0	0	0
BxE16-035	RIL F6:8	Thrips only	1	0	0	0	3	3	6
BxE16-035	RIL F6:8	Thrips only	2	0	0	1	1	1	3
BxE16-035	RIL F6:8	Thrips only	3	0	0	0	0	1	1
BxE16-036	RIL F6:8	Mechanical+Thrips	1	1	4	4	3	4	16
BxE16-036	RIL F6:8	Mechanical+Thrips	2	0	0	1	2	3	6
BxE16-036	RIL F6:8	Mechanical+Thrips	3	2	3	3	5	5	18
BxE16-036	RIL F6:8	Thrips only	1	0	0	0	2	2	4
BxE16-036	RIL F6:8	Thrips only	2	0	0	1	1	3	5
BxE16-036	RIL F6:8	Thrips only	3	0	0	0	0	1	1
BxE16-037	RIL F6:8	Mechanical+Thrips	1	0	0	2	3	3	8
BxE16-037	RIL F6:8	Mechanical+Thrips	2	0	3	4	4	5	16
BxE16-037	RIL F6:8	Mechanical+Thrips	3	0	0	0	2	5	7
BxE16-037	RIL F6:8	Thrips only	1	0	0	0	2	2	4
BxE16-037	RIL F6:8	Thrips only	2	0	0	1	2	3	6
BxE16-037	RIL F6:8	Thrips only	3	0	0	0	2	5	7
BxE16-038	RIL F6:8	Mechanical+Thrips	1	1	4	5	5	5	20
BxE16-038	RIL F6:8	Mechanical+Thrips	2	2	3	4	5	5	19
BxE16-038	RIL F6:8	Mechanical+Thrips	3	2	5	5	5	5	22
BxE16-038	RIL F6:8	Thrips only	1	3	5	5	5	5	23
BxE16-038	RIL F6:8	Thrips only	2	0	3	4	5	5	17
BxE16-038	RIL F6:8	Thrips only	3	0	0	0	0	1	1
BxE16-039	RIL F6:8	Mechanical+Thrips	1	0	3	4	5	5	17
BxE16-039	RIL F6:8	Mechanical+Thrips	2	1	3	4	5	5	18
BxE16-039	RIL F6:8	Mechanical+Thrips	3	0	2	4	5	5	16
BxE16-039	RIL F6:8	Thrips only	1	0	2	5	5	5	17
BxE16-039	RIL F6:8	Thrips only	2	0	0	1	1	2	4
BxE16-039	RIL F6:8	Thrips only	3	0	0	0	0	2	2
BxE16-040	RIL F6:8	Mechanical+Thrips	1	0	0	0	2	4	6
BxE16-040	RIL F6:8	Mechanical+Thrips	2	0	2	4	5	5	16
BxE16-040	RIL F6:8	Mechanical+Thrips	3	0	0	0	0	1	1
BxE16-040	RIL F6:8	Thrips only	1	0	0	0	2	2	4
BxE16-040	RIL F6:8	Thrips only	2	0	0	0	0	1	1
BxE16-040	RIL F6:8	Thrips only	3	0	0	0	0	2	2
BxE16-041	RIL F6:8	Mechanical+Thrips	1	0	0	0	3	4	7
BxE16-041	RIL F6:8	Mechanical+Thrips	2	0	0	1	2	2	5
BxE16-041	RIL F6:8	Mechanical+Thrips	3	0	0	3	5	5	13
BxE16-041	RIL F6:8	Thrips only	1	0	0	0	3	3	6
BxE16-041	RIL F6:8	Thrips only	2	0	0	1	2	2	5
BxE16-041	RIL F6:8	Thrips only	3	0	0	0	0	4	4
BxE16-042	RIL F6:8	Mechanical+Thrips	1	0	0	0	3	3	6
BxE16-042	RIL F6:8	Mechanical+Thrips	2	0	0	2	2	3	7
BxE16-042	RIL F6:8	Mechanical+Thrips	3	0	0	1	1	3	5
BxE16-042	RIL F6:8	Thrips only	1	0	0	0	3	3	6
BxE16-042	RIL F6:8	Thrips only	2	0	1	1	1	3	6
BxE16-042	RIL F6:8	Thrips only	3	0	0	0	0	2	2
BxE16-043	RIL F6:8	Mechanical+Thrips	1	0	1	3	3	3	10
BxE16-043	RIL F6:8	Mechanical+Thrips	2	0	0	1	3	3	7
BxE16-043	RIL F6:8	Mechanical+Thrips	3	0	0	0	0	2	2
BxE16-043	RIL F6:8	Thrips only	1	0	0	0	2	3	5
BxE16-043	RIL F6:8	Thrips only	2	0	0	0	1	2	3
BxE16-043	RIL F6:8	Thrips only	3	0	0	0	0	2	2
BxE16-044	RIL F6:8	Mechanical+Thrips	1	0	3	5	5	5	18
BxE16-044	RIL F6:8	Mechanical+Thrips	2	0	0	2	4	5	11
BxE16-044	RIL F6:8	Mechanical+Thrips	3	0	5	5	5	5	20
BxE16-044	RIL F6:8	Thrips only	1	0	0	0	4	4	8
BxE16-044	RIL F6:8	Thrips only	2	0	0	1	2	4	7
BxE16-044	RIL F6:8	Thrips only	3	0	0	3	5	5	13
BxE16-045	RIL F6:8	Mechanical+Thrips	1	0	0	0	3	3	6
BxE16-045	RIL F6:8	Mechanical+Thrips	2	0	0	2	4	5	11
BxE16-045	RIL F6:8	Mechanical+Thrips	3	0	4	5	5	5	19
BxE16-045	RIL F6:8	Thrips only	1	0	0	4	5	5	14
BxE16-045	RIL F6:8	Thrips only	2	0	1	4	5	5	15
BxE16-045	RIL F6:8	Thrips only	3	0	0	0	0	2	2
BxE16-046	RIL F6:8	Mechanical+Thrips	1	0	0	2	4	5	11
BxE16-046	RIL F6:8	Mechanical+Thrips	2	0	0	1	1	2	4
BxE16-046	RIL F6:8	Mechanical+Thrips	3	0	0	0	0	1	1
BxE16-046	RIL F6:8	Thrips only	1	0	0	0	2	2	4
BxE16-046	RIL F6:8	Thrips only	2	0	0	0	1	1	2
BxE16-046	RIL F6:8	Thrips only	3	0	0	0	0	1	1
BxE16-047	RIL F6:8	Mechanical+Thrips	1	0	1	3	4	5	13
BxE16-047	RIL F6:8	Mechanical+Thrips	2	0	0	1	1	2	4
BxE16-047	RIL F6:8	Mechanical+Thrips	3	0	0	0	0	1	1
BxE16-047	RIL F6:8	Thrips only	1	0	0	0	3	3	6
BxE16-047	RIL F6:8	Thrips only	2	0	0	0	1	2	3
BxE16-047	RIL F6:8	Thrips only	3	0	0	0	0	1	1
BxE16-048	RIL F6:8	Mechanical+Thrips	1	0	1	2	4	4	11
BxE16-048	RIL F6:8	Mechanical+Thrips	2	0	0	1	2	2	5
BxE16-048	RIL F6:8	Mechanical+Thrips	3	0	0	1	5	5	11
BxE16-048	RIL F6:8	Thrips only	1	0	0	0	2	2	4
BxE16-048	RIL F6:8	Thrips only	2	0	0	1	1	1	3
BxE16-048	RIL F6:8	Thrips only	3	0	0	0	0	2	2
BxE16-049	RIL F6:8	Mechanical+Thrips	1	0	3	5	5	5	18
BxE16-049	RIL F6:8	Mechanical+Thrips	2	0	3	4	5	5	17
BxE16-049	RIL F6:8	Mechanical+Thrips	3	0	0	1	5	5	11
BxE16-049	RIL F6:8	Thrips only	1	0	0	0	4	4	8
BxE16-049	RIL F6:8	Thrips only	2	0	0	0	0	1	1
BxE16-049	RIL F6:8	Thrips only	3	0	0	1	5	5	11
BxE16-050	RIL F6:8	Mechanical+Thrips	1	2	4	5	5	5	21
BxE16-050	RIL F6:8	Mechanical+Thrips	2	0	0	0	0	2	2
BxE16-050	RIL F6:8	Mechanical+Thrips	3	1	1	5	5	5	17
BxE16-050	RIL F6:8	Thrips only	1	0	0	0	3	3	6
BxE16-050	RIL F6:8	Thrips only	2	0	0	0	4	5	9
BxE16-050	RIL F6:8	Thrips only	3	0	0	0	0	4	4
BxE16-051	RIL F6:8	Mechanical+Thrips	1	0	1	4	4	5	14
BxE16-051	RIL F6:8	Mechanical+Thrips	2	0	0	0	1	4	5
BxE16-051	RIL F6:8	Mechanical+Thrips	3	1	0	0	1	3	5
BxE16-051	RIL F6:8	Thrips only	1	0	0	0	3	3	6
BxE16-051	RIL F6:8	Thrips only	2	0	0	0	1	2	3
BxE16-051	RIL F6:8	Thrips only	3	0	0	0	0	1	1
BxE16-052	RIL F6:8	Mechanical+Thrips	1	0	1	5	5	5	16
BxE16-052	RIL F6:8	Mechanical+Thrips	2	0	1	4	5	5	15
BxE16-052	RIL F6:8	Mechanical+Thrips	3	1	2	4	5	5	17
BxE16-052	RIL F6:8	Thrips only	1	0	2	4	5	5	16
BxE16-052	RIL F6:8	Thrips only	2	0	1	4	5	5	15
BxE16-052	RIL F6:8	Thrips only	3	0	0	0	0	3	3
BxE16-053	RIL F6:8	Mechanical+Thrips	1	3	5	5	5	5	23
BxE16-053	RIL F6:8	Mechanical+Thrips	2	3	5	5	5	5	23
BxE16-053	RIL F6:8	Mechanical+Thrips	3	0	3	5	5	5	18
BxE16-053	RIL F6:8	Thrips only	1	0	0	0	2	3	5
BxE16-053	RIL F6:8	Thrips only	2	2	4	5	5	5	21
BxE16-053	RIL F6:8	Thrips only	3	0	0	0	1	5	6
BxE16-054	RIL F6:8	Mechanical+Thrips	1	3	5	5	5	5	23
BxE16-054	RIL F6:8	Mechanical+Thrips	2	1	4	5	5	5	20
BxE16-054	RIL F6:8	Mechanical+Thrips	3	3	5	5	5	5	23
BxE16-054	RIL F6:8	Thrips only	1	0	3	5	5	5	18
BxE16-054	RIL F6:8	Thrips only	2	0	0	1	1	3	5
BxE16-054	RIL F6:8	Thrips only	3	0	0	0	1	5	6
BxE16-055	RIL F6:8	Mechanical+Thrips	1	0	0	3	3	4	10
BxE16-055	RIL F6:8	Mechanical+Thrips	2	0	0	0	3	5	8
BxE16-055	RIL F6:8	Mechanical+Thrips	3	3	3	3	4	5	18
BxE16-055	RIL F6:8	Thrips only	1	0	0	0	3	3	6
BxE16-055	RIL F6:8	Thrips only	2	0	0	1	2	3	6
BxE16-055	RIL F6:8	Thrips only	3	0	0	0	0	1	1
BxE16-056	RIL F6:8	Mechanical+Thrips	1	0	0	1	3	3	7
BxE16-056	RIL F6:8	Mechanical+Thrips	2	0	0	1	2	2	5
BxE16-056	RIL F6:8	Mechanical+Thrips	3	0	0	0	0	3	3
BxE16-056	RIL F6:8	Thrips only	1	0	2	3	4	4	13
BxE16-056	RIL F6:8	Thrips only	2	0	0	1	3	4	8
BxE16-056	RIL F6:8	Thrips only	3	0	0	0	0	3	3
BxE16-057	RIL F6:8	Mechanical+Thrips	1	2	4	5	5	5	21
BxE16-057	RIL F6:8	Mechanical+Thrips	2	2	4	4	4	4	18
BxE16-057	RIL F6:8	Mechanical+Thrips	3	0	4	5	5	5	19
BxE16-057	RIL F6:8	Thrips only	1	0	0	0	2	4	6
BxE16-057	RIL F6:8	Thrips only	2	0	1	4	5	5	15
BxE16-057	RIL F6:8	Thrips only	3	0	0	0	1	5	6
BxE16-058	RIL F6:8	Mechanical+Thrips	1	0	1	3	4	5	13
BxE16-058	RIL F6:8	Mechanical+Thrips	2	0	0	1	2	2	5
BxE16-058	RIL F6:8	Mechanical+Thrips	3	0	0	0	0	3	3
BxE16-058	RIL F6:8	Thrips only	1	0	0	0	1	1	2
BxE16-058	RIL F6:8	Thrips only	2	0	0	1	1	1	3
BxE16-058	RIL F6:8	Thrips only	3	0	0	0	0	2	2
BxE16-059	RIL F6:8	Mechanical+Thrips	1	0	0	0	2	5	7
BxE16-059	RIL F6:8	Mechanical+Thrips	2	0	1	2	2	3	8
BxE16-059	RIL F6:8	Mechanical+Thrips	3	1	2	5	5	5	18
BxE16-059	RIL F6:8	Thrips only	1	0	4	5	5	5	19
BxE16-059	RIL F6:8	Thrips only	2	0	0	0	1	3	4
BxE16-059	RIL F6:8	Thrips only	3	0	0	0	0	3	3
BxE16-060	RIL F6:8	Mechanical+Thrips	1	0	3	4	5	5	17
BxE16-060	RIL F6:8	Mechanical+Thrips	2	0	3	5	5	5	18
BxE16-060	RIL F6:8	Mechanical+Thrips	3	0	1	1	2	3	7
BxE16-060	RIL F6:8	Thrips only	1	0	0	0	3	4	7
BxE16-060	RIL F6:8	Thrips only	2	0	0	1	1	3	5
BxE16-060	RIL F6:8	Thrips only	3	0	0	0	0	3	3
BxE16-061	RIL F6:8	Mechanical+Thrips	1	0	0	1	3	5	9
BxE16-061	RIL F6:8	Mechanical+Thrips	2	0	1	4	5	5	15
BxE16-061	RIL F6:8	Mechanical+Thrips	3	0	2	4	5	5	16
BxE16-061	RIL F6:8	Thrips only	1	0	0	2	3	4	9
BxE16-061	RIL F6:8	Thrips only	2	0	1	4	5	5	15
BxE16-061	RIL F6:8	Thrips only	3	0	0	0	0	3	3
BxE16-062	RIL F6:8	Mechanical+Thrips	1	0	0	1	3	4	8
BxE16-062	RIL F6:8	Mechanical+Thrips	2	0	0	1	2	3	6
BxE16-062	RIL F6:8	Mechanical+Thrips	3	0	0	0	0	1	1
BxE16-062	RIL F6:8	Thrips only	1	0	0	0	4	5	9
BxE16-062	RIL F6:8	Thrips only	2	0	0	1	2	4	7
BxE16-062	RIL F6:8	Thrips only	3	0	0	0	0	3	3
BxE16-063	RIL F6:8	Mechanical+Thrips	1	0	1	3	5	5	14
BxE16-063	RIL F6:8	Mechanical+Thrips	2	0	0	0	2	4	6
BxE16-063	RIL F6:8	Mechanical+Thrips	3	0	0	0	0	2	2
BxE16-063	RIL F6:8	Thrips only	1	0	0	0	3	4	7
BxE16-063	RIL F6:8	Thrips only	2	0	1	1	2	4	8
BxE16-063	RIL F6:8	Thrips only	3	0	0	0	1	5	6
BxE16-064	RIL F6:8	Mechanical+Thrips	1	0	2	4	5	5	16
BxE16-064	RIL F6:8	Mechanical+Thrips	2	0	4	5	5	5	19
BxE16-064	RIL F6:8	Mechanical+Thrips	3	2	4	5	5	5	21
BxE16-064	RIL F6:8	Thrips only	1	1	1	3	5	5	15
BxE16-064	RIL F6:8	Thrips only	2	0	0	1	2	3	6
BxE16-064	RIL F6:8	Thrips only	3	0	0	0	0	1	1
BxE16-065	RIL F6:8	Mechanical+Thrips	1	0	0	1	4	4	9
BxE16-065	RIL F6:8	Mechanical+Thrips	2	0	0	1	2	2	5
BxE16-065	RIL F6:8	Mechanical+Thrips	3	0	0	0	2	4	6
BxE16-065	RIL F6:8	Thrips only	1	0	0	0	2	2	4
BxE16-065	RIL F6:8	Thrips only	2	0	0	1	2	3	6
BxE16-065	RIL F6:8	Thrips only	3	0	0	0	0	1	1
BxE16-066	RIL F6:8	Mechanical+Thrips	1	3	5	5	5	5	23
BxE16-066	RIL F6:8	Mechanical+Thrips	2	0	3	4	5	5	17
BxE16-066	RIL F6:8	Mechanical+Thrips	3	0	0	0	0	4	4
BxE16-066	RIL F6:8	Thrips only	1	0	5	5	5	5	20
BxE16-066	RIL F6:8	Thrips only	2	0	0	0	1	3	4
BxE16-066	RIL F6:8	Thrips only	3	1	3	4	5	5	18
BxE16-067	RIL F6:8	Mechanical+Thrips	1	0	0	3	4	5	12
BxE16-067	RIL F6:8	Mechanical+Thrips	2	1	3	4	5	5	18
BxE16-067	RIL F6:8	Mechanical+Thrips	3	0	0	1	4	5	10
BxE16-067	RIL F6:8	Thrips only	1	0	0	2	3	4	9
BxE16-067	RIL F6:8	Thrips only	2	2	4	5	5	5	21
BxE16-067	RIL F6:8	Thrips only	3	0	0	0	4	5	9
BxE16-068	RIL F6:8	Mechanical+Thrips	1	0	3	5	5	5	18
BxE16-068	RIL F6:8	Mechanical+Thrips	2	0	4	4	5	5	18
BxE16-068	RIL F6:8	Mechanical+Thrips	3	0	0	2	4	5	11
BxE16-068	RIL F6:8	Thrips only	1	0	2	3	4	5	14
BxE16-068	RIL F6:8	Thrips only	2	0	0	1	2	3	6
BxE16-068	RIL F6:8	Thrips only	3	0	0	0	0	1	1
BxE16-069	RIL F6:8	Mechanical+Thrips	1	1	3	5	5	5	19
BxE16-069	RIL F6:8	Mechanical+Thrips	2	1	4	5	5	5	20
BxE16-069	RIL F6:8	Mechanical+Thrips	3	3	5	5	5	5	23
BxE16-069	RIL F6:8	Thrips only	1	3	4	5	5	5	22
BxE16-069	RIL F6:8	Thrips only	2	0	0	1	1	2	4
BxE16-069	RIL F6:8	Thrips only	3	0	3	5	5	5	18
BxE16-070	RIL F6:8	Mechanical+Thrips	1	0	0	0	2	2	4
BxE16-070	RIL F6:8	Mechanical+Thrips	2	0	0	0	1	2	3
BxE16-070	RIL F6:8	Mechanical+Thrips	3	0	0	0	0	1	1
BxE16-070	RIL F6:8	Thrips only	1	0	0	0	2	3	5
BxE16-070	RIL F6:8	Thrips only	2	0	0	0	0	1	1
BxE16-070	RIL F6:8	Thrips only	3	0	0	0	0	1	1
BxE16-071	RIL F6:8	Mechanical+Thrips	1	0	1	4	4	4	13
BxE16-071	RIL F6:8	Mechanical+Thrips	2	0	0	0	1	3	4
BxE16-071	RIL F6:8	Mechanical+Thrips	3	0	0	0	2	3	5
BxE16-071	RIL F6:8	Thrips only	1	0	0	0	3	3	6
BxE16-071	RIL F6:8	Thrips only	2	2	5	5	5	5	22
BxE16-071	RIL F6:8	Thrips only	3	0	0	0	0	2	2
BxE16-072	RIL F6:8	Mechanical+Thrips	1	0	1	4	4	4	13
BxE16-072	RIL F6:8	Mechanical+Thrips	2	0	0	4	5	5	14
BxE16-072	RIL F6:8	Mechanical+Thrips	3	0	3	4	5	5	17
BxE16-072	RIL F6:8	Thrips only	1	0	2	4	4	5	15
BxE16-072	RIL F6:8	Thrips only	2	0	0	0	1	3	4
BxE16-072	RIL F6:8	Thrips only	3	0	0	0	0	2	2
BxE16-073	RIL F6:8	Mechanical+Thrips	1	0	0	4	5	5	14
BxE16-073	RIL F6:8	Mechanical+Thrips	2	0	0	0	1	1	2
BxE16-073	RIL F6:8	Mechanical+Thrips	3	0	0	1	2	4	7
BxE16-073	RIL F6:8	Thrips only	1	0	0	0	3	3	6
BxE16-073	RIL F6:8	Thrips only	2	0	0	0	1	1	2
BxE16-073	RIL F6:8	Thrips only	3	0	0	0	0	2	2
BxE16-074	RIL F6:8	Mechanical+Thrips	1	0	0	0	3	3	6
BxE16-074	RIL F6:8	Mechanical+Thrips	2	0	1	4	4	5	14
BxE16-074	RIL F6:8	Mechanical+Thrips	3	0	0	0	0	2	2
BxE16-074	RIL F6:8	Thrips only	1	0	0	4	5	5	14
BxE16-074	RIL F6:8	Thrips only	2	0	0	0	1	1	2
BxE16-074	RIL F6:8	Thrips only	3	0	0	0	0	3	3
BxE16-075	RIL F6:8	Mechanical+Thrips	1	0	0	0	3	3	6
BxE16-075	RIL F6:8	Mechanical+Thrips	2	0	0	1	3	4	8
BxE16-075	RIL F6:8	Mechanical+Thrips	3	0	0	0	0	1	1
BxE16-075	RIL F6:8	Thrips only	1	2	0	4	5	5	16
BxE16-075	RIL F6:8	Thrips only	2	0	0	1	1	3	5
BxE16-075	RIL F6:8	Thrips only	3	0	0	0	1	3	4
BxE16-076	RIL F6:8	Mechanical+Thrips	1	2	4	5	5	5	21
BxE16-076	RIL F6:8	Mechanical+Thrips	2	0	0	2	5	5	12
BxE16-076	RIL F6:8	Mechanical+Thrips	3	0	3	3	3	4	13
BxE16-076	RIL F6:8	Thrips only	1	0	0	0	5	5	10
BxE16-076	RIL F6:8	Thrips only	2	0	0	0	1	2	3
BxE16-076	RIL F6:8	Thrips only	3	0	0	0	0	3	3
BxE16-077	RIL F6:8	Mechanical+Thrips	1	1	0	0	2	3	6
BxE16-077	RIL F6:8	Mechanical+Thrips	2	0	0	3	5	5	13
BxE16-077	RIL F6:8	Mechanical+Thrips	3	0	0	0	0	2	2
BxE16-077	RIL F6:8	Thrips only	1	0	0	3	5	5	13
BxE16-077	RIL F6:8	Thrips only	2	0	0	1	5	5	11
BxE16-077	RIL F6:8	Thrips only	3	0	0	0	0	2	2
BxE16-078	RIL F6:8	Mechanical+Thrips	1	0	2	4	5	5	16
BxE16-078	RIL F6:8	Mechanical+Thrips	2	0	0	1	4	5	10
BxE16-078	RIL F6:8	Mechanical+Thrips	3	0	5	5	5	5	20
BxE16-078	RIL F6:8	Thrips only	1	0	0	1	4	5	10
BxE16-078	RIL F6:8	Thrips only	2	0	0	1	4	5	10
BxE16-078	RIL F6:8	Thrips only	3	0	0	1	5	5	11
BxE16-079	RIL F6:8	Mechanical+Thrips	1	1	3	4	5	5	18
BxE16-079	RIL F6:8	Mechanical+Thrips	2	0	0	1	4	5	10
BxE16-079	RIL F6:8	Mechanical+Thrips	3	0	1	3	5	5	14
BxE16-079	RIL F6:8	Thrips only	1	1	0	0	3	5	9
BxE16-079	RIL F6:8	Thrips only	2	0	0	1	3	5	9
BxE16-079	RIL F6:8	Thrips only	3	0	1	3	5	5	14
BxE16-080	RIL F6:8	Mechanical+Thrips	1	0	0	0	2	3	5
BxE16-080	RIL F6:8	Mechanical+Thrips	2	0	0	1	3	5	9
BxE16-080	RIL F6:8	Mechanical+Thrips	3	1	0	0	4	5	10
BxE16-080	RIL F6:8	Thrips only	1	0	0	0	3	3	6
BxE16-080	RIL F6:8	Thrips only	2	0	0	1	1	1	3
BxE16-080	RIL F6:8	Thrips only	3	0	0	0	0	1	1
BxE16-081	RIL F6:8	Mechanical+Thrips	1	0	0	2	4	4	10
BxE16-081	RIL F6:8	Mechanical+Thrips	2	0	0	1	1	3	5
BxE16-081	RIL F6:8	Mechanical+Thrips	3	0	2	3	5	5	15
BxE16-081	RIL F6:8	Thrips only	1	0	0	0	2	3	5
BxE16-081	RIL F6:8	Thrips only	2	0	0	0	1	2	3
BxE16-081	RIL F6:8	Thrips only	3	0	0	1	1	4	6
BxE16-082	RIL F6:8	Mechanical+Thrips	1	0	0	4	5	5	14
BxE16-082	RIL F6:8	Mechanical+Thrips	2	0	1	2	2	2	7
BxE16-082	RIL F6:8	Mechanical+Thrips	3	0	0	0	5	5	10
BxE16-082	RIL F6:8	Thrips only	1	0	0	0	3	3	6
BxE16-082	RIL F6:8	Thrips only	2	0	0	1	3	5	9
BxE16-082	RIL F6:8	Thrips only	3	0	0	0	0	4	4
BxE16-083	RIL F6:8	Mechanical+Thrips	1	0	0	3	4	5	12
BxE16-083	RIL F6:8	Mechanical+Thrips	2	0	0	0	4	5	9
BxE16-083	RIL F6:8	Mechanical+Thrips	3	0	3	5	5	5	18
BxE16-083	RIL F6:8	Thrips only	1	0	0	1	3	3	7
BxE16-083	RIL F6:8	Thrips only	2	0	0	1	2	3	6
BxE16-083	RIL F6:8	Thrips only	3	0	0	0	0	2	2
BxE16-084	RIL F6:8	Mechanical+Thrips	1	0	2	4	5	5	16
BxE16-084	RIL F6:8	Mechanical+Thrips	2	2	4	5	5	5	21
BxE16-084	RIL F6:8	Mechanical+Thrips	3	0	5	5	5	5	20
BxE16-084	RIL F6:8	Thrips only	1	0	0	0	2	3	5
BxE16-084	RIL F6:8	Thrips only	2	0	0	0	1	4	5
BxE16-084	RIL F6:8	Thrips only	3	0	0	0	0	1	1
BxE16-085	RIL F6:8	Mechanical+Thrips	1	0	0	0	3	4	7
BxE16-085	RIL F6:8	Mechanical+Thrips	2	0	4	5	5	5	19
BxE16-085	RIL F6:8	Mechanical+Thrips	3	0	3	5	5	5	18
BxE16-085	RIL F6:8	Thrips only	1	0	0	1	2	4	7
BxE16-085	RIL F6:8	Thrips only	2	0	0	2	3	5	10
BxE16-085	RIL F6:8	Thrips only	3	0	2	3	5	5	15
BxE16-086	RIL F6:8	Mechanical+Thrips	1	0	0	0	2	3	5
BxE16-086	RIL F6:8	Mechanical+Thrips	2	0	0	1	4	5	10
BxE16-086	RIL F6:8	Mechanical+Thrips	3	0	0	0	0	3	3
BxE16-086	RIL F6:8	Thrips only	1	0	0	0	2	3	5
BxE16-086	RIL F6:8	Thrips only	2	0	0	4	5	5	14
BxE16-086	RIL F6:8	Thrips only	3	0	0	0	2	3	5
BxE16-087	RIL F6:8	Mechanical+Thrips	1	0	0	1	3	4	8
BxE16-087	RIL F6:8	Mechanical+Thrips	2	0	3	4	5	5	17
BxE16-087	RIL F6:8	Mechanical+Thrips	3	0	2	4	5	5	16
BxE16-087	RIL F6:8	Thrips only	1	0	0	1	3	3	7
BxE16-087	RIL F6:8	Thrips only	2	0	0	0	1	1	2
BxE16-087	RIL F6:8	Thrips only	3	0	0	0	0	1	1
BxE16-088	RIL F6:8	Mechanical+Thrips	1	0	3	5	5	5	18
BxE16-088	RIL F6:8	Mechanical+Thrips	2	0	2	3	4	5	14
BxE16-088	RIL F6:8	Mechanical+Thrips	3	0	3	5	5	5	18
BxE16-088	RIL F6:8	Thrips only	1	1	2	3	4	4	14
BxE16-088	RIL F6:8	Thrips only	2	0	0	0	1	3	4
BxE16-088	RIL F6:8	Thrips only	3	0	0	2	5	5	12
BxE16-089	RIL F6:8	Mechanical+Thrips	1	0	0	3	4	5	12
BxE16-089	RIL F6:8	Mechanical+Thrips	2	0	1	2	5	5	13
BxE16-089	RIL F6:8	Mechanical+Thrips	3	0	1	2	5	5	13
BxE16-089	RIL F6:8	Thrips only	1	0	0	4	5	5	14
BxE16-089	RIL F6:8	Thrips only	2	0	1	2	3	5	11
BxE16-089	RIL F6:8	Thrips only	3	0	3	4	5	5	17
BxE16-090	RIL F6:8	Mechanical+Thrips	1	0	0	0	2	3	5
BxE16-090	RIL F6:8	Mechanical+Thrips	2	1	3	4	5	5	18
BxE16-090	RIL F6:8	Mechanical+Thrips	3	2	3	3	5	5	18
BxE16-090	RIL F6:8	Thrips only	1	0	3	4	5	5	17
BxE16-090	RIL F6:8	Thrips only	2	0	1	1	1	3	6
BxE16-090	RIL F6:8	Thrips only	3	0	0	0	0	2	2
BxE16-091	RIL F6:8	Mechanical+Thrips	1	2	5	5	5	5	22
BxE16-091	RIL F6:8	Mechanical+Thrips	2	0	4	5	5	5	19
BxE16-091	RIL F6:8	Mechanical+Thrips	3	0	3	5	5	5	18
BxE16-091	RIL F6:8	Thrips only	1	0	3	4	5	5	17
BxE16-091	RIL F6:8	Thrips only	2	1	4	5	5	5	20
BxE16-091	RIL F6:8	Thrips only	3	0	0	0	0	4	4
BxE16-092	RIL F6:8	Mechanical+Thrips	1	0	0	1	3	4	8
BxE16-092	RIL F6:8	Mechanical+Thrips	2	0	0	3	4	4	11
BxE16-092	RIL F6:8	Mechanical+Thrips	3	0	0	0	0	2	2
BxE16-092	RIL F6:8	Thrips only	1	0	0	1	2	2	5
BxE16-092	RIL F6:8	Thrips only	2	0	0	1	2	3	6
BxE16-092	RIL F6:8	Thrips only	3	0	0	0	0	1	1
BxE16-093	RIL F6:8	Mechanical+Thrips	1	2	0	4	4	5	15
BxE16-093	RIL F6:8	Mechanical+Thrips	2	3	5	5	5	5	23
BxE16-093	RIL F6:8	Mechanical+Thrips	3	0	1	4	5	5	15
BxE16-093	RIL F6:8	Thrips only	1	0	0	0	3	4	7
BxE16-093	RIL F6:8	Thrips only	2	2	4	5	5	5	21
BxE16-093	RIL F6:8	Thrips only	3	0	0	0	0	3	3
BxE16-094	RIL F6:8	Mechanical+Thrips	1	1	2	4	5	5	17
BxE16-094	RIL F6:8	Mechanical+Thrips	2	3	4	4	4	4	19
BxE16-094	RIL F6:8	Mechanical+Thrips	3	0	0	0	0	5	5
BxE16-094	RIL F6:8	Thrips only	1	1	3	4	4	5	17
BxE16-094	RIL F6:8	Thrips only	2	0	1	1	3	5	10
BxE16-094	RIL F6:8	Thrips only	3	0	0	0	0	2	2
BxE16-095	RIL F6:8	Mechanical+Thrips	1	1	3	4	5	5	18
BxE16-095	RIL F6:8	Mechanical+Thrips	2	0	3	4	5	5	17
BxE16-095	RIL F6:8	Mechanical+Thrips	3	0	0	4	5	5	14
BxE16-095	RIL F6:8	Thrips only	1	0	1	3	4	5	13
BxE16-095	RIL F6:8	Thrips only	2	0	0	0	1	1	2
BxE16-095	RIL F6:8	Thrips only	3	0	0	0	0	1	1
BxE16-096	RIL F6:8	Mechanical+Thrips	1	1	2	4	4	4	15
BxE16-096	RIL F6:8	Mechanical+Thrips	2	3	5	5	5	5	23
BxE16-096	RIL F6:8	Mechanical+Thrips	3	0	3	5	5	5	18
BxE16-096	RIL F6:8	Thrips only	1	0	1	4	5	5	15
BxE16-096	RIL F6:8	Thrips only	2	0	0	4	5	5	14
BxE16-096	RIL F6:8	Thrips only	3	0	0	0	1	4	5
BxE16-097	RIL F6:8	Mechanical+Thrips	1	0	0	0	2	3	5
BxE16-097	RIL F6:8	Mechanical+Thrips	2	0	1	2	5	5	13
BxE16-097	RIL F6:8	Mechanical+Thrips	3	0	1	3	5	5	14
BxE16-097	RIL F6:8	Thrips only	1	0	0	1	3	5	9
BxE16-097	RIL F6:8	Thrips only	2	0	2	4	5	5	16
BxE16-097	RIL F6:8	Thrips only	3	0	0	0	0	4	4
BxE16-098	RIL F6:8	Mechanical+Thrips	1	0	0	3	4	5	12
BxE16-098	RIL F6:8	Mechanical+Thrips	2	0	0	1	2	3	6
BxE16-098	RIL F6:8	Mechanical+Thrips	3	0	5	5	5	5	20
BxE16-098	RIL F6:8	Thrips only	1	0	0	4	5	5	14
BxE16-098	RIL F6:8	Thrips only	2	0	0	3	5	5	13
BxE16-098	RIL F6:8	Thrips only	3	0	0	0	0	1	1
BxE16-099	RIL F6:8	Mechanical+Thrips	1	1	3	4	5	5	18
BxE16-099	RIL F6:8	Mechanical+Thrips	2	0	0	1	2	3	6
BxE16-099	RIL F6:8	Mechanical+Thrips	3	0	0	0	2	5	7
BxE16-099	RIL F6:8	Thrips only	1	0	0	0	3	5	8
BxE16-099	RIL F6:8	Thrips only	2	0	0	1	2	3	6
BxE16-099	RIL F6:8	Thrips only	3	0	0	0	0	3	3
BxE16-100	RIL F6:8	Mechanical+Thrips	1	0	0	0	2	3	5
BxE16-100	RIL F6:8	Mechanical+Thrips	2	0	0	0	1	2	3
BxE16-100	RIL F6:8	Mechanical+Thrips	3	0	0	0	0	2	2
BxE16-100	RIL F6:8	Thrips only	1	0	0	0	2	4	6
BxE16-100	RIL F6:8	Thrips only	2	0	0	0	1	1	2
BxE16-100	RIL F6:8	Thrips only	3	0	0	0	0	1	1
BxE16-101	RIL F6:8	Mechanical+Thrips	1	0	0	4	4	5	13
BxE16-101	RIL F6:8	Mechanical+Thrips	2	0	1	4	5	5	15
BxE16-101	RIL F6:8	Mechanical+Thrips	3	0	0	1	4	5	10
BxE16-101	RIL F6:8	Thrips only	1	0	0	0	3	4	7
BxE16-101	RIL F6:8	Thrips only	2	0	0	1	2	3	6
BxE16-101	RIL F6:8	Thrips only	3	0	0	0	0	1	1
BxE16-102	RIL F6:8	Mechanical+Thrips	1	0	0	1	2	2	5
BxE16-102	RIL F6:8	Mechanical+Thrips	2	0	0	0	1	1	2
BxE16-102	RIL F6:8	Mechanical+Thrips	3	0	0	0	0	5	5
BxE16-102	RIL F6:8	Thrips only	1	0	0	0	3	3	6
BxE16-102	RIL F6:8	Thrips only	2	0	0	0	1	1	2
BxE16-102	RIL F6:8	Thrips only	3	0	0	0	0	2	2
BxE16-103	RIL F6:8	Mechanical+Thrips	1	0	0	0	4	5	9
BxE16-103	RIL F6:8	Mechanical+Thrips	2	0	0	0	0	1	1
BxE16-103	RIL F6:8	Mechanical+Thrips	3	0	5	5	5	5	20
BxE16-103	RIL F6:8	Thrips only	1	0	0	3	5	5	13
BxE16-103	RIL F6:8	Thrips only	2	1	4	5	5	5	20
BxE16-103	RIL F6:8	Thrips only	3	0	0	0	0	3	3
BxE16-104	RIL F6:8	Mechanical+Thrips	1	0	0	0	2	2	4
BxE16-104	RIL F6:8	Mechanical+Thrips	2	0	0	0	1	3	4
BxE16-104	RIL F6:8	Mechanical+Thrips	3	0	0	0	1	4	5
BxE16-104	RIL F6:8	Thrips only	1	0	0	1	1	2	4
BxE16-104	RIL F6:8	Thrips only	2	0	0	0	1	2	3
BxE16-104	RIL F6:8	Thrips only	3	0	0	0	0	2	2
BxE16-105	RIL F6:8	Mechanical+Thrips	1	0	2	4	5	5	16
BxE16-105	RIL F6:8	Mechanical+Thrips	2	0	1	4	5	5	15
BxE16-105	RIL F6:8	Mechanical+Thrips	3	0	0	0	0	1	1
BxE16-105	RIL F6:8	Thrips only	1	0	0	0	1	4	5
BxE16-105	RIL F6:8	Thrips only	2	0	0	1	2	3	6
BxE16-105	RIL F6:8	Thrips only	3	0	0	0	0	1	1
BxE16-106	RIL F6:8	Mechanical+Thrips	1	0	0	0	3	3	6
BxE16-106	RIL F6:8	Mechanical+Thrips	2	0	1	2	2	3	8
BxE16-106	RIL F6:8	Mechanical+Thrips	3	0	0	0	0	2	2
BxE16-106	RIL F6:8	Thrips only	1	0	0	0	3	4	7
BxE16-106	RIL F6:8	Thrips only	2	0	1	1	1	3	6
BxE16-106	RIL F6:8	Thrips only	3	0	0	0	0	2	2
BxE16-107	RIL F6:8	Mechanical+Thrips	1	0	0	0	3	3	6
BxE16-107	RIL F6:8	Mechanical+Thrips	2	0	0	0	1	4	5
BxE16-107	RIL F6:8	Mechanical+Thrips	3	0	0	0	0	5	5
BxE16-107	RIL F6:8	Thrips only	1	0	2	3	5	5	15
BxE16-107	RIL F6:8	Thrips only	2	0	1	1	1	3	6
BxE16-107	RIL F6:8	Thrips only	3	0	0	0	0	4	4
BxE16-108	RIL F6:8	Mechanical+Thrips	1	0	0	0	2	2	4
BxE16-108	RIL F6:8	Mechanical+Thrips	2	0	0	1	1	2	4
BxE16-108	RIL F6:8	Mechanical+Thrips	3	0	0	0	0	1	1
BxE16-108	RIL F6:8	Thrips only	1	0	0	0	2	3	5
BxE16-108	RIL F6:8	Thrips only	2	0	0	1	1	2	4
BxE16-108	RIL F6:8	Thrips only	3	0	0	0	0	2	2
BxE16-109	RIL F6:8	Mechanical+Thrips	1	0	0	0	3	3	6
BxE16-109	RIL F6:8	Mechanical+Thrips	2	0	1	1	3	3	8
BxE16-109	RIL F6:8	Mechanical+Thrips	3	0	0	0	1	3	4
BxE16-109	RIL F6:8	Thrips only	1	0	0	0	4	5	9
BxE16-109	RIL F6:8	Thrips only	2	0	0	1	4	5	10
BxE16-109	RIL F6:8	Thrips only	3	0	0	0	0	2	2
BxE16-110	RIL F6:8	Mechanical+Thrips	1	0	0	0	3	4	7
BxE16-110	RIL F6:8	Mechanical+Thrips	2	0	1	2	4	5	12
BxE16-110	RIL F6:8	Mechanical+Thrips	3	0	0	0	1	3	4
BxE16-110	RIL F6:8	Thrips only	1	0	0	0	3	4	7
BxE16-110	RIL F6:8	Thrips only	2	0	1	3	4	5	13
BxE16-110	RIL F6:8	Thrips only	3	0	0	0	1	5	6
BxE16-111	RIL F6:8	Mechanical+Thrips	1	0	0	3	5	5	13
BxE16-111	RIL F6:8	Mechanical+Thrips	2	0	0	1	2	3	6
BxE16-111	RIL F6:8	Mechanical+Thrips	3	0	0	0	0	2	2
BxE16-111	RIL F6:8	Thrips only	1	0	0	2	4	4	10
BxE16-111	RIL F6:8	Thrips only	2	0	0	1	1	2	4
BxE16-111	RIL F6:8	Thrips only	3	0	0	0	0	1	1
BxE16-112	RIL F6:8	Mechanical+Thrips	1	3	5	5	5	5	23
BxE16-112	RIL F6:8	Mechanical+Thrips	2	4	5	5	5	5	24
BxE16-112	RIL F6:8	Mechanical+Thrips	3	0	0	0	0	3	3
BxE16-112	RIL F6:8	Thrips only	1	4	5	5	5	5	24
BxE16-112	RIL F6:8	Thrips only	2	0	2	4	5	5	16
BxE16-112	RIL F6:8	Thrips only	3	0	0	0	1	4	5
BxE16-113	RIL F6:8	Mechanical+Thrips	1	0	1	3	5	5	14
BxE16-113	RIL F6:8	Mechanical+Thrips	2	0	0	1	3	4	8
BxE16-113	RIL F6:8	Mechanical+Thrips	3	0	0	0	0	3	3
BxE16-113	RIL F6:8	Thrips only	1	0	0	1	2	4	7
BxE16-113	RIL F6:8	Thrips only	2	0	0	0	3	4	7
BxE16-113	RIL F6:8	Thrips only	3	0	0	0	2	5	7
BxE16-114	RIL F6:8	Mechanical+Thrips	1	2	2	4	5	5	18
BxE16-114	RIL F6:8	Mechanical+Thrips	2	0	2	4	5	5	16
BxE16-114	RIL F6:8	Mechanical+Thrips	3	2	0	0	1	3	6
BxE16-114	RIL F6:8	Thrips only	1	0	0	3	5	5	13
BxE16-114	RIL F6:8	Thrips only	2	0	0	1	1	3	5
BxE16-114	RIL F6:8	Thrips only	3	2	4	5	5	5	21
BxE16-115	RIL F6:8	Mechanical+Thrips	1	0	0	1	3	4	8
BxE16-115	RIL F6:8	Mechanical+Thrips	2	0	0	0	0	1	1
BxE16-115	RIL F6:8	Mechanical+Thrips	3	0	0	1	2	5	8
BxE16-115	RIL F6:8	Thrips only	1	0	4	4	4	5	17
BxE16-115	RIL F6:8	Thrips only	2	0	0	0	1	2	3
BxE16-115	RIL F6:8	Thrips only	3	0	0	0	0	1	1
BxE16-116	RIL F6:8	Mechanical+Thrips	1	0	0	0	3	4	7
BxE16-116	RIL F6:8	Mechanical+Thrips	2	0	0	2	4	5	11
BxE16-116	RIL F6:8	Mechanical+Thrips	3	0	0	0	0	2	2
BxE16-116	RIL F6:8	Thrips only	1	0	0	0	2	2	4
BxE16-116	RIL F6:8	Thrips only	2	0	0	0	2	5	7
BxE16-116	RIL F6:8	Thrips only	3	0	0	0	0	3	3
BxE16-117	RIL F6:8	Mechanical+Thrips	1	0	0	0	3	4	7
BxE16-117	RIL F6:8	Mechanical+Thrips	2	0	1	2	4	5	12
BxE16-117	RIL F6:8	Mechanical+Thrips	3	0	0	0	0	1	1
BxE16-117	RIL F6:8	Thrips only	1	0	0	0	2	4	6
BxE16-117	RIL F6:8	Thrips only	2	0	0	0	2	3	5
BxE16-117	RIL F6:8	Thrips only	3	0	0	0	0	1	1
BxE16-118	RIL F6:8	Mechanical+Thrips	1	1	2	4	5	5	17
BxE16-118	RIL F6:8	Mechanical+Thrips	2	0	1	3	5	5	14
BxE16-118	RIL F6:8	Mechanical+Thrips	3	0	3	5	5	5	18
BxE16-118	RIL F6:8	Thrips only	1	2	3	4	4	4	17
BxE16-118	RIL F6:8	Thrips only	2	0	0	0	2	5	7
BxE16-118	RIL F6:8	Thrips only	3	0	1	5	5	5	16
BxE16-119	RIL F6:8	Mechanical+Thrips	1	0	0	0	2	3	5
BxE16-119	RIL F6:8	Mechanical+Thrips	2	0	0	0	1	1	2
BxE16-119	RIL F6:8	Mechanical+Thrips	3	0	0	0	0	4	4
BxE16-119	RIL F6:8	Thrips only	1	0	0	0	2	3	5
BxE16-119	RIL F6:8	Thrips only	2	0	0	0	3	4	7
BxE16-119	RIL F6:8	Thrips only	3	0	0	0	0	1	1
BxE16-120	RIL F6:8	Mechanical+Thrips	1	0	2	4	5	5	16
BxE16-120	RIL F6:8	Mechanical+Thrips	2	0	1	4	5	5	15
BxE16-120	RIL F6:8	Mechanical+Thrips	3	0	4	5	5	5	19
BxE16-120	RIL F6:8	Thrips only	1	0	0	0	1	3	4
BxE16-120	RIL F6:8	Thrips only	2	0	0	0	1	3	4
BxE16-120	RIL F6:8	Thrips only	3	0	0	0	0	1	1
BxE16-121	RIL F6:8	Mechanical+Thrips	1	0	0	0	2	3	5
BxE16-121	RIL F6:8	Mechanical+Thrips	2	0	3	4	5	5	17
BxE16-121	RIL F6:8	Mechanical+Thrips	3	0	0	1	2	5	8
BxE16-121	RIL F6:8	Thrips only	1	0	0	0	1	3	4
BxE16-121	RIL F6:8	Thrips only	2	0	0	0	1	1	2
BxE16-121	RIL F6:8	Thrips only	3	0	0	0	0	1	1
BxE16-122	RIL F6:8	Mechanical+Thrips	1	0	0	0	2	3	5
BxE16-122	RIL F6:8	Mechanical+Thrips	2	0	1	3	4	5	13
BxE16-122	RIL F6:8	Mechanical+Thrips	3	1	2	1	2	3	9
BxE16-122	RIL F6:8	Thrips only	1	0	0	0	2	3	5
BxE16-122	RIL F6:8	Thrips only	2	0	0	0	0	1	1
BxE16-122	RIL F6:8	Thrips only	3	0	0	0	0	1	1
BxE16-123	RIL F6:8	Mechanical+Thrips	1	1	0	2	4	4	11
BxE16-123	RIL F6:8	Mechanical+Thrips	2	0	2	4	5	5	16
BxE16-123	RIL F6:8	Mechanical+Thrips	3	0	0	0	0	2	2
BxE16-123	RIL F6:8	Thrips only	1	0	0	0	1	2	3
BxE16-123	RIL F6:8	Thrips only	2	0	2	4	5	5	16
BxE16-123	RIL F6:8	Thrips only	3	0	0	0	0	4	4
BxE16-124	RIL F6:8	Mechanical+Thrips	1	0	0	0	2	2	4
BxE16-124	RIL F6:8	Mechanical+Thrips	2	0	0	0	1	2	3
BxE16-124	RIL F6:8	Mechanical+Thrips	3	0	0	0	5	5	10
BxE16-124	RIL F6:8	Thrips only	1	0	0	0	1	3	4
BxE16-124	RIL F6:8	Thrips only	2	0	0	0	1	2	3
BxE16-124	RIL F6:8	Thrips only	3	0	0	0	0	3	3
BxE16-125	RIL F6:8	Mechanical+Thrips	1	0	0	1	3	4	8
BxE16-125	RIL F6:8	Mechanical+Thrips	2	0	0	1	2	3	6
BxE16-125	RIL F6:8	Mechanical+Thrips	3	0	0	0	0	2	2
BxE16-125	RIL F6:8	Thrips only	1	0	0	0	1	2	3
BxE16-125	RIL F6:8	Thrips only	2	0	0	1	2	2	5
BxE16-125	RIL F6:8	Thrips only	3	0	0	0	0	2	2
BxE16-126	RIL F6:8	Mechanical+Thrips	1	0	0	0	2	2	4
BxE16-126	RIL F6:8	Mechanical+Thrips	2	0	0	1	1	2	4
BxE16-126	RIL F6:8	Mechanical+Thrips	3	0	0	0	0	1	1
BxE16-126	RIL F6:8	Thrips only	1	0	0	0	2	2	4
BxE16-126	RIL F6:8	Thrips only	2	0	0	1	2	3	6
BxE16-126	RIL F6:8	Thrips only	3	0	0	0	0	0	0
BxE16-127	RIL F6:8	Mechanical+Thrips	1	0	0	0	2	3	5
BxE16-127	RIL F6:8	Mechanical+Thrips	2	0	1	1	1	3	6
BxE16-127	RIL F6:8	Mechanical+Thrips	3	0	0	0	0	3	3
BxE16-127	RIL F6:8	Thrips only	1	0	3	4	4	5	16
BxE16-127	RIL F6:8	Thrips only	2	0	0	1	1	2	4
BxE16-127	RIL F6:8	Thrips only	3	0	0	0	0	3	3
BxE16-128	RIL F6:8	Mechanical+Thrips	1	0	0	1	2	2	5
BxE16-128	RIL F6:8	Mechanical+Thrips	2	0	0	0	1	3	4
BxE16-128	RIL F6:8	Mechanical+Thrips	3	0	0	0	0	2	2
BxE16-128	RIL F6:8	Thrips only	1	0	0	0	2	3	5
BxE16-128	RIL F6:8	Thrips only	2	0	0	1	1	2	4
BxE16-128	RIL F6:8	Thrips only	3	0	0	0	0	1	1
BxE16-129	RIL F6:8	Mechanical+Thrips	1	0	3	4	5	5	17
BxE16-129	RIL F6:8	Mechanical+Thrips	2	2	5	5	5	5	22
BxE16-129	RIL F6:8	Mechanical+Thrips	3	2	4	5	5	5	21
BxE16-129	RIL F6:8	Thrips only	1	0	0	0	2	2	4
BxE16-129	RIL F6:8	Thrips only	2	0	2	3	4	4	13
BxE16-129	RIL F6:8	Thrips only	3	0	3	4	5	5	17
BxE16-130	RIL F6:8	Mechanical+Thrips	1	0	0	0	2	3	5
BxE16-130	RIL F6:8	Mechanical+Thrips	2	0	0	0	1	3	4
BxE16-130	RIL F6:8	Mechanical+Thrips	3	1	5	5	5	5	21
BxE16-130	RIL F6:8	Thrips only	1	0	0	0	2	3	5
BxE16-130	RIL F6:8	Thrips only	2	0	0	0	1	3	4
BxE16-130	RIL F6:8	Thrips only	3	0	0	0	0	1	1
BxE16-131	RIL F6:8	Mechanical+Thrips	1	0	0	2	2	3	7
BxE16-131	RIL F6:8	Mechanical+Thrips	2	0	0	0	1	2	3
BxE16-131	RIL F6:8	Mechanical+Thrips	3	0	0	0	3	5	8
BxE16-131	RIL F6:8	Thrips only	1	0	0	2	2	4	8
BxE16-131	RIL F6:8	Thrips only	2	0	0	0	1	2	3
BxE16-131	RIL F6:8	Thrips only	3	0	0	0	0	2	2
BxE16-132	RIL F6:8	Mechanical+Thrips	1	0	0	0	1	3	4
BxE16-132	RIL F6:8	Mechanical+Thrips	2	0	0	0	1	2	3
BxE16-132	RIL F6:8	Mechanical+Thrips	3	0	0	0	0	2	2
BxE16-132	RIL F6:8	Thrips only	1	0	0	0	3	4	7
BxE16-132	RIL F6:8	Thrips only	2	0	0	0	1	3	4
BxE16-132	RIL F6:8	Thrips only	3	0	0	2	4	5	11
BxE16-133	RIL F6:8	Mechanical+Thrips	1	0	0	0	3	3	6
BxE16-133	RIL F6:8	Mechanical+Thrips	2	0	0	0	1	2	3
BxE16-133	RIL F6:8	Mechanical+Thrips	3	0	0	3	5	5	13
BxE16-133	RIL F6:8	Thrips only	1	0	0	1	2	3	6
BxE16-133	RIL F6:8	Thrips only	2	0	0	0	1	2	3
BxE16-133	RIL F6:8	Thrips only	3	0	0	0	0	1	1
BxE16-134	RIL F6:8	Mechanical+Thrips	1	0	0	0	2	3	5
BxE16-134	RIL F6:8	Mechanical+Thrips	2	0	2	4	5	5	16
BxE16-134	RIL F6:8	Mechanical+Thrips	3	0	0	3	5	5	13
BxE16-134	RIL F6:8	Thrips only	1	0	0	0	2	3	5
BxE16-134	RIL F6:8	Thrips only	2	1	4	4	5	5	19
BxE16-134	RIL F6:8	Thrips only	3	0	2	4	5	5	16
BxE16-135	RIL F6:8	Mechanical+Thrips	1	0	2	4	5	5	16
BxE16-135	RIL F6:8	Mechanical+Thrips	2	0	2	4	5	5	16
BxE16-135	RIL F6:8	Mechanical+Thrips	3	0	4	5	5	5	19
BxE16-135	RIL F6:8	Thrips only	1	0	0	4	5	5	14
BxE16-135	RIL F6:8	Thrips only	2	0	0	0	1	3	4
BxE16-135	RIL F6:8	Thrips only	3	0	0	0	0	1	1
BxE16-136	RIL F6:8	Mechanical+Thrips	1	0	0	1	2	3	6
BxE16-136	RIL F6:8	Mechanical+Thrips	2	0	0	0	2	3	5
BxE16-136	RIL F6:8	Mechanical+Thrips	3	0	0	3	5	5	13
BxE16-136	RIL F6:8	Thrips only	1	0	0	1	2	3	6
BxE16-136	RIL F6:8	Thrips only	2	0	0	1	2	3	6
BxE16-136	RIL F6:8	Thrips only	3	0	0	0	0	2	2
BxE16-137	RIL F6:8	Mechanical+Thrips	1	0	0	2	2	3	7
BxE16-137	RIL F6:8	Mechanical+Thrips	2	0	1	1	2	2	6
BxE16-137	RIL F6:8	Mechanical+Thrips	3	0	0	0	0	4	4
BxE16-137	RIL F6:8	Thrips only	1	0	0	2	2	4	8
BxE16-137	RIL F6:8	Thrips only	2	0	0	1	2	5	8
BxE16-137	RIL F6:8	Thrips only	3	0	0	0	0	3	3
BxE16-138	RIL F6:8	Mechanical+Thrips	1	0	0	2	3	3	8
BxE16-138	RIL F6:8	Mechanical+Thrips	2	0	0	0	1	2	3
BxE16-138	RIL F6:8	Mechanical+Thrips	3	0	0	5	5	5	15
BxE16-138	RIL F6:8	Thrips only	1	0	0	1	2	3	6
BxE16-138	RIL F6:8	Thrips only	2	0	0	0	1	2	3
BxE16-138	RIL F6:8	Thrips only	3	0	0	0	3	4	7
BxE16-139	RIL F6:8	Mechanical+Thrips	1	0	0	1	2	2	5
BxE16-139	RIL F6:8	Mechanical+Thrips	2	0	0	3	4	4	11
BxE16-139	RIL F6:8	Mechanical+Thrips	3	0	0	0	0	2	2
BxE16-139	RIL F6:8	Thrips only	1	0	0	1	2	2	5
BxE16-139	RIL F6:8	Thrips only	2	0	0	1	2	4	7
BxE16-139	RIL F6:8	Thrips only	3	0	0	0	0	1	1
BxE16-140	RIL F6:8	Mechanical+Thrips	1	3	5	5	5	5	23
BxE16-140	RIL F6:8	Mechanical+Thrips	2	0	0	0	2	5	7
BxE16-140	RIL F6:8	Mechanical+Thrips	3	0	0	1	5	5	11
BxE16-140	RIL F6:8	Thrips only	1	0	3	4	4	5	16
BxE16-140	RIL F6:8	Thrips only	2	0	1	2	3	5	11
BxE16-140	RIL F6:8	Thrips only	3	0	0	1	2	5	8
BxE16-141	RIL F6:8	Mechanical+Thrips	1	0	2	2	3	3	10
BxE16-141	RIL F6:8	Mechanical+Thrips	2	0	2	4	5	5	16
BxE16-141	RIL F6:8	Mechanical+Thrips	3	0	0	0	0	1	1
BxE16-141	RIL F6:8	Thrips only	1	0	0	1	3	4	8
BxE16-141	RIL F6:8	Thrips only	2	0	0	2	3	3	8
BxE16-141	RIL F6:8	Thrips only	3	0	0	0	0	1	1
BxE16-142	RIL F6:8	Mechanical+Thrips	1	3	5	5	5	5	23
BxE16-142	RIL F6:8	Mechanical+Thrips	2	2	4	5	5	5	21
BxE16-142	RIL F6:8	Mechanical+Thrips	3	0	0	0	0	1	1
BxE16-142	RIL F6:8	Thrips only	1	0	3	5	5	5	18
BxE16-142	RIL F6:8	Thrips only	2	0	0	0	4	5	9
BxE16-142	RIL F6:8	Thrips only	3	0	1	4	5	5	15
BxE16-143	RIL F6:8	Mechanical+Thrips	1	0	0	0	1	2	3
BxE16-143	RIL F6:8	Mechanical+Thrips	2	0	4	4	5	5	18
BxE16-143	RIL F6:8	Mechanical+Thrips	3	0	0	0	0	1	1
BxE16-143	RIL F6:8	Thrips only	1	0	0	2	3	3	8
BxE16-143	RIL F6:8	Thrips only	2	0	0	0	0	1	1
BxE16-143	RIL F6:8	Thrips only	3	0	0	0	0	1	1
BxE16-144	RIL F6:8	Mechanical+Thrips	1	0	0	2	1	2	5
BxE16-144	RIL F6:8	Mechanical+Thrips	2	0	0	1	3	5	9
BxE16-144	RIL F6:8	Mechanical+Thrips	3	0	0	0	0	3	3
BxE16-144	RIL F6:8	Thrips only	1	0	0	2	2	3	7
BxE16-144	RIL F6:8	Thrips only	2	0	0	0	1	1	2
BxE16-144	RIL F6:8	Thrips only	3	0	0	0	0	1	1
BxE16-145	RIL F6:8	Mechanical+Thrips	1	0	0	1	2	2	5
BxE16-145	RIL F6:8	Mechanical+Thrips	2	0	0	0	1	2	3
BxE16-145	RIL F6:8	Mechanical+Thrips	3	0	0	3	5	5	13
BxE16-145	RIL F6:8	Thrips only	1	0	0	2	2	3	7
BxE16-145	RIL F6:8	Thrips only	2	0	0	0	1	1	2
BxE16-145	RIL F6:8	Thrips only	3	0	0	0	0	2	2
BxE16-146	RIL F6:8	Mechanical+Thrips	1	0	0	1	2	2	5
BxE16-146	RIL F6:8	Mechanical+Thrips	2	0	0	0	1	3	4
BxE16-146	RIL F6:8	Mechanical+Thrips	3	0	0	0	0	2	2
BxE16-146	RIL F6:8	Thrips only	1	0	0	0	2	3	5
BxE16-146	RIL F6:8	Thrips only	2	0	0	0	1	3	4
BxE16-146	RIL F6:8	Thrips only	3	0	0	0	0	2	2
BxE16-147	RIL F6:8	Mechanical+Thrips	1	0	0	0	3	3	6
BxE16-147	RIL F6:8	Mechanical+Thrips	2	0	0	2	2	2	6
BxE16-147	RIL F6:8	Mechanical+Thrips	3	0	0	0	0	1	1
BxE16-147	RIL F6:8	Thrips only	1	0	0	1	1	3	5
BxE16-147	RIL F6:8	Thrips only	2	0	0	1	4	5	10
BxE16-147	RIL F6:8	Thrips only	3	1	0	1	1	3	6
BxE16-148	RIL F6:8	Mechanical+Thrips	1	0	0	4	4	5	13
BxE16-148	RIL F6:8	Mechanical+Thrips	2	0	2	3	4	5	14
BxE16-148	RIL F6:8	Mechanical+Thrips	3	0	0	0	4	5	9
BxE16-148	RIL F6:8	Thrips only	1	0	0	4	5	5	14
BxE16-148	RIL F6:8	Thrips only	2	0	1	1	2	5	9
BxE16-148	RIL F6:8	Thrips only	3	0	2	5	5	5	17
BxE16-149	RIL F6:8	Mechanical+Thrips	1	0	0	2	3	5	10
BxE16-149	RIL F6:8	Mechanical+Thrips	2	0	3	4	5	5	17
BxE16-149	RIL F6:8	Mechanical+Thrips	3	0	0	0	0	5	5
BxE16-149	RIL F6:8	Thrips only	1	0	0	2	4	5	11
BxE16-149	RIL F6:8	Thrips only	2	0	0	0	2	3	5
BxE16-149	RIL F6:8	Thrips only	3	0	0	0	0	3	3
BxE16-150	RIL F6:8	Mechanical+Thrips	1	0	4	5	5	5	19
BxE16-150	RIL F6:8	Mechanical+Thrips	2	0	1	4	5	5	15
BxE16-150	RIL F6:8	Mechanical+Thrips	3	0	3	5	5	5	18
BxE16-150	RIL F6:8	Thrips only	1	0	0	0	2	4	6
BxE16-150	RIL F6:8	Thrips only	2	0	0	1	4	5	10
BxE16-150	RIL F6:8	Thrips only	3	0	0	0	4	5	9
BxE16-151	RIL F6:8	Mechanical+Thrips	1	0	0	2	3	3	8
BxE16-151	RIL F6:8	Mechanical+Thrips	2	0	0	1	2	3	6
BxE16-151	RIL F6:8	Mechanical+Thrips	3	0	0	0	0	2	2
BxE16-151	RIL F6:8	Thrips only	1	0	0	0	2	2	4
BxE16-151	RIL F6:8	Thrips only	2	0	0	1	2	3	6
BxE16-151	RIL F6:8	Thrips only	3	0	0	0	0	3	3
BxE16-152	RIL F6:8	Mechanical+Thrips	1	0	0	1	2	3	6
BxE16-152	RIL F6:8	Mechanical+Thrips	2	0	0	1	2	2	5
BxE16-152	RIL F6:8	Mechanical+Thrips	3	0	0	0	0	2	2
BxE16-152	RIL F6:8	Thrips only	1	0	0	1	2	2	5
BxE16-152	RIL F6:8	Thrips only	2	0	0	0	1	2	3
BxE16-152	RIL F6:8	Thrips only	3	0	0	0	0	3	3
BxE16-153	RIL F6:8	Mechanical+Thrips	1	0	0	1	2	2	5
BxE16-153	RIL F6:8	Mechanical+Thrips	2	0	0	0	1	3	4
BxE16-153	RIL F6:8	Mechanical+Thrips	3	0	0	0	2	5	7
BxE16-153	RIL F6:8	Thrips only	1	0	0	2	2	2	6
BxE16-153	RIL F6:8	Thrips only	2	0	0	0	1	4	5
BxE16-153	RIL F6:8	Thrips only	3	0	0	0	0	2	2
BxE16-154	RIL F6:8	Mechanical+Thrips	1	2	3	4	5	5	19
BxE16-154	RIL F6:8	Mechanical+Thrips	2	0	0	1	2	5	8
BxE16-154	RIL F6:8	Mechanical+Thrips	3	4	5	5	5	5	24
BxE16-154	RIL F6:8	Thrips only	1	0	2	2	2	2	8
BxE16-154	RIL F6:8	Thrips only	2	1	0	1	4	5	11
BxE16-154	RIL F6:8	Thrips only	3	0	0	0	1	3	4
BxE16-155	RIL F6:8	Mechanical+Thrips	1	0	0	0	2	3	5
BxE16-155	RIL F6:8	Mechanical+Thrips	2	0	0	1	4	5	10
BxE16-155	RIL F6:8	Mechanical+Thrips	3	1	4	5	5	5	20
BxE16-155	RIL F6:8	Thrips only	1	0	0	2	4	5	11
BxE16-155	RIL F6:8	Thrips only	2	0	0	0	1	3	4
BxE16-155	RIL F6:8	Thrips only	3	0	0	0	2	3	5
BxE16-156	RIL F6:8	Mechanical+Thrips	1	0	0	0	2	4	6
BxE16-156	RIL F6:8	Mechanical+Thrips	2	0	1	4	5	5	15
BxE16-156	RIL F6:8	Mechanical+Thrips	3	0	3	5	5	5	18
BxE16-156	RIL F6:8	Thrips only	1	0	2	4	5	5	16
BxE16-156	RIL F6:8	Thrips only	2	1	0	0	1	1	3
BxE16-156	RIL F6:8	Thrips only	3	0	0	0	0	2	2
BxE16-157	RIL F6:8	Mechanical+Thrips	1	0	0	2	2	3	7
BxE16-157	RIL F6:8	Mechanical+Thrips	2	0	2	3	4	5	14
BxE16-157	RIL F6:8	Mechanical+Thrips	3	0	0	0	0	2	2
BxE16-157	RIL F6:8	Thrips only	1	0	2	3	4	5	14
BxE16-157	RIL F6:8	Thrips only	2	0	3	3	5	5	16
BxE16-157	RIL F6:8	Thrips only	3	0	0	0	0	3	3
BxE16-158	RIL F6:8	Mechanical+Thrips	1	0	0	0	2	2	4
BxE16-158	RIL F6:8	Mechanical+Thrips	2	0	0	0	3	5	8
BxE16-158	RIL F6:8	Mechanical+Thrips	3	0	0	2	5	5	12
BxE16-158	RIL F6:8	Thrips only	1	1	3	4	5	5	18
BxE16-158	RIL F6:8	Thrips only	2	0	0	0	2	4	6
BxE16-158	RIL F6:8	Thrips only	3	2	1	1	2	3	9
BxE16-159	RIL F6:8	Mechanical+Thrips	1	0	0	1	3	3	7
BxE16-159	RIL F6:8	Mechanical+Thrips	2	0	0	0	1	1	2
BxE16-159	RIL F6:8	Mechanical+Thrips	3	0	0	0	0	1	1
BxE16-159	RIL F6:8	Thrips only	1	0	0	0	2	3	5
BxE16-159	RIL F6:8	Thrips only	2	0	1	1	1	2	5
BxE16-159	RIL F6:8	Thrips only	3	0	0	0	0	1	1
BxE16-160	RIL F6:8	Mechanical+Thrips	1	0	0	0	3	3	6
BxE16-160	RIL F6:8	Mechanical+Thrips	2	0	1	1	3	5	10
BxE16-160	RIL F6:8	Mechanical+Thrips	3	0	0	0	0	1	1
BxE16-160	RIL F6:8	Thrips only	1	0	0	3	5	5	13
BxE16-160	RIL F6:8	Thrips only	2	0	0	0	1	1	2
BxE16-160	RIL F6:8	Thrips only	3	0	0	0	0	0	0
BxE16-161	RIL F6:8	Mechanical+Thrips	1	0	0	0	2	3	5
BxE16-161	RIL F6:8	Mechanical+Thrips	2	0	0	1	2	2	5
BxE16-161	RIL F6:8	Mechanical+Thrips	3	0	0	0	0	1	1
BxE16-161	RIL F6:8	Thrips only	1	0	0	0	2	2	4
BxE16-161	RIL F6:8	Thrips only	2	0	1	1	1	3	6
BxE16-161	RIL F6:8	Thrips only	3	0	0	0	0	1	1
BxE16-162	RIL F6:8	Mechanical+Thrips	1	0	4	5	5	5	19
BxE16-162	RIL F6:8	Mechanical+Thrips	2	1	3	4	5	5	18
BxE16-162	RIL F6:8	Mechanical+Thrips	3	0	0	0	0	3	3
BxE16-162	RIL F6:8	Thrips only	1	0	0	1	3	3	7
BxE16-162	RIL F6:8	Thrips only	2	0	0	0	1	3	4
BxE16-162	RIL F6:8	Thrips only	3	0	0	0	0	2	2
BxE16-163	RIL F6:8	Mechanical+Thrips	1	0	0	3	4	5	12
BxE16-163	RIL F6:8	Mechanical+Thrips	2	0	0	4	5	5	14
BxE16-163	RIL F6:8	Mechanical+Thrips	3	3	5	5	5	5	23
BxE16-163	RIL F6:8	Thrips only	1	0	0	2	2	3	7
BxE16-163	RIL F6:8	Thrips only	2	0	0	1	2	5	8
BxE16-163	RIL F6:8	Thrips only	3	0	0	0	0	2	2
Defender	Suceptible check	Mechanical+Thrips	1	2	4	5	5	5	21
Defender	Suceptible check	Mechanical+Thrips	1	2	4	5	5	5	21
Defender	Suceptible check	Mechanical+Thrips	1	1	2	3	3	4	13
Defender	Suceptible check	Mechanical+Thrips	2	0	3	5	5	5	18
Defender	Suceptible check	Mechanical+Thrips	2	0	3	4	5	5	17
Defender	Suceptible check	Mechanical+Thrips	2	1	4	5	5	5	20
Defender	Suceptible check	Mechanical+Thrips	3	4	5	5	5	5	24
Defender	Suceptible check	Mechanical+Thrips	3	0	3	5	5	5	18
Defender	Suceptible check	Mechanical+Thrips	3	1	3	5	5	5	19
Defender	Suceptible check	Thrips only	1	2	0	3	5	5	15
Defender	Suceptible check	Thrips only	1	2	3	3	5	5	18
Defender	Suceptible check	Thrips only	1	2	2	3	4	5	16
Defender	Suceptible check	Thrips only	2	0	0	1	3	5	9
Defender	Suceptible check	Thrips only	2	3	5	5	5	5	23
Defender	Suceptible check	Thrips only	2	2	3	4	5	5	19
Defender	Suceptible check	Thrips only	3	0	3	5	5	5	18
Defender	Suceptible check	Thrips only	3	0	0	0	0	3	3
Defender	Suceptible check	Thrips only	3	0	0	0	1	4	5
Eruption	Parent	Mechanical+Thrips	1	0	0	3	4	4	11
Eruption	Parent	Mechanical+Thrips	1	0	0	3	4	4	11
Eruption	Parent	Mechanical+Thrips	1	0	0	0	2	2	4
Eruption	Parent	Mechanical+Thrips	2	0	0	2	4	4	10
Eruption	Parent	Mechanical+Thrips	2	0	0	0	2	3	5
Eruption	Parent	Mechanical+Thrips	2	0	0	0	1	1	2
Eruption	Parent	Mechanical+Thrips	3	0	0	3	5	5	13
Eruption	Parent	Mechanical+Thrips	3	0	0	1	1	1	3
Eruption	Parent	Mechanical+Thrips	3	0	0	0	1	1	2
Eruption	Parent	Thrips only	1	0	0	0	1	1	2
Eruption	Parent	Thrips only	1	0	0	0	2	2	4
Eruption	Parent	Thrips only	1	0	0	0	2	2	4
Eruption	Parent	Thrips only	2	0	0	0	1	1	2
Eruption	Parent	Thrips only	2	0	0	0	2	3	5
Eruption	Parent	Thrips only	2	0	0	0	0	2	2
Eruption	Parent	Thrips only	3	0	0	0	0	4	4
Eruption	Parent	Thrips only	3	0	0	0	0	4	4
Eruption	Parent	Thrips only	3	0	0	0	0	2	2
Reine des Glaces	Parent	Mechanical+Thrips	1	1	0	0	2	2	5
Reine des Glaces	Parent	Mechanical+Thrips	1	1	0	2	4	5	12
Reine des Glaces	Parent	Mechanical+Thrips	1	0	1	4	4	4	13
Reine des Glaces	Parent	Mechanical+Thrips	2	1	2	4	5	5	17
Reine des Glaces	Parent	Mechanical+Thrips	2	2	4	4	5	5	20
Reine des Glaces	Parent	Mechanical+Thrips	2	1	1	3	5	5	15
Reine des Glaces	Parent	Mechanical+Thrips	3	0	2	5	5	5	17
Reine des Glaces	Parent	Mechanical+Thrips	3	0	0	0	4	5	9
Reine des Glaces	Parent	Mechanical+Thrips	3	0	0	0	0	5	5
Reine des Glaces	Parent	Thrips only	1	1	2	4	5	5	17
Reine des Glaces	Parent	Thrips only	1	2	3	3	3	3	14
Reine des Glaces	Parent	Thrips only	1	1	2	4	4	5	16
Reine des Glaces	Parent	Thrips only	2	0	0	1	2	2	5
Reine des Glaces	Parent	Thrips only	2	2	4	4	4	4	18
Reine des Glaces	Parent	Thrips only	2	0	0	1	1	2	4
Reine des Glaces	Parent	Thrips only	3	0	0	0	0	5	5
Reine des Glaces	Parent	Thrips only	3	0	0	0	4	5	9
Reine des Glaces	Parent	Thrips only	3	0	0	0	4	5	9

## Sheet: BLUEs and map for QTL analysis
BLUEs and linkage map used for QTL analysis in R/qtl
DSWk8_Fl22	DSWk9_Fl22	DSWk10_Fl22	DSAUDPS_Fl22	DIWk8_Fl22	DIWk9_Fl22	DIWk10_Fl22	DIAUDPS_Fl22	DSWk8_GH1_MT	DSWk9_GH1_MT	DSWk10_GH1_MT	DSAUDPS_GH1_MT	DSWk8_GH1_T	DSWk9_GH1_T	DSWk10_GH1_T	DSAUDPS_GH1_T	DSWk8_GH2_MT	DSWk9_GH2_MT	DSWk10_GH2_MT	DSAUDPS_GH2_MT	DSWk8_GH2_T	DSWk9_GH2_T	DSWk10_GH2_T	DSAUDPS_GH2_T	DSWk8_combined	DSWk9_combined	DSWk10_combined	DSAUDPS_combined	id	Lsat_1_v5_g_1_3464	Lsat_1_v5_g_1_1196	Chr1_6606728	Chr1_6382436	Lsat_1_v5_g_1_2943	Lsat_1_v5_g_1_2332	Lsat_1_v5_g_1_733	Chr1_7566975	Lsat_1_v5_g_1_309	Chr1_9968628	Lsat_1_v5_g_1_7466	Lsat_1_v5_g_1_673417	Chr1_10753978	Chr1_10753946	Chr1_11682356	Chr1_14662513	Lsat_1_v5_g_1_1566	Lsat_1_v5_g_1_143	Lsat_1_v5_g_1_87	Lsat_1_v5_g_1_180	Chr1_36319844
																													1	1	1	1	1	1	1	1	1	1	1	1	1	1	1	1	1	1	1	1	1
																													0	0.36	0.68	0.68	0.68	1.71	3.1	3.46	4.69	4.69	4.69	5.44	5.81	5.81	7.07	9.41	16.06	24.53	26.3	30.61	31.16
1.07	2.17	2.9	6.53	26.67	46.67	63.33	150	2.33	5	5	12.33	1	3	4.67	8.67	1.67	2.67	4	9.67	0.33	2	3	5.67	1.07	2.17	2.9	6.53	BxE16-001	B	B	B	B	B	B	B	B	B	B	B	B	B	B	B	B	B	B	B	B	B
0.17	0.5	0.9	1.63	6.67	13.33	23.33	43.33	2	2.67	4.67	9.67	1	2.33	3.67	7	2	2.67	3.67	9.33	0	1.67	2.67	4.33	0.17	0.5	0.9	1.63	BxE16-002	A	B	B	B	B	B	B	B	B	B	B	B	B	B	B	B	B	B	B	B	B
0.13	0.57	1.03	1.73	3.33	13.33	23.33	40	0.67	2	3	5.67	0.67	2	3.33	6	2	3	3.33	8.33	0.33	1.67	2.33	4.33	0.13	0.57	1.03	1.73	BxE16-003	B	B	B	B	B	B	B	B	B	B	B	B	B	B	B	B	B	B	B	B	B
2.27	3	3.6	9.8	56.67	66.67	86.67	243.33	2	3	5	10	2	3	4.67	10.33	2.67	3.33	4	12.67	1.33	2.67	3	7.67	2.27	3	3.6	9.8	BxE16-004	A	A	A	A	A	A	A	A	H	B	B	B	B	B	B	B	B	B	B	B	B
1.47	2.47	3.57	8.27	40	63.33	93.33	220	4	4.33	5	16.67	2.67	3.67	4.33	11.67	2.33	4.67	5	15	0.67	1.67	3.33	5.67	1.47	2.47	3.57	8.27	BxE16-005	B	B	B	B	B	B	B	B	B	B	B	B	B	B	B	B	B	A	A	B	B
0.5	1.03	1.43	3.03	13.33	23.33	30	70	3	3.67	4.67	12.67	3.67	4	4.67	14	3.67	5	5	16.33	0.33	3	3.67	7	0.5	1.03	1.43	3.03	BxE16-006	A	A	A	A	A	NA	A	A	A	A	A	A	A	A	A	A	B	B	B	B	B
1.3	2.27	2.93	6.93	43.33	50	66.67	170	2.67	3.33	5	11.33	2	3	4	9.33	3.33	4	5	16.33	1.33	2.33	4	8.33	1.3	2.27	2.93	6.93	BxE16-007	A	A	A	A	A	A	A	A	A	A	A	A	A	A	A	A	A	A	A	A	A
1.23	1.6	2.53	5.9	26.67	40	66.67	153.33	3	4.33	5	14.67	5	5	5	18.67	3.67	5	5	17	1.67	2.67	4	8.33	1.23	1.6	2.53	5.9	BxE16-008	A	A	A	A	A	NA	A	A	A	A	A	A	A	A	A	A	A	A	A	NA	A
0.13	0.23	0.27	0.63	3.33	6.67	6.67	16.67	0.67	1.33	4	6.33	2	2.67	3.33	8.33	4	5	5	15.33	0.33	1	1.33	2.67	0.13	0.23	0.27	0.63	BxE16-010	A	A	A	A	A	A	A	A	A	A	A	B	B	B	B	B	H	B	B	B	B
0.13	0.17	0.3	0.63	3.33	3.33	6.67	13.33	2	3.33	3.67	11	1.33	2.33	3.33	7.33	1.67	2.67	3.33	8	0.67	1.33	2	4	0.13	0.17	0.3	0.63	BxE16-011	A	A	A	A	A	A	A	A	A	A	A	A	A	A	A	A	A	A	A	A	A
1.1	1.6	2.6	5.67	30	43.33	70	153.33	3	4	5	14	3	4	4.33	13.67	2.67	4.67	5	14	2.67	3	4.67	12.33	1.1	1.6	2.6	5.67	BxE16-012	B	B	B	B	B	B	B	B	B	B	B	B	B	B	B	B	H	B	B	B	B
0.17	0.7	0.8	1.67	3.33	16.67	16.67	36.67	1.33	3	4.33	9.67	1	1.67	3	6	1.67	2.33	2.67	7.33	0.33	1	1.67	3	0.17	0.7	0.8	1.67	BxE16-013	A	NA	A	A	A	A	A	A	A	A	A	NA	A	A	A	A	A	A	A	NA	A
2.87	3.83	4.37	12.5	73.33	86.67	93.33	300	3	4.67	5	14	2.33	4	5	12.33	3	4.33	4.67	15.67	1.33	2.67	4	8	2.87	3.83	4.37	12.5	BxE16-014	B	B	B	B	B	B	B	B	B	B	B	B	B	B	B	A	A	A	A	A	A
0	0.2	0.27	0.47	0	3.33	3.33	6.67	1.67	3	4	9	1	2.67	4.33	8	1.33	1.67	3	7.33	0.33	1	1.67	3	0	0.2	0.27	0.47	BxE16-015	A	A	A	A	A	A	A	A	A	A	A	A	A	A	A	A	A	A	A	NA	A
0.33	0.9	1.5	2.83	6.67	20	43.33	73.33	2.33	3.33	4.33	10.33	1.67	2.67	3.67	8.33	2.33	2.67	3.33	11	0	0.67	2	3	0.33	0.9	1.5	2.83	BxE16-016	B	B	B	B	B	B	B	B	B	B	B	B	B	B	B	B	B	B	B	B	B
0.03	0.6	0.83	1.47	0	13.33	16.67	30	0.67	2	2	4.67	0.33	0.67	1.67	2.67	1.33	2.33	3.67	7.67	0.33	1	1.67	3.33	0.03	0.6	0.83	1.47	BxE16-017	A	A	A	A	A	A	A	A	A	A	A	A	NA	A	A	A	A	A	A	A	A
0.07	0.2	0.47	0.73	3.33	3.33	13.33	20	0.33	1.67	3	5	1	1.33	3	5.33	0	1.33	2.33	3.67	0.33	1.67	2.67	4.67	0.07	0.2	0.47	0.73	BxE16-018	B	B	B	B	B	B	B	B	B	B	B	B	B	B	NA	B	B	B	B	B	B
0	0	0.4	0.4	0	0	16.67	16.67	1.67	3	3.33	8	0.33	1.33	3	4.67	1.67	3	4.33	9.67	0	1	2.33	3.67	0	0	0.4	0.4	BxE16-019	A	A	A	A	A	A	A	A	A	A	A	A	A	A	A	A	A	A	A	A	A
0.23	0.3	0.47	1.17	6.67	6.67	10	26.67	1	2	3.67	6.67	1	1.33	3.67	6	2	2.67	3	10.67	0	1	1.33	2.33	0.23	0.3	0.47	1.17	BxE16-020	A	A	A	A	A	A	A	A	A	A	A	A	A	A	A	A	B	B	B	B	B
1.47	2.17	2.73	7.13	36.67	50	66.67	173.33	3.33	3.67	4.67	16.33	1	3.33	5	9.33	0.67	2	2.67	6.67	0	1	3.67	4.67	1.47	2.17	2.73	7.13	BxE16-021	A	A	A	A	A	A	A	A	A	A	A	A	A	A	A	A	A	A	A	A	A
2.23	3.1	4.03	10.17	53.33	73.33	93.33	240	2.67	4.67	5	15	1.67	4.33	5	11	3.67	4	4.33	15	3	3.33	3.67	11.33	2.23	3.1	4.03	10.17	BxE16-022	B	B	B	B	B	B	B	NA	B	B	B	B	B	B	B	B	B	B	B	B	B
0	0.03	0.17	0.2	0	0	6.67	6.67	1.67	2.33	3.67	7.67	1.33	2.67	4	8.33	1	2	2.67	6	0.67	1.33	1.67	4	0	0.03	0.17	0.2	BxE16-023	B	B	B	B	B	B	B	B	B	B	B	B	B	B	B	B	B	A	A	NA	A
0.03	0.3	0.6	0.93	0	10	16.67	26.67	0.67	1.67	2.67	5	1.67	2.33	2.33	7	0.33	1.67	2.33	4.33	1.67	2	3	6.67	0.03	0.3	0.6	0.93	BxE16-024	A	A	A	A	A	A	A	A	A	A	A	A	A	A	A	A	A	A	A	A	B
0.2	0.63	1.07	1.9	6.67	20	30	56.67	2.33	4	4.33	11.67	4	4.33	5	17.67	3.33	5	5	17	2.67	3.33	3.67	10.67	0.2	0.63	1.07	1.9	BxE16-025	A	A	A	A	A	A	A	A	A	A	A	A	A	A	A	A	A	A	A	A	A
0.07	0.2	0.33	0.6	3.33	3.33	10	16.67	1.33	1.67	3	6	2	2.33	3	7.33	0.67	2	3	5.67	0.33	1.33	2.33	4	0.07	0.2	0.33	0.6	BxE16-027	A	A	A	A	A	A	A	A	A	A	A	A	A	A	A	A	NA	A	A	A	A
1.1	1.73	2.2	5.83	33.33	40	53.33	153.33	3.67	4.33	4.67	15	2.33	2.67	3.67	10.67	1.33	2.33	3	6.67	1.67	2.67	3.67	9	1.1	1.73	2.2	5.83	BxE16-028	B	B	B	B	B	B	B	B	B	B	B	B	B	B	B	B	B	A	A	A	A
0.33	0.8	1.53	2.73	10	23.33	43.33	76.67	1.33	2.33	3	7.33	1.67	3	3	7.67	1.33	2.67	4	8.33	0.33	1	3.67	5	0.33	0.8	1.53	2.73	BxE16-029	B	B	B	B	NA	NA	B	B	B	B	B	B	B	B	B	B	B	B	A	A	A
0.53	1.27	1.8	3.77	13.33	33.33	43.33	93.33	1.33	1.33	3	5.67	1.33	2.67	3.67	8	0.33	1.67	2.33	4.33	0.33	2.33	3	5.67	0.53	1.27	1.8	3.77	BxE16-030	B	B	B	B	B	B	B	B	B	B	B	B	B	B	NA	B	B	A	A	A	A
0.33	0.57	1.03	1.93	13.33	16.67	20	50	2	3.67	4.67	11.33	2	2.67	3	8	2	3.33	4	10	1.33	2	3.67	7	0.33	0.57	1.03	1.93	BxE16-031	A	A	A	A	A	A	A	A	A	A	A	A	A	A	B	B	NA	B	B	B	B
1.13	1.93	2.5	5.87	30	43.33	66.67	153.33	1.33	2.33	2.67	7	1.33	2.67	3	7.67	2	3	4	9.33	0	1.67	2.67	4.33	1.13	1.93	2.5	5.87	BxE16-032	B	B	B	B	B	B	B	B	B	B	B	B	B	B	B	B	A	A	A	A	A
1.67	2.53	3.23	8.1	50	66.67	76.67	217.03	5	5	5	21.33	2.67	4	4.67	11.67	4.67	5	5	19.67	1.67	3.33	4	10	1.67	2.53	3.23	8.11	BxE16-033	B	B	B	B	B	B	B	NA	B	B	B	B	B	B	B	A	A	A	A	A	A
0.17	0.4	0.7	1.27	6.67	10	20	36.67	2	3	3.67	9	0.67	1.67	2.67	5	1.33	1.67	2.67	6.33	0.67	1.67	3	5.33	0.17	0.4	0.7	1.27	BxE16-034	B	B	B	B	B	B	A	A	A	A	A	A	A	A	A	A	A	A	A	A	A
0.53	0.97	1.77	3.33	16.67	30	50	100	1.67	2.67	3.33	8.33	1	2.33	3	6.67	1.33	2	2.67	6.33	0.33	1.33	1.67	3.33	0.53	0.97	1.77	3.33	BxE16-035	A	A	A	A	A	A	A	A	A	A	A	A	A	A	A	A	A	NA	A	A	A
0.53	0.9	1.43	2.93	10	23.33	36.67	70	1	2.33	3	7	0.33	1.33	3	4.67	2.67	3.33	4	13.33	0.33	1	2	3.33	0.53	0.9	1.43	2.93	BxE16-036	A	A	A	A	A	A	A	A	A	A	A	A	A	A	A	A	B	B	B	B	B
0.07	0.27	0.6	0.93	3.33	3.33	20	26.67	1	1.67	2.67	5.33	2	3.33	4.33	9.67	2	3	4.33	10.33	0.33	2	3.33	5.67	0.07	0.27	0.6	0.93	BxE16-037	A	A	A	A	NA	A	A	A	A	A	NA	B	B	B	B	B	NA	B	B	NA	B
1.6	2.23	2.8	7.37	43.33	56.67	66.67	190	1.67	2.67	3.67	8.33	2.67	3.67	5	12.33	4.67	5	5	20.33	3	3.33	3.67	13.67	1.6	2.23	2.8	7.37	BxE16-038	A	A	A	A	A	A	A	A	A	A	A	A	A	A	A	A	A	A	A	A	A
0.8	1.17	1.33	3.6	20	26.67	26.67	83.33	1.33	3	4.33	9.67	2.33	2.67	5	10	4	5	5	17	2	2	3	7.67	0.8	1.17	1.33	3.6	BxE16-039	A	NA	A	A	A	A	A	A	A	A	A	A	A	A	A	A	A	A	A	A	A
0.47	0.87	1.07	2.53	10	20	26.67	60	2	2.67	4.33	9.33	1	2	3	6	1.33	2.33	3.33	7.67	0	0.67	1.67	2.33	0.47	0.87	1.07	2.53	BxE16-040	B	B	B	B	B	B	B	NA	NA	B	B	B	B	B	B	B	B	B	B	B	B
0.3	1	1.4	2.73	10	30	40	80	2	3	3.67	9	0.67	2	3.33	6.33	1.33	3.33	3.67	8.33	0.33	1.67	3	5	0.3	1	1.4	2.73	BxE16-041	A	A	A	A	A	A	A	A	A	A	A	A	H	H	H	H	NA	A	A	A	A
0.2	0.73	1.03	2	6.67	16.67	23.33	46.67	1.33	2.33	3	7	1	2	3.33	6.33	1	2	3	6	0.33	1.33	2.67	4.67	0.2	0.73	1.03	2	BxE16-042	A	B	B	B	B	B	B	NA	B	B	B	B	B	B	B	B	NA	B	H	B	B
0.13	0.4	0.6	1.13	3.33	10	16.67	30	1.33	2	3.33	7	0.67	2.33	4	7	1.33	2	2.67	6.33	0	1	2.33	3.33	0.13	0.4	0.6	1.13	BxE16-043	B	B	B	B	B	B	B	NA	B	B	B	B	B	B	B	B	B	B	B	A	A
2.33	3.2	3.87	10.23	60	73.33	90	250	3.67	5	5	14.67	4.67	5	5	21.67	4	4.67	5	16.33	1.33	3.67	4.33	9.33	2.33	3.2	3.87	10.23	BxE16-044	A	A	A	A	A	A	A	A	A	A	A	A	A	A	A	A	A	A	A	A	A
1.1	1.93	2.93	6.93	30	46.67	80	183.33	2	2.33	4.67	11	2.67	4	4.33	11	2.33	4	4.33	12	2.67	3.33	4	10.33	1.1	1.93	2.93	6.93	BxE16-045	B	B	B	B	B	B	B	NA	B	B	B	B	H	H	H	H	A	H	B	B	B
0.17	0.23	0.27	0.73	3.33	6.67	6.67	20	2.67	3	3.67	10.67	0.67	1.33	2.33	4.33	1	1.67	2.67	5.33	0	1	1.33	2.33	0.17	0.23	0.27	0.73	BxE16-046	B	B	B	B	B	B	B	B	B	B	B	B	B	B	B	B	B	B	B	A	A
0.27	0.57	0.87	1.73	6.67	13.33	16.67	36.67	2	3.67	4.67	10.33	0.33	0.67	2.33	3.33	1.33	1.67	2.67	6	0	1.33	2	3.33	0.27	0.57	0.87	1.73	BxE16-047	A	A	A	A	A	A	A	A	A	A	A	A	A	A	A	A	A	A	A	A	A
0.1	0.4	0.73	1.23	3.33	10	20	33.33	1	2.33	3.67	7	0.67	1.33	2.67	4.67	3.33	5	5	15.33	0.33	3	3.33	6.67	0.1	0.4	0.73	1.23	BxE16-049	B	B	B	B	B	B	B	B	B	B	B	B	B	B	B	B	B	B	B	B	B
0.77	1.1	1.3	3.4	20	23.33	30	83.33	2.67	4.33	4.67	12	0.67	4.67	5	10.33	3.33	3.33	4	13.33	0	2.33	4	6.33	0.77	1.1	1.3	3.4	BxE16-050	B	B	B	B	B	B	B	NA	B	B	B	B	B	B	B	B	NA	B	B	B	B
0.1	0.3	0.53	0.93	3.33	10	13.33	26.67	1	3.33	3.67	8.33	1	1.67	4.33	7	1.33	2	4	8	0	1.33	2	3.33	0.1	0.3	0.53	0.93	BxE16-051	B	B	B	B	B	B	A	B	H	H	H	H	H	H	B	H	B	A	A	A	A
1.63	2.8	3.57	8.47	46.67	70	86.67	220	3	4.67	5	16.33	4.67	5	5	20.33	4.33	5	5	16	2.67	3.33	4.33	11.33	1.63	2.8	3.57	8.47	BxE16-052	B	B	B	B	B	B	B	B	B	B	B	B	B	B	B	B	A	A	A	A	A
1.23	2.13	3	6.77	44.77	59.53	69.17	191.53	2.67	4.33	4.67	13.67	4	5	5	16.67	5	5	5	21.33	1.67	2.67	4.33	10.67	1.24	2.12	3	6.76	BxE16-053	B	H	H	H	NA	H	H	H	H	H	H	NA	H	H	H	H	B	A	A	A	A
2.53	3.63	4.13	11.5	63.33	80	83.33	266.67	1.33	3.67	4.33	9.33	1.33	2	4	7.33	5	5	5	22	2	2.33	4.33	9.67	2.53	3.63	4.13	11.5	BxE16-054	B	B	B	B	B	B	B	NA	B	B	B	B	B	B	B	B	B	A	A	NA	B
0.13	0.53	0.7	1.37	6.67	13.33	16.67	36.67	1	2	3.67	7.33	1	1.33	2.33	4.67	2	3.33	4.67	12	0.33	1.67	2.33	4.33	0.13	0.53	0.7	1.37	BxE16-055	B	B	B	B	B	B	B	B	A	A	A	A	A	A	A	A	A	A	A	A	A
0.87	1.3	1.67	4.1	16.67	30	40	93.33	1.67	3.33	3.67	9.33	2.33	2.67	4.33	10.67	0.67	1.67	2.67	5	1.33	2.33	3.67	8	0.87	1.3	1.67	4.1	BxE16-056	B	B	B	B	B	B	B	B	B	B	B	B	B	B	B	B	B	H	A	B	B
1.87	2.57	3.37	8.4	50	56.67	80	200	3.67	4.67	5	16.67	2	4	5	11.33	4.67	4.67	4.67	19.33	1.33	2.67	4.67	9	1.87	2.57	3.37	8.4	BxE16-057	B	B	B	NA	B	B	B	B	B	B	B	B	B	B	A	A	A	H	A	A	A
0.2	0.47	0.67	1.37	3.33	13.33	16.67	33.33	1.33	2.67	3	7.33	1	2	3.33	6.67	1.33	2	3.33	7	0.33	0.67	1.33	2.33	0.2	0.47	0.67	1.37	BxE16-058	B	B	B	B	B	B	B	NA	A	A	A	A	A	A	A	A	A	A	A	A	A
1.93	2.7	3.6	9.27	53.33	60	83.33	233.33	3.67	4.67	5	14.67	3	4.33	5	13	2.33	3	4.33	11	1.67	2	3.67	8.67	1.93	2.7	3.6	9.27	BxE16-059	A	A	A	A	A	A	B	A	B	B	B	B	B	B	B	A	A	A	A	A	A
2.53	3.43	3.87	11.07	63.33	83.33	86.67	273.33	3.33	4.33	5	14	1.67	3.33	4.67	10	3.33	4	4.33	14	0.33	1.33	3.33	5	2.53	3.43	3.87	11.07	BxE16-060	B	B	B	B	B	B	B	NA	B	B	B	B	B	B	B	B	B	A	A	A	A
2.6	3.43	4.37	11.77	60	80	96.67	276.67	4.33	5	5	19	3	4.67	5	15.67	3	4.33	5	13.33	2	2.67	4	9	2.6	3.43	4.37	11.77	BxE16-061	A	A	A	A	A	A	A	A	A	A	A	A	A	A	A	A	A	A	B	B	B
0.2	0.53	1.23	1.97	6.67	13.33	36.67	56.67	2.33	3.33	4.33	12.33	2	3	4.67	9.67	0.67	1.67	2.67	5	0.33	2	4	6.33	0.2	0.53	1.23	1.97	BxE16-062	A	A	A	A	A	A	A	A	A	A	A	A	A	A	NA	A	A	B	B	B	B
2.93	3.33	3.73	11.53	63.33	73.33	86.67	266.67	2.67	4.33	4.33	12.67	2.67	3.67	4.33	11.67	1	2.33	3.67	7.33	0.33	2	4.33	7	2.93	3.33	3.73	11.53	BxE16-063	A	A	A	A	A	A	A	A	A	A	A	A	A	A	A	A	A	A	B	B	B
2.53	3.3	3.93	10.43	66.67	66.67	93.33	243.33	3.67	5	5	15.33	2.33	3.67	5	11.67	4.67	5	5	18.67	1.33	2.33	3	7.33	2.53	3.3	3.93	10.43	BxE16-064	B	B	B	B	NA	B	B	B	B	B	B	B	B	B	B	B	B	B	B	NA	B
0.37	0.7	1.3	2.5	10	13.33	36.67	63.33	1	2.33	4	7.33	0.67	1.67	3.33	5.67	0.67	2.67	3.33	6.67	0.33	1.33	2	3.67	0.37	0.7	1.3	2.5	BxE16-065	B	B	B	B	B	B	B	B	B	B	B	B	B	B	B	B	B	B	B	B	B
1.3	2	2.7	6.57	33.33	46.67	70	166.67	4.67	5	5	17.67	2.67	4.33	4.33	13	3	3.33	4.67	14.67	3	3.67	4.33	14	1.3	2	2.7	6.57	BxE16-066	B	B	B	B	B	B	H	A	H	H	H	B	H	H	H	A	A	A	A	A	A
0.83	1.63	2.67	5.33	26.67	40	70	146.67	3.33	4.33	5	16	2	3	3.67	9	2.67	4.33	5	13.33	2.33	4	4.67	13	0.83	1.63	2.67	5.33	BxE16-067	B	B	B	B	NA	B	B	B	B	B	B	B	B	B	B	B	NA	B	B	B	B
0.53	0.97	1.83	3.4	16.67	26.67	53.33	100	1	3	4.67	8.67	1.67	3.67	4.67	10	3.67	4.67	5	15.67	1.33	2	3	7	0.53	0.97	1.83	3.4	BxE16-068	B	B	B	B	B	B	B	B	B	B	B	B	B	B	NA	B	B	B	B	A	A
0.43	0.87	1.37	2.83	20	30	33.33	90	3	4.33	5	15.33	3.67	3.67	4	15	5	5	5	20.67	3.67	3.67	4	14.67	0.43	0.87	1.37	2.83	BxE16-069	B	B	B	B	B	B	B	B	B	B	B	B	B	B	B	B	H	B	B	A	A
0.03	0.17	0.13	0.33	0	3.33	3.33	6.67	1	1.33	3	5.33	1	1.33	2.67	5.33	0	1	1.67	2.67	0	0.67	1.67	2.33	0.03	0.17	0.13	0.33	BxE16-070	A	B	B	H	H	H	H	H	H	H	H	H	H	H	B	B	A	H	A	A	A
0.17	0.83	1.6	2.6	6.67	26.67	43.33	76.67	2.67	3.67	4.33	12	4.67	5	5	18.67	1.33	2.33	3.33	7.33	1.67	2.67	3.33	10	0.17	0.83	1.6	2.6	BxE16-071	A	NA	A	A	A	A	A	A	A	A	A	A	A	A	A	A	A	B	B	B	B
0.8	1.3	1.63	4	20	26.67	40	93.33	3.67	4.33	5	15.33	3.33	4	4.33	12.67	4	4.67	4.67	14.67	1.33	1.67	3.33	7	0.8	1.3	1.63	4	BxE16-072	A	A	A	A	A	A	A	A	A	A	A	A	A	A	A	A	A	A	A	A	A
0.17	0.5	0.97	1.73	3.33	10	23.33	40	2.67	3.33	4	10.33	1.67	2.67	4.67	9	1.67	2.67	3.33	7.67	0	1.33	2	3.33	0.17	0.5	0.97	1.73	BxE16-073	B	B	B	B	B	B	B	B	B	B	B	B	B	B	B	B	B	B	B	B	B
0	0.1	0.27	0.37	0	3.33	6.67	10	1	1.67	3	5.67	1	1.67	2.67	5.33	1.33	2.33	3.33	7.33	1.33	2	3	6.33	0	0.1	0.27	0.37	BxE16-074	B	B	B	B	B	B	B	A	B	B	B	B	B	B	B	B	A	A	A	A	A
0.3	0.87	1.33	2.57	10	23.33	36.67	73.33	2.67	3.67	4.33	11.33	2.33	3	4	9.67	0.33	2	2.67	5	1.67	2.33	3.67	8.33	0.3	0.87	1.33	2.57	BxE16-075	A	A	A	A	A	A	A	A	A	A	H	A	A	A	A	A	A	B	B	B	B
3.37	4.43	4.67	14.17	83.33	96.67	100	333.33	4	5	5	15	4	5	5	17	3.33	4.33	4.67	15.33	0	2	3.33	5.33	3.37	4.43	4.67	14.17	BxE16-076	A	A	A	A	A	A	A	A	A	A	A	A	A	A	A	A	H	B	B	B	B
0.07	0.37	0.87	1.3	3.33	10	26.67	40	1.33	2.67	3.33	7.33	1.67	3.33	4	9.33	1	2.33	3.33	7	1.33	3.33	4	8.67	0.07	0.37	0.87	1.3	BxE16-077	B	B	B	B	B	B	B	B	B	B	B	B	B	B	B	A	A	A	A	A	A
0.87	1.73	2.63	5.7	23.33	40	66.67	146.67	5	5	5	20	2.67	4	5	13	2.67	4.67	5	14	1.33	3.67	5	10.67	0.87	1.73	2.63	5.7	BxE16-079	A	A	A	A	A	A	A	A	A	A	A	A	A	A	A	A	A	A	A	A	A
0.43	0.7	0.9	2.1	6.67	20	23.33	53.33	2.33	3.33	4.33	11	1.33	2	3.67	7.67	0.33	3	4.33	8	0.33	1.33	1.67	3.33	0.43	0.7	0.9	2.1	BxE16-080	B	B	B	B	B	B	B	B	B	B	B	B	B	B	B	B	B	B	B	B	B
0.2	0.3	0.73	1.3	3.33	10	16.67	33.33	0.67	2	3.33	6	2.67	3.67	4.33	11	2	4	4	10.33	0.33	2	4	6.33	0.2	0.3	0.73	1.3	BxE16-082	A	A	A	A	A	A	A	A	A	A	A	A	A	A	A	A	A	A	A	A	A
0.1	0.17	0.37	0.63	0	3.33	16.67	20	1.33	2	3.67	7	1	2	4	7	2.67	4.33	5	13	0.67	1.67	2.67	5	0.1	0.17	0.37	0.63	BxE16-083	B	B	B	B	B	B	B	B	B	B	B	B	B	B	B	B	H	H	H	H	H
0.6	1.5	2.3	4.53	16.67	40	63.33	123.33	1.67	2.67	4	11	2	4.67	5	11.67	4.67	5	5	19	0	1	2.67	3.67	0.6	1.5	2.3	4.53	BxE16-084	B	B	B	B	B	H	B	NA	B	B	B	B	B	B	B	B	B	B	B	B	B
3.03	3.77	4.17	12.3	73.33	76.67	90	283.33	3.67	5	5	15	3.67	5	5	15.33	3.33	4.33	4.67	14.67	2	3.33	4.67	10.67	3.03	3.77	4.17	12.3	BxE16-085	B	B	B	B	B	B	B	NA	B	B	B	B	B	B	B	B	B	B	B	B	B
0.07	0.3	0.3	0.7	0	6.67	10	16.67	0.67	3	3.67	7.33	0.33	1	4.33	5.67	0.33	2	3.67	6	1.33	3	3.67	8	0.07	0.3	0.3	0.7	BxE16-086	A	A	A	A	NA	A	A	A	A	A	A	A	A	A	A	A	A	A	A	A	A
0.1	0.3	0.57	1	3.33	10	16.67	30	1.33	2.33	2.67	6.33	1.33	1.67	3.33	6.33	3	4.33	4.67	13.67	0.33	1.33	1.67	3.33	0.1	0.3	0.57	1	BxE16-087	B	B	B	B	B	B	B	B	B	B	B	H	B	B	B	B	B	B	B	B	B
1.53	2.83	3.63	8.8	40	70	93.33	226.67	4	5	5	17	1	2	4.33	7.33	4.33	4.67	5	16.67	1.67	3.33	4	10	1.53	2.83	3.63	8.8	BxE16-088	B	B	B	B	B	B	B	B	B	B	B	B	B	B	B	B	B	B	B	B	B
1.37	2.27	2.8	6.93	40	56.67	63.33	173.33	2.33	4.67	5	13	3.67	4.67	5	14.33	2.33	4	4.33	13.67	1.67	2	3.33	8.33	1.37	2.27	2.8	6.93	BxE16-090	B	B	B	B	B	A	A	A	A	A	A	A	A	A	A	A	A	A	A	A	A
1.13	2.2	2.97	6.8	33.33	50	70	170	2.33	5	5	13.67	2.67	4.67	5	12.33	5	5	5	19.67	3	3.33	4.67	13.67	1.13	2.2	2.97	6.8	BxE16-091	B	B	B	B	B	B	B	B	B	B	B	B	B	B	NA	B	B	B	B	B	B
0.6	1.13	1.43	3.27	20	30	26.67	80	1.33	3.33	4.33	9	0.67	3.33	5	9	1.33	2.33	3.33	7	0.67	1.33	2	4	0.6	1.13	1.43	3.27	BxE16-092	A	A	A	A	A	A	A	A	A	A	A	A	A	A	A	B	B	B	B	B	B
0.47	1.47	2.5	4.57	16.67	46.67	73.33	143.33	3.33	4.33	5	16	4.67	5	5	18.67	2.67	3	4.67	13.67	1.67	2.33	4	9.67	0.47	1.47	2.5	4.57	BxE16-094	B	B	B	B	B	A	A	A	A	A	A	A	A	A	A	A	A	A	A	A	A
1.97	2.5	3.27	8.47	43.33	50	73.33	190	4	4.67	5	15	2.33	3.33	4.67	11.33	4	5	5	16.33	1	1.67	2.33	5.33	1.97	2.5	3.27	8.47	BxE16-095	B	B	B	B	B	B	B	NA	B	B	B	B	B	B	NA	B	B	A	A	A	A
0.23	0.53	0.87	1.63	10	13.33	20	43.33	3.33	5	5	15.33	3.67	4.67	5	16.67	1.67	4	4.33	10.67	1.67	2.67	4.67	9.67	0.23	0.53	0.87	1.63	BxE16-097	B	B	B	B	NA	NA	B	B	B	B	B	B	B	B	B	B	B	B	B	B	B
1.33	1.63	1.87	5.5	33.33	33.33	40	126.67	1	1.67	4	6.67	2.33	2.33	4.67	9.67	3	3.67	4.33	12.67	2.33	3.33	3.67	9.33	1.33	1.63	1.87	5.5	BxE16-098	A	A	A	A	A	A	A	A	A	A	A	A	A	A	A	A	A	A	A	A	A
0.8	1.73	2.6	5.53	20	53.33	73.33	160	1	3	4.67	8.67	4	5	5	16.67	1.67	3	4.33	10.33	0.33	1.67	3.67	5.67	0.8	1.73	2.6	5.53	BxE16-099	B	B	B	B	B	B	B	B	B	B	B	B	B	B	B	B	B	B	B	B	B
0.07	0.57	0.87	1.5	3.33	16.67	26.67	46.67	2.33	1.67	3	8	1.33	2	3.67	7.33	0	1	2.33	3.33	0	1	2	3	0.07	0.57	0.87	1.5	BxE16-100	B	B	B	B	B	B	B	NA	B	B	B	B	B	B	B	B	B	B	B	B	B
0.87	1.57	1.9	4.47	23.33	33.33	43.33	100	1	2	3	6.33	1	3.33	4.33	8.67	3	4.33	5	12.67	0.33	1.67	2.67	4.67	0.87	1.57	1.9	4.47	BxE16-101	B	B	B	B	B	B	B	B	B	B	B	B	B	B	B	B	B	B	B	B	B
0.53	0.87	1.07	2.6	13.33	20	26.67	66.67	1.33	1.67	3.67	6.67	1.33	3	4.33	8.67	0.33	1	2.67	4	0	1.33	2	3.33	0.53	0.87	1.07	2.6	BxE16-102	B	B	B	B	B	B	B	B	B	B	B	B	B	B	B	B	A	A	A	A	A
1.53	2.2	3.33	7.57	36.67	53.33	80	183.33	2	5	5	12.33	4.33	5	5	15	1.67	3	3.67	10	2.67	3.33	4.33	12	1.53	2.2	3.33	7.57	BxE16-103	A	A	A	A	A	A	A	A	A	A	A	A	A	A	A	A	A	A	A	A	A
0.53	0.93	1.23	2.9	16.67	20	33.33	76.67	1.33	1.67	2.67	6	1	2.33	4.33	7.67	0	1.33	3	4.33	0.33	0.67	2	3	0.53	0.93	1.23	2.9	BxE16-104	B	B	B	B	B	B	B	B	B	B	B	B	B	B	B	B	B	B	B	B	B
0.5	1.57	2.2	4.33	10	36.67	50	96.67	1	1.33	3	5.67	1.33	2.67	4	9.33	2.67	3.33	3.67	10.67	0.33	1	2.67	4	0.5	1.57	2.2	4.33	BxE16-105	B	B	B	B	B	B	B	B	B	B	B	B	B	B	B	B	B	B	B	B	B
0.4	0.73	0.87	2.1	10	20	20	53.33	0.67	2.33	3.33	6.67	1	2	4	7	0.67	1.67	2.67	5.33	0.33	1.33	3	5	0.4	0.73	0.87	2.1	BxE16-106	B	B	B	B	B	B	A	A	A	A	A	A	A	A	A	A	A	A	A	A	A
0.4	0.77	1.2	2.5	10	16.67	30	60	1.67	2	2.33	6	0.33	2.33	3.33	6	0	1.33	4	5.33	1.33	2	4	8.33	0.4	0.77	1.2	2.5	BxE16-107	A	H	B	B	H	H	H	B	B	A	B	B	A	A	A	A	B	B	B	B	B
0.17	0.33	0.57	1.23	3.33	6.67	13.33	30	0.33	1.33	2.67	4.33	0.67	1.33	3.67	5.67	0.33	1	1.67	3	0.33	1	2.33	3.67	0.17	0.33	0.57	1.23	BxE16-108	B	B	A	A	B	B	B	A	A	H	A	A	H	H	H	H	A	A	B	B	A
0.3	0.6	1.4	2.3	6.67	16.67	43.33	66.67	1.33	1.67	3.67	6.67	0.67	1.67	3.33	5.67	0.33	2.33	3	6	0.33	2.67	4	7	0.3	0.6	1.4	2.3	BxE16-109	H	A	A	A	A	A	H	A	H	H	H	NA	H	H	H	H	B	A	A	A	A
1.83	2.57	3.23	8.27	50	60	73.33	200	0.67	3.33	5	9	2.33	4.33	5	12	0.67	2.67	4	7.67	1	2.67	4.67	8.67	1.83	2.57	3.23	8.27	BxE16-110	B	B	B	B	B	B	B	B	B	B	B	B	B	B	B	B	A	A	A	A	A
0.17	0.37	0.5	1.03	3.33	6.67	10	20	1	2.33	3.33	6.67	2	2	4	8.33	1.33	2.33	3.33	7	1	1.67	2.33	5	0.17	0.37	0.5	1.03	BxE16-111	A	B	B	B	B	B	B	B	B	B	B	B	B	B	B	B	B	B	A	A	A
2.07	3.13	3.93	10.47	53.33	73.33	90	256.67	5	5	5	19.33	3.33	4.67	5	13.33	3.33	3.33	4.33	16.67	3	3.67	4.67	15	2.07	3.13	3.93	10.47	BxE16-112	B	B	B	B	B	B	B	NA	B	B	B	B	B	B	B	B	B	B	B	A	A
0.1	0.43	0.9	1.43	0	16.67	30	46.67	1.33	2	4.33	7.67	2	3.67	4.33	10	1.33	2.67	4	8.33	0.33	2.33	4.33	7	0.1	0.43	0.9	1.43	BxE16-113	NA	A	A	A	A	A	B	B	B	B	B	B	B	B	B	B	B	A	A	A	A
1.93	3.27	4	10.2	56.67	83.33	93.33	266.67	1.67	3.33	5	10	3	4.67	5	14	2.67	3.67	4.33	13.33	3	3.67	4.33	13	1.93	3.27	4	10.2	BxE16-114	B	B	A	A	A	A	A	A	A	A	A	A	A	A	A	A	A	A	A	A	A
0.37	0.67	1.2	2.37	10	20	30	63.33	3.67	4.33	4.33	12.67	2.33	2.67	4	9.67	0.67	1.67	3.33	5.67	1.33	1.67	2.67	7	0.37	0.67	1.2	2.37	BxE16-115	B	B	B	B	B	B	B	B	B	B	B	B	B	B	B	B	B	B	B	B	B
0.57	1.37	1.83	3.8	16.67	33.33	46.67	96.67	1	3	4.33	8.33	1.33	2.33	4	7.67	0.67	2.33	3.67	6.67	0	1.33	3.33	4.67	0.57	1.37	1.83	3.8	BxE16-116	A	A	A	A	A	A	A	A	A	A	A	A	A	A	A	A	A	B	B	B	B
3.77	4.17	4.63	14.03	83.33	83.33	96.67	303.33	2.33	4	5	12	3	4.33	5	13.33	4	5	5	16.33	3	3.67	4.67	13.33	3.77	4.17	4.63	14.03	BxE16-118	H	H	H	H	H	H	H	A	H	H	H	H	H	H	B	B	B	B	B	B	B
0.13	0.4	0.77	1.33	6.67	10	23.33	40	2.33	3.67	4	10	0.67	1.33	2.67	4.67	0	1	2.67	3.67	0	1.67	2.67	4.33	0.13	0.4	0.77	1.33	BxE16-119	B	A	A	A	A	A	A	A	A	A	A	A	A	A	NA	A	A	A	A	A	A
1.2	1.87	2.47	5.83	26.67	43.33	60	140	2	5	5	12	1.33	3	4.67	9	4.33	5	5	16.67	0	0.67	2.33	3	1.2	1.87	2.47	5.83	BxE16-120	B	B	B	B	NA	B	H	NA	B	B	NA	B	B	B	B	B	B	B	B	B	B
0	0.3	0.63	0.93	0	10	16.67	26.67	1.33	3	4	8.67	1.33	1.33	2.67	5.33	1.67	3	4.33	10	0	0.67	1.67	2.33	0	0.3	0.63	0.93	BxE16-121	A	A	A	A	A	NA	A	A	A	A	A	A	A	A	B	B	B	B	B	B	B
0.17	0.2	0.3	0.7	3.33	3.33	6.67	13.33	1	2.67	4.33	8	1.33	1.33	3.33	6	1.33	2.67	3.67	9	0	0.67	1.67	2.33	0.17	0.2	0.3	0.7	BxE16-122	A	A	A	A	NA	A	A	A	A	A	A	A	A	A	A	A	A	B	B	A	A
0.3	0.87	1.63	2.8	13.33	26.67	50	90	1	2.67	4.33	8	1.33	3	4.33	8.67	2	3	3.67	9.67	1.33	2	3.67	7.67	0.3	0.87	1.63	2.8	BxE16-123	H	B	H	H	A	A	H	A	H	H	H	H	H	H	NA	H	A	A	A	A	A
0.3	0.67	0.83	1.9	6.67	16.67	23.33	50	0.67	1	2	3.67	0.67	2	4	6.67	0	2.67	3	5.67	0	0.67	2.67	3.33	0.3	0.67	0.83	1.9	BxE16-124	A	B	B	B	B	B	B	NA	B	B	B	B	B	B	B	B	B	B	B	B	H
0.03	0.43	0.63	1.1	0	13.33	16.67	30	3.67	4.33	4	14	1	1	3.67	6	0.67	1.67	3	5.33	0.33	1	2	3.33	0.03	0.43	0.63	1.1	BxE16-125	A	A	A	A	A	A	A	A	NA	A	A	A	A	A	NA	B	NA	B	B	NA	B
0.43	0.8	1.3	2.53	13.33	16.67	40	70	0.67	1	3.67	5.33	0.67	1.33	3	5	0.33	1	1.67	3	0.33	1.33	1.67	3.33	0.43	0.8	1.3	2.53	BxE16-126	B	B	B	B	NA	NA	B	B	B	B	NA	B	B	B	B	B	B	B	B	B	B
0.53	0.8	1.3	2.97	13.33	16.67	26.67	70	1.33	2	4.33	8	0.67	1.33	4.67	6.67	0.33	1	3	4.67	1.67	1.67	3.33	7.67	0.53	0.8	1.3	2.97	BxE16-127	A	A	A	A	A	A	A	A	A	A	A	A	A	A	A	A	A	H	H	B	H
0.3	0.47	0.63	1.5	6.67	10	16.67	36.67	0.67	1.67	2.67	5	1.67	2.33	4	8	0.33	1	2.33	3.67	0.33	1	2	3.33	0.3	0.47	0.63	1.5	BxE16-128	B	B	B	B	B	B	B	B	B	B	B	B	B	B	B	B	A	A	A	NA	A
0.17	0.97	2	3.13	3.33	26.67	50	80	0.67	1.67	3.33	5.67	1.67	2.33	4.67	9	1.67	2.67	3.67	10	0	1	2.33	3.33	0.17	0.97	2.01	3.15	BxE16-130	B	B	B	B	B	NA	B	B	NA	B	B	NA	B	B	B	B	NA	A	A	B	B
0.93	2	2.87	5.9	30	56.67	73.33	163.33	1.33	2	3	6.33	0.67	2	3	5.67	0.67	2	3.33	6	0.67	1	2.67	4.33	0.93	2	2.87	5.9	BxE16-131	A	A	A	A	A	A	A	A	A	A	A	A	A	A	A	A	A	A	A	A	A
0.57	1.47	2.1	4.27	20	40	53.33	116.67	0.67	1.67	3.33	5.67	2.33	3.67	4.33	11.67	0	0.67	2.33	3	0.67	2.67	4	7.33	0.57	1.47	2.1	4.27	BxE16-132	A	NA	A	A	A	A	A	A	A	A	A	A	A	A	A	A	A	A	B	B	B
0.33	0.87	1.33	2.63	10	16.67	33.33	63.33	1.33	1.67	3	6	0.67	1.67	3.67	6	1	3	3.33	7.33	0.33	1	2	3.33	0.33	0.87	1.33	2.63	BxE16-133	B	B	B	B	NA	B	B	B	B	B	B	NA	B	B	B	B	B	B	B	B	B
1	1.93	2.63	5.73	33.33	50	56.67	143.33	2	4	4.67	10.67	1.33	2.67	4	8.33	2.33	4	4.33	11.33	2.67	4	4.33	13.33	1	1.93	2.63	5.73	BxE16-134	A	A	A	A	A	A	A	A	A	A	A	NA	A	A	A	A	A	A	A	A	A
0.83	1.23	1.4	3.73	26.67	30	30	93.33	2.67	3.67	5	12.67	2.67	3.67	4.33	11	4.33	5	5	17	1.33	2	3	6.33	0.83	1.23	1.4	3.73	BxE16-135	B	B	B	B	B	B	B	B	B	B	B	B	B	B	B	B	B	B	B	A	A
0.37	0.97	1.67	3.07	10	26.67	40	80	1	2.67	4.33	8	0.67	1.33	3	5	1.33	3	3.67	8	0.67	1.33	2.67	4.67	0.37	0.97	1.67	3.07	BxE16-136	A	NA	A	A	A	B	B	NA	B	B	B	B	B	B	B	B	B	B	B	B	B
0.4	0.93	1.57	2.9	6.67	23.33	40	70	1.33	2.33	3.33	7.67	1.33	2.67	3.33	7.67	1	1.33	3	5.67	1	1.33	4	6.33	0.4	0.93	1.57	2.9	BxE16-137	B	B	B	B	B	B	B	NA	B	B	B	NA	B	B	B	B	B	B	B	B	B
0	0.07	0.07	0.13	0	0	3.33	3.33	1	3	4	8	0.67	1.67	3.67	6	1.33	2	2.67	6	0.67	1.33	2.33	4.33	0	0.07	0.07	0.13	BxE16-139	B	B	B	B	B	B	B	B	B	B	B	B	B	B	B	B	B	B	B	B	B
2.9	3.87	4.5	12.77	73.33	90	96.67	313.33	1.33	4	5	10.33	2.67	4.33	5	12.67	2	4	5	13.67	2.33	3	5	11.67	2.9	3.87	4.5	12.77	BxE16-140	B	B	B	B	B	B	B	NA	B	B	B	B	B	B	B	B	B	B	B	A	A
1.07	1.8	2.2	5.37	36.67	46.67	56.67	146.67	2.33	3.33	4.67	11.67	1.33	2.33	3	7	2	2.67	3	9	1	2	2.67	5.67	1.07	1.8	2.2	5.37	BxE16-141	A	A	A	A	A	A	A	A	A	A	A	A	A	A	A	A	A	A	A	A	A
1.43	1.93	2.37	6.2	36.67	36.67	53.33	140	1	2.33	4.33	7.67	2.33	4	5	11.33	3.33	3.33	3.67	15	3	4.67	5	14	1.43	1.93	2.37	6.2	BxE16-142	A	A	A	A	A	A	A	A	A	A	A	A	A	A	A	A	A	A	A	A	A
NA	NA	NA	NA	NA	NA	NA	NA	0.67	1.33	3	5	0.33	1.33	3.67	5.33	1.33	2	2.67	7.33	0.67	1	1.67	3.33	1.4	1.17	1.57	4.2	BxE16-143	B	B	B	B	B	B	B	NA	B	B	B	B	B	B	B	B	B	B	B	B	B
NA	NA	NA	NA	NA	NA	NA	NA	2	3.33	3.67	9.33	1.33	1.67	2	5.33	1	1.33	3.33	5.67	0.67	1	1.67	3.33	1.4	1.17	1.57	4.2	BxE16-144	A	A	H	A	A	A	A	A	A	A	A	A	A	A	A	A	A	A	A	A	A
NA	NA	NA	NA	NA	NA	NA	NA	1.67	3	3.67	8.33	1	2	3.33	6.33	1.33	2.67	3	7	0.67	1	2	3.67	1.4	1.17	1.9	4.53	BxE16-145	B	B	B	B	B	B	B	B	B	B	B	B	B	B	B	A	A	B	B	B	B
NA	NA	NA	NA	NA	NA	NA	NA	1	2	4	7	1.33	2.33	4	7.67	0.67	1.67	2	4.33	1	2	3.67	7	1.73	2.17	3.57	7.87	BxE16-147	B	B	B	B	B	B	B	NA	B	B	B	B	B	B	B	B	B	A	A	A	A
NA	NA	NA	NA	NA	NA	NA	NA	4	5	5	15.33	2.67	3.33	5	11	2.33	4	5	12	3.33	4	5	13.33	4.07	4.17	4.9	14.2	BxE16-148	B	B	B	B	B	B	B	B	B	B	B	B	B	B	B	B	B	B	B	B	B
NA	NA	NA	NA	NA	NA	NA	NA	2.33	3	4.33	10	4.33	4.67	5	16.33	2	2.67	5	10.67	0.67	2	3.67	6.33	1.4	2.17	3.57	7.2	BxE16-149	B	B	B	B	B	B	B	B	B	B	B	B	B	B	NA	B	B	B	B	B	B
NA	NA	NA	NA	NA	NA	NA	NA	2	3.33	4.67	10	2.67	3.33	4.67	12	4.67	5	5	17.33	0.33	3.33	4.67	8.33	1.07	3.5	4.57	9.2	BxE16-150	A	A	A	A	A	A	A	A	A	A	A	A	A	A	A	A	B	B	B	B	B
NA	NA	NA	NA	NA	NA	NA	NA	1.33	1.67	3	6.33	1.67	2	3.33	7	1	1.67	2.67	5.33	0.33	1.33	2.67	4.33	1.07	1.5	2.57	5.2	BxE16-151	A	A	A	A	A	A	A	A	A	A	A	A	A	A	A	A	B	B	B	NA	B
NA	NA	NA	NA	NA	NA	NA	NA	1.67	2	3	6.67	1	1.67	3	6	0.67	1.33	2.33	4.33	0.33	1	2.33	3.67	1.07	1.17	2.23	4.53	BxE16-152	B	B	B	B	B	B	B	B	B	B	B	B	B	B	B	B	B	B	B	B	B
NA	NA	NA	NA	NA	NA	NA	NA	1	2	2.33	5.33	1	1.67	2.67	5.33	0.33	1.67	3.33	5.33	0.67	1	2.67	4.33	1.4	1.17	2.57	5.2	BxE16-153	B	B	B	B	B	B	B	B	B	B	B	B	B	B	NA	B	B	B	H	B	B
NA	NA	NA	NA	NA	NA	NA	NA	4.67	4.95	5	15.67	3.33	4.33	5	13.33	3.33	4	5	17	1	2.33	3.33	7.67	1.73	2.5	3.23	8.53	BxE16-154	B	B	B	B	B	B	B	B	B	B	B	B	B	B	B	B	B	B	H	B	B
NA	NA	NA	NA	NA	NA	NA	NA	5	5	5	18	2.33	3	4	9.33	2	3.67	4.33	11.67	0.67	2.33	3.67	6.67	1.4	2.5	3.57	7.53	BxE16-155	B	B	B	B	B	B	B	B	B	B	B	NA	B	B	B	B	B	B	B	B	B
NA	NA	NA	NA	NA	NA	NA	NA	3.67	4	5	14.67	2	2.67	3.33	9.33	3	4	4.67	13	1.33	2	2.67	7	2.07	2.17	2.57	7.87	BxE16-156	B	B	B	B	B	B	B	B	B	B	B	B	B	B	B	B	B	NA	A	A	A
NA	NA	NA	NA	NA	NA	NA	NA	3	5	5	13.33	4	5	5	18.67	1.67	2	3.33	7.67	2	3	4.33	11	2.73	3.17	4.23	11.87	BxE16-157	B	B	B	B	B	B	B	NA	B	B	B	B	B	B	B	B	A	A	A	A	A
NA	NA	NA	NA	NA	NA	NA	NA	1.67	2.67	3.67	8	1.33	2	3	7	0.33	1.33	1.67	3.33	0.33	1	2	3.67	1.07	1.17	1.9	4.53	BxE16-159	B	B	B	B	B	B	B	B	B	B	B	B	B	B	B	B	B	B	B	B	A
NA	NA	NA	NA	NA	NA	NA	NA	1.33	2.33	3.67	7.33	1	1.67	3.33	6	0.33	2	3	5.67	1	2	2	5	1.73	2.17	1.9	5.87	BxE16-160	B	B	B	B	B	B	B	B	B	B	B	B	B	B	B	B	B	B	B	B	B
NA	NA	NA	NA	NA	NA	NA	NA	2	3.33	4	9.33	1.67	2	3.67	8	0.33	1.33	2	3.67	0.33	1	2	3.67	1.07	1.17	1.9	4.53	BxE16-161	B	B	B	B	B	B	B	NA	B	B	B	B	B	B	B	B	A	A	A	A	A
NA	NA	NA	NA	NA	NA	NA	NA	3.67	4	5	13.67	2	3	4.33	9.67	3	3.33	4.33	13.33	0.33	1.33	2.67	4.33	1.07	1.5	2.57	5.2	BxE16-162	A	A	A	A	A	A	A	A	A	A	A	A	A	A	A	A	A	A	A	A	A
NA	NA	NA	NA	NA	NA	NA	NA	3.33	4	5	15	2	3.67	4	9.67	4	4.67	5	16.33	1	1.33	3.33	5.67	1.73	1.5	3.23	6.53	BxE16-163	B	A	A	A	A	A	A	A	A	A	A	A	A	A	A	A	A	A	A	A	A
[truncated: 1,577 more columns]

## Sheet: TPC data
Total polyphenol concentration (TPC; GAE/g tissue) in selected RILs and their parents
entry	rep	week	TPC	INSV response
Reine des Glaces	1	Week 3	2813.7	Suceptible
Reine des Glaces	2	Week 3	3835.4	Suceptible
Reine des Glaces	3	Week 3	730.1	Suceptible
Reine des Glaces	1	Week 6	259.9	Suceptible
Reine des Glaces	2	Week 6	1588.6	Suceptible
Reine des Glaces	3	Week 6	86	Suceptible
Reine des Glaces	1	Week 10	303.5	Suceptible
Reine des Glaces	2	Week 10	4.2	Suceptible
Reine des Glaces	3	Week 10	373.1	Suceptible
BxE16-010	1	Week 3	3917.7	Resistant
BxE16-010	2	Week 3	4292.7	Resistant
BxE16-010	3	Week 3	4932.4	Resistant
BxE16-010	1	Week 6	1906.3	Resistant
BxE16-010	2	Week 6	4177.5	Resistant
BxE16-010	3	Week 6	850.4	Resistant
BxE16-010	1	Week 10	2218.1	Resistant
BxE16-010	2	Week 10	36.4	Resistant
BxE16-010	3	Week 10	361.5	Resistant
BxE16-118	1	Week 3	6727.6	Suceptible
BxE16-118	2	Week 3	2554.1	Suceptible
BxE16-118	3	Week 3	5280.3	Suceptible
BxE16-118	1	Week 6	3458.7	Suceptible
BxE16-118	2	Week 6	1777.5	Suceptible
BxE16-118	3	Week 6	746.5	Suceptible
BxE16-118	1	Week 10	NA	Suceptible
BxE16-118	2	Week 10	158.9	Suceptible
BxE16-118	3	Week 10	434.4	Suceptible
BxE16-140	1	Week 3	856.1	Suceptible
BxE16-140	2	Week 3	396.4	Suceptible
BxE16-140	3	Week 3	6288.6	Suceptible
BxE16-140	1	Week 6	646	Suceptible
BxE16-140	2	Week 6	4449.5	Suceptible
BxE16-140	3	Week 6	1740.4	Suceptible
BxE16-140	1	Week 10	152.9	Suceptible
BxE16-140	2	Week 10	284.6	Suceptible
BxE16-140	3	Week 10	279.8	Suceptible
BxE16-153	1	Week 3	10107.6	Resistant
BxE16-153	2	Week 3	6423.3	Resistant
BxE16-153	3	Week 3	6831.4	Resistant
BxE16-153	1	Week 6	2309.7	Resistant
BxE16-153	2	Week 6	8854	Resistant
BxE16-153	3	Week 6	5262.8	Resistant
BxE16-153	1	Week 10	2692.7	Resistant
BxE16-153	2	Week 10	NA	Resistant
BxE16-153	3	Week 10	300.6	Resistant
BxE16-017	1	Week 3	9545.2	Resistant
BxE16-017	2	Week 3	403.6	Resistant
BxE16-017	3	Week 3	NA	Resistant
BxE16-017	1	Week 6	2059.9	Resistant
BxE16-017	2	Week 6	471.7	Resistant
BxE16-017	3	Week 6	650.9	Resistant
BxE16-017	1	Week 10	286.9	Resistant
BxE16-017	2	Week 10	3748.1	Resistant
BxE16-017	3	Week 10	308.4	Resistant
BxE16-024	1	Week 3	3493.2	Resistant
BxE16-024	2	Week 3	3795.3	Resistant
BxE16-024	3	Week 3	3035.2	Resistant
BxE16-024	1	Week 6	1012.1	Resistant
BxE16-024	2	Week 6	3130.1	Resistant
BxE16-024	3	Week 6	1078.7	Resistant
BxE16-024	1	Week 10	NA	Resistant
BxE16-024	2	Week 10	195.3	Resistant
BxE16-024	3	Week 10	250	Resistant
BxE16-043	1	Week 3	13900.3	Resistant
BxE16-043	2	Week 3	1307.1	Resistant
BxE16-043	3	Week 3	5911.6	Resistant
BxE16-043	1	Week 6	3133.5	Resistant
BxE16-043	2	Week 6	701.2	Resistant
BxE16-043	3	Week 6	3565.5	Resistant
BxE16-043	1	Week 10	664	Resistant
BxE16-043	2	Week 10	431.3	Resistant
BxE16-043	3	Week 10	120.6	Resistant
BxE16-070	1	Week 3	4860.6	Resistant
BxE16-070	2	Week 3	382.8	Resistant
BxE16-070	3	Week 3	14201.2	Resistant
BxE16-070	1	Week 6	3262.8	Resistant
BxE16-070	2	Week 6	2839.4	Resistant
BxE16-070	3	Week 6	882.7	Resistant
BxE16-070	1	Week 10	251.3	Resistant
BxE16-070	2	Week 10	212.2	Resistant
BxE16-070	3	Week 10	2977.9	Resistant
Eruption	1	Week 3	9699.2	Resistant
Eruption	2	Week 3	6081.7	Resistant
Eruption	3	Week 3	6116.4	Resistant
Eruption	1	Week 6	3265.5	Resistant
Eruption	2	Week 6	2548.1	Resistant
Eruption	3	Week 6	675.4	Resistant
Eruption	1	Week 10	126.9	Resistant
Eruption	2	Week 10	329.5	Resistant
Eruption	3	Week 10	1904	Resistant

## Sheet: ELISA data
Enzyme-linked immunosorbent assay (ELISA) results in selected recombinant inbred lines (RILs) and their parents across leaf, crown, and root tissues for field and greenhouse samples
(a) Field samples-week 10											(b) Greenhouse samples-week 10
SAMPLE	Plot Rep	LEAF (Ave-abs)	CROWN (Ave-abs)	ROOT (Ave-abs)		ELISA CONTROLS			PLATE		Sample	Treatment	Plate	Leaf			Crown			Root				ELISA CONTROLS
BxE16-010	1	0.083	0.083	0.083		Blank (abs)	Healthy Lettuce (abs)	INSV- Lettuce (abs)						Rep1-abs value	Rep2-abs value	Ave-abs value	Rep1-abs value	Rep2-abs value	Ave-abs value	Rep1-abs value	Rep2-abs value	Ave-abs value		Plate	Blank			abs-Healthy Lettuce			abs-INSV Lettuce
BxE16-010	2	0.083	0.083	0.083		0.084	0.083	3.781	1		BxE16-010	Mechanical+Thrips	4	0.116	0.101	0.1085	0.362	0.388	0.375	0.288	0.308	0.298			abs-Rep1	abs-Rep2	abs-Average	abs-Rep1	abs-Rep2	abs-Average	abs-Rep1	abs-Rep2	abs-Average
BxE16-010	3	0.084	0.083	0.084		0.086	0.083	3.72	2		BxE16-017	Mechanical+Thrips	2	0.163	0.138	0.1505	0.522	0.525	0.5235	0.454	0.48	0.467		1	0.11	0.113	0.1115	0.113	0.114	0.1135	0.948	0.769	0.8585
BxE16-017	1	0.083	0.083	0.081		0.088	0.084	3.725	3		BxE16-017	Mechanical+Thrips	7	0.112	0.119	0.1155	0.489	0.492	0.4905	0.443	0.465	0.454		2	0.105	0.106	0.1055	0.108	0.116	0.112	1.233	1.125	1.179
BxE16-017	2	0.084	0.083	0.082		0.099	0.084	3.759	4		BxE16-017	Mechanical+Thrips	9	0.112	0.123	0.1175	0.611	0.642	0.6265	0.564	0.567	0.5655		3	0.098	0.1	0.099	0.104	0.098	0.101	1.114	1.113	1.1135
BxE16-017	3	0.084	0.086	0.085							BxE16-024	Mechanical+Thrips	1	0.221	0.239	0.23	0.402	0.422	0.412	0.396	0.424	0.41		4	0.102	0.097	0.0995	0.103	0.097	0.1	1.007	0.965	0.986
BxE16-024	1	0.084	0.084	3.741							BxE16-024	Mechanical+Thrips	4	0.148	0.144	0.146	0.41	0.395	0.4025	0.312	0.326	0.319		5	0.096	0.103	0.0995	0.1	0.094	0.097	1.105	0.987	1.046
BxE16-024	2	0.084	0.082	0.081							BxE16-024	Mechanical+Thrips	11	0.1	0.102	0.101	0.416	0.494	0.455	0.12	0.115	0.1175		6	0.088	0.092	0.09	0.097	0.093	0.095	0.923	0.864	0.8935
BxE16-024	3	0.086	0.127	0.346							BxE16-043	Mechanical+Thrips	3	0.22	0.229	0.2245	0.513	0.527	0.52	0.489	0.492	0.4905		7	0.097	0.091	0.094	0.091	0.075	0.083	0.96	0.925	0.9425
BxE16-043	1	0.083	0.085	0.082							BxE16-043	Mechanical+Thrips	5	0.389	0.377	0.383	0.448	0.518	0.483	0.447	0.48	0.4635		8	0.086	0.083	0.0845	0.086	0.089	0.0875	0.951	0.992	0.9715
BxE16-043	2	0.084	0.088	0.089							BxE16-043	Mechanical+Thrips	7	0.312	0.342	0.327	0.501	0.466	0.4835	0.52	0.455	0.4875		9	0.094	0.089	0.0915	0.089	0.089	0.089	1.09	1.138	1.114
BxE16-043	3	0.082	0.083	0.083							BxE16-070	Mechanical+Thrips	3	0.102	0.094	0.098	0.479	0.456	0.4675	0.479	0.522	0.5005		10	0.087	0.093	0.09	0.086	0.099	0.0925	0.594	0.65	0.622
BxE16-070	1	0.083	0.083	0.082							BxE16-070	Mechanical+Thrips	7	0.182	0.173	0.1775	0.489	0.542	0.5155	0.479	0.434	0.4565		11	0.084	0.085	0.0845	0.087	0.085	0.086	0.671	0.589	0.63
BxE16-070	2	0.083	0.44	0.108							BxE16-153	Mechanical+Thrips	2	0.109	0.105	0.107	0.663	0.633	0.648	0.53	0.556	0.543
BxE16-070	3	0.086	0.086	0.085							BxE16-153	Mechanical+Thrips	6	0.262	0.208	0.235	0.463	0.449	0.456	0.335	0.355	0.345
BxE16-118	1	3.675	3.707	3.765							BxE16-153	Mechanical+Thrips	8	0.118	0.121	0.1195	0.544	0.591	0.5675	0.346	0.371	0.3585
BxE16-118	2	3.76	3.749	3.79							Eruption	Mechanical+Thrips	1	0.184	0.181	0.1825	0.44	0.51	0.475	0.425	0.439	0.432
BxE16-118	3	3.771	3.809	3.774							Eruption	Mechanical+Thrips	1	0.107	0.118	0.1125	0.402	0.386	0.394	0.338	0.364	0.351
BxE16-140	1	0.087	0.922	0.277							Eruption	Mechanical+Thrips	2	0.332	0.326	0.329	0.435	0.444	0.4395	0.467	0.513	0.49
BxE16-140	2	3.773	3.773	3.769							Eruption	Mechanical+Thrips	5	0.097	0.099	0.098	0.569	0.551	0.56	0.377	0.362	0.3695
BxE16-140	3	3.693	3.699	3.627							Eruption	Mechanical+Thrips	6	0.121	0.127	0.124	0.366	0.405	0.3855	0.405	0.403	0.404
BxE16-153	1	0.088	0.11	3.35							Eruption	Mechanical+Thrips	6	0.108	0.105	0.1065	0.449	0.459	0.454	0.439	0.434	0.4365
BxE16-153	2	0.265	0.428	0.298							Eruption	Mechanical+Thrips	8	0.346	0.33	0.338	0.501	0.517	0.509	0.426	0.451	0.4385
BxE16-153	3	0.117	0.245	0.328							Eruption	Mechanical+Thrips	9	0.105	0.103	0.104	0.686	0.698	0.692	0.518	0.579	0.5485
Reine des Glaces	1	3.734	3.607	3.665							Eruption	Mechanical+Thrips	11	0.095	0.096	0.0955	0.251	0.278	0.2645	0.257	0.284	0.2705
Reine des Glaces	2	0.229	0.135	1.816							BxE16-010	Thrips only	5	0.122	0.119	0.1205	0.567	0.577	0.572	0.456	0.447	0.4515
Reine des Glaces	3	0.546	3.655	3.672							BxE16-010	Thrips only	9	0.214	0.21	0.212	0.476	0.578	0.527	0.526	0.543	0.5345
Eruption	1	0.087	0.387	0.123							BxE16-017	Thrips only	3	0.114	0.154	0.134	0.45	0.464	0.457	0.383	0.406	0.3945
Eruption	2	0.118	0.14	0.199							BxE16-017	Thrips only	4	0.105	0.114	0.1095	0.405	0.414	0.4095	0.348	0.354	0.351
Eruption	3	0.091	0.1	0.148							BxE16-017	Thrips only	10	0.097	0.103	0.1	0.415	0.424	0.4195	0.357	0.331	0.344
											BxE16-024	Thrips only	3	0.104	0.104	0.104	0.424	0.415	0.4195	0.41	0.438	0.424
											BxE16-024	Thrips only	5	0.136	0.132	0.134	0.487	0.524	0.5055	0.409	0.419	0.414
											BxE16-024	Thrips only	11	0.186	0.198	0.192	0.423	0.51	0.4665	0.489	0.514	0.5015
											BxE16-043	Thrips only	1	0.254	0.225	0.2395	0.425	0.392	0.4085	0.347	0.43	0.3885
											BxE16-043	Thrips only	4	0.224	0.249	0.2365	0.429	0.412	0.4205	0.408	0.375	0.3915
											BxE16-070	Thrips only	1	0.155	0.176	0.1655	0.456	0.51	0.483	0.456	0.404	0.43
											BxE16-070	Thrips only	9	0.139	0.134	0.1365	0.683	0.667	0.675	0.643	0.633	0.638
											BxE16-153	Thrips only	6	0.146	0.159	0.1525	0.452	0.439	0.4455	0.357	0.371	0.364
											BxE16-153	Thrips only	7	0.137	0.18	0.1585	0.468	0.473	0.4705	0.442	0.471	0.4565
											Eruption	Thrips only	2	0.165	0.143	0.154	0.464	0.441	0.4525	0.497	0.531	0.514
											Eruption	Thrips only	3	0.442	0.37	0.406	0.44	0.437	0.4385	0.404	0.498	0.451
											Eruption	Thrips only	3	0.195	0.179	0.187	0.502	0.52	0.511	0.447	0.46	0.4535
											Eruption	Thrips only	4	0.129	0.133	0.131	0.416	0.409	0.4125	0.373	0.388	0.3805
											Eruption	Thrips only	6	0.386	0.229	0.3075	0.462	0.408	0.435	0.397	0.418	0.4075
											Eruption	Thrips only	7	0.11	0.112	0.111	0.516	0.537	0.5265	0.383	0.379	0.381
											Eruption	Thrips only	8	0.259	0.277	0.268	0.419	0.423	0.421	0.457	0.494	0.4755
											Eruption	Thrips only	11	0.146	0.189	0.1675	0.534	0.518	0.526	0.515	0.464	0.4895

## Sheet: Morphological traits and DS
Anthocyanin content index (ACI), bolting rate, leaf color, leaf glossiness, and the final mean disease severity (DS) data
Line	ACI_23.Wk5	ACI_23.Wk7	ACI_23.Wk9	Bolt_mean	Leaf_color_score	Leaf_glossiness	DS.Wk10_Field22	DS.Wk10_GHApr23.MT	DS.Wk10_GHApr23.T	DS.Wk10_GHSep23.MT	DS.Wk10_GHSep23.T
BxE16-001	24.87	28.8	14.47	1.83	5	2	2.9	5	4.667	4	3
BxE16-002	3.3	3.33	2.73	1	1	2	0.9	4.667	3.667	3.67	2.67
BxE16-003	19.33	29.17	13.9	2.67	6	3	1.033	3	3.333	3.33	2.33
BxE16-004	3.77	4.37	4.23	1	2	1	3.6	5	4.667	4	3
BxE16-005	3.03	2.7	2.6	1	1	2	3.567	5	4.333	5	3.33
BxE16-006	3.83	3.77	3.67	1	2	1	1.433	4.667	4.667	5	3.67
BxE16-007	4.83	4.33	4.47	1.17	2	1	2.933	5	4	5	4
BxE16-008	3.37	3.8	3.6	1	2	1	2.533	5	5	5	4
BxE16-010	13.67	14.63	15.4	1.5	5	2	0.267	4	3.333	5	1.33
BxE16-011	4.4	4.4	3.97	1	2	2	0.3	3.667	3.333	3.33	2
BxE16-012	2.63	2.73	2.53	1	1	2	2.6	5	4.333	5	4.67
BxE16-013	3.8	3.9	3.83	1	2	1	0.8	4.333	3	2.67	1.67
BxE16-014	2.87	3.07	2.67	1.17	2	1	4.367	5	5	4.67	4
BxE16-015	11.87	12.67	8.87	1.67	5	2	0.267	4	4.333	3	1.67
BxE16-016	2.53	2.93	2.5	1	1	2	1.5	4.333	3.667	3.33	2
BxE16-017	13.7	13.03	6.7	1.67	5	3	0.833	2	1.667	3.67	1.67
BxE16-018	2.97	3.27	2.43	1	1	2	0.467	3	3	2.33	2.67
BxE16-019	3.3	2.97	3.07	1.33	2	1	0.4	3.333	3	4.33	2.33
BxE16-020	3.4	4.1	4.27	1	2	1	0.467	3.667	3.667	3	1.33
BxE16-021	3.53	4.37	4.03	3	2	1	2.733	4.667	5	2.67	3.67
BxE16-022	17.2	11.6	9.67	2.67	5	2	4.033	5	5	4.33	3.67
BxE16-023	2.73	2.67	2.43	1.17	1	2	0.167	3.667	4	2.67	1.67
BxE16-024	3.17	3.27	3.23	3	2	1	0.6	2.667	2.333	2.33	3
BxE16-025	2.77	2.8	2.93	1.17	2	2	1.067	4.333	5	5	3.67
BxE16-026	5.53	6.47	5.57	2.67	4	2	1.319	3.333	3.333	3.33	3
BxE16-027	4.93	5.5	5.37	1.33	4	2	0.333	3	3	3	2.33
BxE16-028	3.73	3.33	3.03	1	2	2	2.2	4.667	3.667	3	3.67
BxE16-029	8.4	10.6	8.43	1.83	NA	2	1.533	3	3	4	3.67
BxE16-030	2.7	2.53	3.63	1.17	2	1	1.8	3	3.667	2.33	3
BxE16-031	2.43	2.23	1.87	3	1	1	1.033	4.667	3	4	3.67
BxE16-032	3.6	4	3.47	1	4	1	2.5	2.667	3	4	2.67
BxE16-033	3.7	3.97	3.37	1.83	2	1	3.233	5	4.667	5	4
BxE16-034	3.77	4	3.53	1	2	1	0.7	3.667	2.667	2.67	3
BxE16-035	4.1	4.23	3.73	1	2	2	1.767	3.333	3	2.67	1.67
BxE16-036	3.07	3.8	3.33	1.5	4	2	1.433	3	3	4	2
BxE16-037	3.3	4.3	3.6	2.5	2	2	0.6	2.667	4.333	4.33	3.33
BxE16-038	3.77	3.97	4.23	2	2	1	2.8	3.667	5	5	3.67
BxE16-039	2.8	3.23	2.8	1.83	2	1	1.333	4.333	5	5	3
BxE16-040	14.3	16.03	7.87	2.5	5	3	1.067	4.333	3	3.33	1.67
BxE16-041	3.43	4.03	3.67	2.5	2	1	1.4	3.667	3.333	3.67	3
BxE16-042	3.03	3.13	2.87	2.5	1	3	1.033	3	3.333	3	2.67
BxE16-043	4.03	4.8	4.47	2.33	2	1	0.6	3.333	4	2.67	2.33
BxE16-044	3.07	2.93	2.73	1.67	4	2	3.867	5	5	5	4.33
BxE16-045	9.23	10.67	8.5	2.5	5	3	2.933	4.667	4.333	4.33	4
BxE16-046	6.63	7.67	6.47	3	4	2	0.267	3.667	2.333	2.67	1.33
BxE16-047	15.8	14.53	10.47	1.17	6	2	0.867	4.667	2.333	2.67	2
BxE16-048	3.43	3.93	3.37	1.5	2	1	1.9	4	4.333	3.67	1.67
BxE16-049	20.7	19.2	14.27	2.17	6	2	0.733	3.667	2.667	5	3.33
BxE16-050	26	20.37	15.13	3	6	2	1.3	4.667	5	4	4
BxE16-051	8.6	11.03	6.73	1	6	2	0.533	3.667	4.333	4	2
BxE16-052	2.47	3	2.97	1	1	2	3.567	5	5	5	4.33
BxE16-053	2.6	2.87	2.6	1	1	2	3.005	4.667	5	5	4.33
BxE16-054	8.97	16.7	7.5	1	5	3	4.133	4.333	4	5	4.33
BxE16-055	4.33	3.73	3.33	1	2	2	0.7	3.667	2.333	4.67	2.33
BxE16-056	3.1	3.33	2.7	1.33	1	2	1.667	3.667	4.333	2.67	3.67
BxE16-057	13.63	18.63	6	1.67	5	2	3.367	5	5	4.67	4.67
BxE16-058	5.93	4.3	5.4	1	4	2	0.667	3	3.333	3.33	1.33
BxE16-059	3.9	4.93	3.43	1.17	2	1	3.6	5	5	4.33	3.67
BxE16-060	4.03	3.5	3.77	1	2	2	3.867	5	4.667	4.33	3.33
BxE16-061	3.2	2.83	2.73	3	3	1	4.367	5	5	5	4
BxE16-062	3.2	3.7	3.27	1.33	2	2	1.233	4.333	4.667	2.67	4
BxE16-063	6.53	7.1	5.43	2.17	4	2	3.733	4.333	4.333	3.67	4.33
BxE16-064	3.77	3.23	2.97	2.67	2	1	3.933	5	5	5	3
BxE16-065	2.8	3.3	2.9	1	2	3	1.3	4	3.333	3.33	2
BxE16-066	5.5	5.43	4.8	1.17	4	1	2.7	5	4.333	4.67	4.33
BxE16-067	3	3.33	3.1	1	2	2	2.667	5	3.667	5	4.67
BxE16-068	10.4	14.23	6.23	2.5	5	2	1.833	4.667	4.667	5	3
BxE16-069	2.63	3.07	2.87	2	2	1	1.367	5	4	5	4
BxE16-070	17.23	23.8	14.23	3	6	3	0.133	3	2.667	1.67	1.67
BxE16-071	4.17	3.4	2.8	1	2	2	1.6	4.333	5	3.33	3.33
BxE16-072	9.2	8.2	4.43	3	5	2	1.633	5	4.333	4.67	3.33
BxE16-073	3.97	4.7	4.13	1.17	2	2	0.967	4	4.667	3.33	2
BxE16-074	4.2	3.67	4	1	2	2	0.267	3	2.667	3.33	3
BxE16-075	2.73	3	2.87	2	1	1	1.333	4.333	4	2.67	3.67
BxE16-076	3.6	3.07	3.17	1.33	2	2	4.667	5	5	4.67	3.33
BxE16-077	3.33	3.13	3.03	1	2	2	0.867	3.333	4	3.33	4
BxE16-078	4.2	4	3.67	2.67	2	1	2.833	5	4.333	5	5
BxE16-079	2.43	2.77	2.1	1.83	1	2	2.633	5	5	5	5
BxE16-080	5.87	6.47	5.73	2.5	4	2	0.9	4.333	3.667	4.33	1.67
BxE16-081	4.23	4.13	3.57	2.5	2	1	1.4	3.667	3	4	3
BxE16-082	3.2	2.93	3.1	1	2	2	0.733	3.333	4.333	4	4
BxE16-083	3.07	3.37	3.17	2.5	2	1	0.367	3.667	4	5	2.67
BxE16-084	11.67	13.57	6.3	3	5	2	2.3	4	5	5	2.67
BxE16-085	5.3	6.7	5.7	2.5	4	2	4.167	5	5	4.67	4.67
BxE16-086	18.6	17.2	14.2	1.33	6	3	0.3	3.667	4.333	3.67	3.67
BxE16-087	3.03	2.37	2.57	3	4	1	0.567	2.667	3.333	4.67	1.67
BxE16-088	2.5	2.83	2.5	1.33	2	1	3.633	5	4.333	5	4
BxE16-089	3.27	2.8	3.3	1.17	2	1	1.5	5	5	5	5
BxE16-090	3	2.83	2.47	1.83	2	1	2.8	5	5	4.33	3.33
BxE16-091	7.27	8.37	7.63	2.5	5	3	2.967	5	5	5	4.67
BxE16-092	19.17	20.97	12.77	1.17	6	3	1.433	4.333	5	3.33	2
BxE16-093	3.87	4.17	3.1	1.17	2	1	4.267	5	5	5	4
BxE16-094	2.63	3.5	2.8	1	1	2	2.5	5	5	4.67	4
BxE16-095	7.07	7.83	7.07	1.83	4	2	3.267	5	4.667	5	2.33
BxE16-096	4.07	4.6	4.5	1.5	4	1	3.7	5	4.667	4.67	4.67
BxE16-097	3.13	3.63	2.97	2.33	4	1	0.867	5	5	4.33	4.67
BxE16-098	22.17	22.33	17.23	3	6	3	1.867	4	4.667	4.33	3.67
BxE16-099	2.37	2.53	2.33	1.5	1	2	2.6	4.667	5	4.33	3.67
BxE16-100	3.87	5.03	4.43	1.17	2	2	0.867	3	3.667	2.33	2
BxE16-101	19.43	21.87	11.57	2.67	6	3	1.9	3	4.333	5	2.67
BxE16-102	3.6	4.37	3.1	1	2	1	1.067	3.667	4.333	2.67	2
BxE16-103	9.63	13.07	6.83	2.33	5	2	3.333	5	5	3.67	4.33
BxE16-104	4.03	4.57	3.5	1.83	4	1	1.233	2.667	4.333	3	2
BxE16-105	16	30.37	13.23	3	5	3	2.2	3	4	3.67	2.67
BxE16-106	3.1	3.33	2.83	1	1	2	0.867	3.333	4	2.67	3
BxE16-107	4.93	7.03	6.8	3	4	1	1.2	2.333	3.333	4	4
BxE16-108	3.23	2.9	3.23	1.17	4	2	0.567	2.667	3.667	1.67	2.33
BxE16-109	4	4.57	3.67	1.17	2	1	1.4	3.667	3.333	3	4
BxE16-110	5.63	5.2	4.3	1.5	4	1	3.233	5	5	4	4.67
BxE16-111	4.53	4.53	3.83	1	2	2	0.5	3.333	4	3.33	2.33
BxE16-112	3.03	3.6	3.57	3	2	1	3.933	5	5	4.33	4.67
BxE16-113	4.43	3.97	3.33	1	2	2	0.9	4.333	4.333	4	4.33
BxE16-114	4.5	5.07	4.3	1.67	2	2	4	5	5	4.33	4.33
BxE16-115	13.73	8.2	6.37	3	5	3	1.2	4.333	4	3.33	2.67
BxE16-116	9.43	16.13	9.27	1.67	5	3	1.833	4.333	4	3.67	3.33
BxE16-117	2.9	2.9	2.6	1.67	2	1	1.967	3	3.333	3.33	2.67
BxE16-118	4.13	3.4	3.33	1.17	2	1	4.633	5	5	5	4.67
BxE16-119	4	3.47	3.4	1.17	2	1	0.767	4	2.667	2.67	2.67
BxE16-120	22.3	29.7	17.67	2.17	6	3	2.467	5	4.667	5	2.33
BxE16-121	8.73	7.07	5.1	2	4	3	0.633	4	2.667	4.33	1.67
BxE16-122	8.37	8.1	7.73	4	NA	2	0.3	4.333	3.333	3.67	1.67
BxE16-123	3.4	3.83	3.2	1	2	2	1.633	4.333	4.333	3.67	3.67
BxE16-124	15.07	23.4	7.8	2.5	6	3	0.833	2	4	3	2.67
BxE16-125	10.07	9.27	4.97	1.33	4	2	0.633	4	3.667	3	2
BxE16-126	2.63	3.3	2.7	1	1	2	1.3	3.667	3	1.67	1.67
BxE16-127	4.27	4.67	4.27	1.17	2	3	1.3	4.333	4.667	3	3.33
BxE16-128	3.6	3.13	3	1	2	1	0.633	2.667	4	2.33	2
BxE16-129	3.7	3.03	4.1	1.33	4	2	0.967	5	5	5	3.67
BxE16-130	13.63	13.83	12.87	3	6	3	2.015	3.333	4.667	3.67	2.33
BxE16-131	4.53	5.27	3.8	2	2	1	2.867	3	3	3.33	2.67
BxE16-132	4.07	3.4	2.8	1.83	2	1	2.1	3.333	4.333	2.33	4
BxE16-133	5.13	3.6	3.67	2.5	2	1	1.333	3	3.667	3.33	2
BxE16-134	4.17	4.83	4.43	1.17	2	3	2.633	4.667	4	4.33	4.33
BxE16-135	13.37	15.63	7.7	1.33	5	2	1.4	5	4.333	5	3
BxE16-136	4.73	4.8	4.23	1.17	4	1	1.667	4.333	3	3.67	2.67
BxE16-137	2.7	2.93	2.77	1.67	2	1	1.567	3.333	3.333	3	4
BxE16-138	2.67	2.83	2.8	1.33	2	1	1.9	3.333	3.333	3.33	3
BxE16-139	4.03	5.2	3.9	1.83	4	2	0.067	4	3.667	2.67	2.33
BxE16-140	3.13	3.2	3.9	3	2	2	4.5	5	5	5	5
BxE16-141	3.3	2.67	2.73	1.33	2	2	2.2	4.667	3	3	2.67
BxE16-142	13.9	12.87	14.1	1.5	5	2	2.367	4.333	5	3.67	5
BxE16-143	16.1	13.43	12.4	3	6	3	NA	3	3.667	2.67	1.67
BxE16-144	6.1	7.3	5.43	1.33	4	2	NA	3.667	2	3.33	1.67
BxE16-145	3.2	3.97	3.63	3	2	1	NA	3.667	3.333	3	2
BxE16-146	3.5	4.7	3.43	1.33	2	3	NA	4.667	3.333	2.33	2.67
BxE16-147	14.27	15.97	11.2	2.67	5	2	NA	4	4	2	3.67
BxE16-148	3.1	2.77	3.27	1.17	2	2	NA	5	5	5	5
BxE16-149	3.5	3.63	3.23	3.33	2	2	NA	4.333	5	5	3.67
BxE16-150	10.77	13.37	10.63	3	5	2	NA	4.667	4.667	5	4.67
BxE16-151	3.13	3.83	3.33	1.33	2	1	NA	3	3.333	2.67	2.67
BxE16-152	3.27	3.9	4.57	2.5	4	1	NA	3	3	2.33	2.33
BxE16-153	3.77	4.33	3.6	3.67	2	1	NA	2.333	2.667	3.33	2.67
BxE16-154	3.43	2.6	3.6	4	2	2	NA	5	5	5	3.33
BxE16-155	9.47	11.3	5.7	2.67	5	2	NA	5	4	4.33	3.67
BxE16-156	2.87	3.67	4.07	1.17	4	2	NA	5	3.333	4.67	2.67
BxE16-157	3.27	2.97	3.17	1.17	2	1	NA	5	5	3.33	4.33
BxE16-158	4.9	4.07	3.43	1.83	2	2	NA	5	4.667	4	4
BxE16-159	3.83	4.97	4.97	1.83	2	2	NA	3.667	3	1.67	2
BxE16-160	18.43	12.3	9.77	1.83	NA	2	NA	3.667	3.333	3	2
BxE16-161	3.43	2.77	2.77	1	2	2	NA	4	3.667	2	2
BxE16-162	2.87	3.2	2.7	1	2	2	NA	5	4.333	4.33	2.67
BxE16-163	3.83	4.9	5.17	1.5	4	2	NA	5	4	5	3.33
Reine des Glaces	3.6	3.67	2.6	NA	2	2	2.933	4.556	4.444	4.56	4
Eruption	33.4	32.03	27.23	NA	6	2	0.633	2.333	3.111	2.78	2.33
