# Supplementary material for: A major and stable QTL confers impatiens necrotic spot virus resistance in lettuce cv. Eruption
Source: Theor Appl Genet. 2025 Nov 28;138(12):312. doi: 10.1007/s00122-025-05058-9 (PMC12660355; doi:10.1007/s00122-025-05058-9)
Supplement: Supplementary file 11 — Table S1 (XLSX 21222 kb) [file 122_2025_5058_MOESM11_ESM.xlsx]

## Sheet: lettuce_onemap_input_file
Table S1 OneMap input file comprising marker data of the 163 lettuce BxE RILs used for linkage map construction
data	type	ri	self
163	2706	1	1	0
		BxE16-001	BxE16-002	BxE16-003	BxE16-004	BxE16-005	BxE16-006	BxE16-007	BxE16-008	BxE16-009	BxE16-010	BxE16-011	BxE16-012	BxE16-013	BxE16-014	BxE16-015	BxE16-016	BxE16-017	BxE16-018	BxE16-019	BxE16-020	BxE16-021	BxE16-022	BxE16-023	BxE16-024	BxE16-025	BxE16-026	BxE16-027	BxE16-028	BxE16-029	BxE16-030	BxE16-031	BxE16-032	BxE16-033	BxE16-034	BxE16-035	BxE16-036	BxE16-037	BxE16-038	BxE16-039	BxE16-040	BxE16-041	BxE16-042	BxE16-043	BxE16-044	BxE16-045	BxE16-046	BxE16-047	BxE16-048
*Lsat_1_v5_g_1_15	A.B	a	b	a	a	a	b	b	a	a	a	a	b	a	b	b	b	a	b	b	a	b	-	a	b	b	a	a	-	b	a	b	a	a	b	b	a	b	a	a	b	b	a	b	a	a	b	b	b
*Lsat_1_v5_g_1_87	A.B	b	b	b	b	a	b	a	a	a	b	a	b	a	a	a	b	a	b	a	b	a	b	a	a	a	a	a	a	a	a	b	a	a	a	a	b	b	a	a	b	a	-	b	a	b	b	a	-
*Lsat_1_v5_g_1_131	A.B	a	b	a	a	a	b	b	a	a	-	a	b	a	b	b	b	a	b	b	a	b	b	a	b	b	a	a	b	-	b	b	a	a	b	b	a	b	b	b	b	b	b	b	a	-	b	b	b
*Lsat_1_v5_g_1_143	A.B	b	b	b	b	a	b	a	a	a	b	a	b	a	a	a	b	a	b	a	b	a	b	a	a	a	a	a	a	b	a	b	a	a	a	-	b	b	a	a	b	a	b	b	a	-	b	a	-
*Lsat_1_v5_g_1_180	A.B	b	b	b	b	b	b	a	-	a	b	a	b	-	a	-	b	a	b	a	b	a	b	-	a	a	a	a	a	a	a	b	a	a	a	a	b	-	a	a	b	a	b	a	a	b	a	a	-
*Lsat_1_v5_g_1_181	A.B	a	b	a	a	a	b	b	a	b	b	a	a	a	b	a	b	a	b	b	a	b	-	a	b	b	a	a	b	b	a	b	a	a	b	a	a	b	a	a	b	b	a	b	a	a	b	b	b
*Lsat_1_v5_g_1_191	A.B	b	b	b	b	a	a	a	a	b	b	a	b	a	a	a	b	b	b	b	a	a	b	b	-	b	a	a	b	a	b	b	a	a	a	-	b	-	a	a	-	a	-	a	b	-	a	b	b
*Lsat_1_v5_g_1_226	A.B	a	b	a	b	a	a	a	a	b	b	a	b	a	a	a	b	b	b	b	b	a	b	b	b	b	a	a	b	a	a	b	a	a	a	a	b	-	b	b	-	-	a	a	b	a	a	b	b
*Lsat_1_v5_g_1_234	A.B	a	a	a	a	a	b	b	a	a	b	a	a	a	b	b	b	a	b	b	a	b	a	b	b	b	b	a	b	b	b	b	a	a	b	b	a	a	a	a	b	a	b	b	a	b	b	b	b
*Lsat_1_v5_g_1_259	A.B	a	b	a	a	a	b	b	a	a	a	a	b	-	b	b	b	a	b	b	a	b	a	a	b	b	a	-	b	b	a	b	a	-	b	b	-	b	a	a	b	b	a	b	a	a	b	b	-
*Lsat_1_v5_g_1_309	A.B	b	b	b	-	b	a	a	a	a	a	a	b	a	b	a	b	a	b	a	a	a	b	b	a	a	a	a	b	b	b	a	b	b	a	a	a	a	a	a	-	a	b	b	a	b	b	a	a
*Lsat_1_v5_g_1_337	A.B	a	-	a	a	a	-	b	-	a	a	a	a	a	b	a	b	a	b	b	-	b	-	a	b	-	a	a	-	-	a	-	a	a	b	b	a	b	a	a	-	b	-	b	a	a	b	b	b
*Lsat_1_v5_g_1_338	A.B	a	a	a	a	a	b	-	a	b	b	a	a	a	b	a	b	a	b	b	a	b	-	b	b	b	a	a	b	b	a	a	b	a	b	a	a	b	a	b	b	b	a	b	a	a	b	b	b
*Lsat_1_v5_g_1_340	A.B	b	b	b	b	b	a	a	a	a	b	a	b	a	a	a	b	b	b	a	b	a	b	a	a	a	a	a	-	b	a	b	a	a	a	-	b	b	a	a	b	a	b	a	b	b	a	a	a
*Lsat_1_v5_g_1_393	A.B	b	b	b	b	a	a	a	a	b	b	a	b	-	-	a	b	b	b	b	a	-	b	b	b	b	a	-	b	a	b	b	a	a	a	-	b	b	a	a	a	a	a	a	b	b	a	b	b
*Lsat_1_v5_g_1_401	A.B	b	b	b	b	-	-	a	a	b	-	a	b	a	a	a	b	b	b	b	a	a	b	b	b	b	a	a	b	a	b	b	a	a	a	a	-	b	a	a	a	a	a	a	b	-	a	b	b
*Lsat_1_v5_g_1_435	A.B	b	b	b	b	b	b	a	a	a	b	a	b	a	a	a	b	a	b	a	b	a	b	a	a	a	a	a	a	b	a	b	a	a	a	a	b	b	a	a	b	a	b	a	b	b	a	a	-
*Lsat_1_v5_g_1_454	A.B	b	b	b	b	a	-	a	a	b	b	a	b	a	a	-	b	b	b	b	a	a	b	b	b	b	a	a	b	a	b	b	a	a	a	a	b	-	a	-	-	a	-	a	b	-	a	b	b
*Lsat_1_v5_g_1_510	A.B	a	a	a	b	a	a	-	a	b	b	a	a	a	b	a	b	a	a	b	a	b	-	-	b	a	a	a	b	a	a	a	a	a	b	a	a	b	a	a	b	b	-	a	a	a	b	b	b
*Lsat_1_v5_g_1_528	A.B	a	b	a	a	a	b	b	a	a	a	a	b	a	b	b	b	a	b	b	a	b	a	a	b	b	a	a	b	-	b	b	a	a	b	b	a	b	b	b	b	b	b	b	a	b	b	b	b
*Lsat_1_v5_g_1_537	A.B	a	b	a	a	a	b	b	a	a	a	a	a	a	b	a	b	a	b	b	a	b	-	a	b	b	a	a	b	b	a	b	a	a	b	a	a	b	a	a	b	b	a	b	a	a	b	b	b
*Lsat_1_v5_g_1_674	A.B	a	a	a	a	a	a	b	a	a	b	a	a	a	a	a	b	a	b	b	a	b	a	b	b	b	b	a	b	a	b	b	a	a	b	b	a	a	a	a	b	a	b	b	a	b	b	b	b
*Lsat_1_v5_g_1_695	A.B	a	b	a	a	a	b	b	-	b	b	a	a	a	b	a	b	a	b	b	a	b	b	a	b	b	a	a	b	b	a	b	b	a	b	a	a	b	a	a	b	b	-	b	a	a	b	b	b
*Lsat_1_v5_g_1_705	A.B	b	b	b	b	b	a	a	a	a	b	a	b	a	a	a	b	b	b	a	-	b	b	a	a	a	a	a	-	b	a	b	a	a	a	a	b	b	a	a	b	a	b	a	b	b	a	a	b
*Lsat_1_v5_g_1_733	A.B	b	b	b	a	b	a	a	a	a	a	a	b	a	b	a	b	a	b	a	a	a	b	b	a	a	a	a	b	b	b	a	b	b	a	a	a	a	a	a	b	a	b	b	a	b	b	a	b
*Lsat_1_v5_g_1_803	A.B	b	b	b	b	b	b	a	a	a	b	a	b	a	a	a	b	a	b	a	b	a	b	a	a	a	a	a	a	b	a	b	a	a	a	-	b	b	a	a	b	a	b	a	b	b	a	a	-
*Lsat_1_v5_g_1_874	A.B	a	a	a	a	a	b	b	a	a	b	a	a	a	a	b	b	a	b	b	a	b	a	b	b	b	b	a	b	b	b	b	a	a	b	b	a	a	a	a	b	a	b	b	a	b	b	b	b
*Lsat_1_v5_g_1_926	A.B	a	b	a	a	a	b	b	a	b	b	a	a	a	b	a	b	a	b	b	a	b	-	a	b	b	a	a	b	b	a	b	b	a	b	a	a	b	a	a	b	b	a	b	a	a	b	b	b
*Lsat_1_v5_g_1_1055	A.B	a	a	b	b	a	a	b	-	a	b	a	a	a	a	a	b	a	b	a	a	b	a	b	b	b	b	a	b	a	b	b	a	a	b	b	b	a	a	a	-	a	-	b	a	b	b	b	b
*Lsat_1_v5_g_1_1079	A.B	b	-	b	b	a	a	a	-	b	b	a	b	a	a	a	b	b	b	b	b	a	b	b	b	-	a	a	b	a	b	-	a	a	a	a	b	-	a	a	a	-	a	a	b	-	a	b	a
*Lsat_1_v5_g_1_1196	A.B	b	b	b	a	b	a	a	a	a	a	a	b	-	b	a	b	a	b	a	a	a	b	b	a	a	a	a	b	b	b	a	b	b	b	a	a	a	a	-	b	a	b	b	a	b	b	a	b
*Lsat_1_v5_g_1_1233	A.B	a	a	b	b	a	a	b	b	a	-	a	a	a	a	a	b	a	b	b	a	-	a	b	b	b	b	a	b	a	b	b	-	a	b	-	b	-	a	a	-	a	b	b	a	b	b	b	b
*Lsat_1_v5_g_1_1249	A.B	a	b	a	a	a	b	b	-	a	b	a	b	a	b	b	b	a	b	b	a	b	b	a	b	b	a	a	b	b	b	b	a	a	b	b	a	b	a	a	-	b	b	b	a	b	b	b	b
*Lsat_1_v5_g_1_1258	A.B	a	b	a	a	a	b	b	a	a	a	a	b	a	b	b	b	a	b	b	a	b	a	a	b	b	a	a	b	b	b	b	a	-	b	b	a	b	b	b	b	b	a	b	a	b	b	b	b
*Lsat_1_v5_g_1_1265	A.B	a	a	a	a	a	a	b	-	a	b	a	a	a	a	a	b	a	b	b	a	b	-	b	b	b	b	a	b	a	b	b	a	a	b	b	a	-	a	a	-	a	-	b	a	b	b	b	b
*Lsat_1_v5_g_1_1283	A.B	a	a	-	a	a	b	b	a	a	b	a	a	a	b	b	b	a	b	b	a	b	a	b	b	b	b	a	-	b	-	b	a	a	b	b	-	a	a	a	b	a	b	b	-	b	b	b	b
*Lsat_1_v5_g_1_1292	A.B	a	b	a	a	a	b	b	a	a	a	a	b	a	b	b	b	a	b	b	a	b	-	a	b	b	a	a	b	b	b	b	a	a	b	b	a	b	b	b	b	b	b	b	a	b	b	b	b
*Lsat_1_v5_g_1_1348	A.B	a	a	a	b	a	a	a	a	b	-	a	a	a	b	a	b	b	a	b	a	b	-	-	b	a	a	a	b	a	a	a	a	a	b	b	b	b	a	a	b	b	a	a	b	a	a	b	b
*Lsat_1_v5_g_1_1382	A.B	b	b	b	b	b	b	a	a	a	b	a	b	a	a	a	b	a	b	a	b	a	b	a	-	a	a	a	a	b	a	b	a	a	a	a	b	b	a	a	b	a	b	a	-	b	a	a	-
*Lsat_1_v5_g_1_1391	A.B	b	b	b	b	b	b	a	a	a	b	a	b	a	a	a	b	b	b	b	-	b	b	a	a	a	a	a	b	b	a	b	a	a	a	a	b	-	a	a	b	a	b	a	b	b	-	a	b
*Lsat_1_v5_g_1_1516	A.B	b	b	b	b	a	-	a	a	b	b	a	b	a	a	a	b	b	b	b	a	a	b	b	b	b	a	a	b	a	b	b	a	a	a	a	b	b	a	a	a	-	a	a	b	-	a	b	b
*Lsat_1_v5_g_1_1566	A.B	b	b	b	b	b	b	a	a	a	-	a	-	a	a	a	b	a	b	a	b	a	b	b	a	a	-	-	b	b	b	-	a	a	a	a	b	-	a	a	b	-	-	b	a	a	b	a	-
*Lsat_1_v5_g_1_1574	A.B	a	a	a	a	a	a	b	a	a	b	a	a	a	a	a	b	a	b	b	a	b	a	b	b	b	b	a	b	a	b	b	-	a	b	b	a	a	a	a	b	a	b	b	a	b	b	b	b
*Lsat_1_v5_g_1_1612	A.B	a	b	a	a	a	b	b	a	a	a	a	a	a	b	a	b	a	b	b	a	b	-	a	b	b	a	a	b	b	a	b	a	a	b	b	a	b	a	a	b	b	a	b	a	a	b	b	b
*Lsat_1_v5_g_1_1674	A.B	b	b	b	b	b	a	a	a	a	b	a	b	a	a	a	b	b	b	a	b	a	b	a	a	a	a	a	a	b	a	b	a	a	a	-	b	b	a	a	b	a	-	a	b	b	a	a	-
*Lsat_1_v5_g_1_1780	A.B	b	b	b	-	b	-	a	a	a	b	a	b	a	a	a	b	a	b	a	b	a	b	a	a	a	-	a	a	b	a	b	a	a	a	a	b	b	a	a	-	a	b	a	b	b	a	a	-
*Lsat_1_v5_g_1_1906	A.B	a	b	a	a	a	b	b	a	a	a	-	a	a	b	a	-	a	b	b	a	b	-	a	b	b	a	a	b	b	a	b	a	a	b	a	a	-	a	a	b	b	a	b	a	a	b	b	b
*Lsat_1_v5_g_1_1936	A.B	a	b	a	a	a	b	b	a	a	a	a	b	a	b	b	b	a	b	b	a	b	-	a	b	b	a	a	b	b	b	b	a	a	b	b	a	b	b	b	b	b	b	b	a	b	b	b	b
*Lsat_1_v5_g_1_2008	A.B	b	b	b	b	b	b	a	a	a	b	a	b	a	a	a	b	a	b	a	b	a	b	a	a	a	a	a	a	b	a	b	a	a	a	a	b	b	a	a	b	a	b	a	b	b	a	a	-
*Lsat_1_v5_g_1_2072	A.B	a	b	a	a	a	b	-	a	a	a	a	b	a	b	b	b	a	b	b	a	b	-	a	b	b	a	a	b	b	b	b	a	a	b	-	a	b	b	b	b	b	a	b	a	b	b	b	b
*Lsat_1_v5_g_1_2100	A.B	a	a	a	a	a	a	b	a	a	b	a	a	a	a	a	b	a	b	b	a	b	a	b	b	b	b	a	b	a	b	b	a	a	b	b	a	a	a	a	b	a	b	b	a	b	b	b	b
*Lsat_1_v5_g_1_2160	A.B	a	a	a	b	a	a	a	a	b	b	a	a	a	b	a	b	b	a	b	a	b	-	a	b	a	a	a	b	a	a	-	a	a	b	b	b	b	a	a	b	b	a	-	b	a	-	b	-
*Lsat_1_v5_g_1_2193	A.B	a	b	a	a	a	b	b	a	a	a	a	a	a	b	a	b	a	b	b	a	b	-	a	b	b	a	a	b	b	a	b	a	a	b	b	a	-	a	a	b	b	a	b	a	a	b	b	b
*Lsat_1_v5_g_1_2228	A.B	a	b	a	a	a	b	b	-	a	a	a	b	a	b	b	b	a	b	b	a	b	-	a	b	b	a	a	b	b	b	b	a	a	b	b	a	-	-	b	-	b	a	b	a	b	b	b	b
*Lsat_1_v5_g_1_2332	A.B	b	b	b	a	b	-	a	-	a	a	a	b	a	b	a	b	a	b	a	a	a	b	b	a	a	a	a	b	-	b	a	b	b	b	a	a	a	a	a	b	a	b	b	a	b	b	a	b
*Lsat_1_v5_g_1_2405	A.B	a	a	b	b	a	a	b	-	a	b	a	a	a	a	a	b	a	b	a	a	b	a	b	-	b	b	a	b	a	b	b	a	a	b	b	b	a	a	a	b	a	b	a	a	b	b	b	b
*Lsat_1_v5_g_1_2456	A.B	b	b	b	b	a	b	-	a	a	b	a	b	a	a	a	b	b	b	b	a	b	b	b	b	b	a	a	b	a	b	b	a	a	a	-	b	b	a	a	a	a	a	a	b	b	a	b	b
*Lsat_1_v5_g_1_2474	A.B	a	b	a	a	a	b	b	a	a	a	a	b	a	b	b	b	a	b	b	a	b	b	a	b	b	a	a	b	b	b	b	a	a	b	b	a	b	b	b	b	b	b	b	a	b	b	b	b
*Lsat_1_v5_g_1_2476	A.B	a	a	a	a	a	b	-	a	b	b	a	a	a	b	a	b	a	b	b	a	b	-	-	b	b	a	a	-	b	a	a	b	a	b	a	a	b	a	b	b	b	a	b	a	a	b	b	b
*Lsat_1_v5_g_1_2487	A.B	a	-	a	a	a	b	b	a	a	a	a	b	a	b	b	b	a	b	-	a	b	a	a	b	b	a	a	b	b	b	b	a	a	b	b	a	b	b	b	b	-	a	b	a	b	b	b	b
*Lsat_1_v5_g_1_2515	A.B	a	a	a	b	a	a	b	a	b	b	a	a	a	b	a	b	a	a	b	a	b	-	b	b	a	a	a	b	a	a	-	a	a	b	a	a	b	a	a	b	b	-	a	a	a	b	b	b
*Lsat_1_v5_g_1_2521	A.B	-	b	a	a	a	-	b	a	a	a	a	-	a	b	b	b	a	b	b	-	b	-	a	b	b	a	a	b	-	a	b	a	a	b	b	a	b	-	a	b	-	a	b	a	-	b	b	b
*Lsat_1_v5_g_1_2601	A.B	a	a	a	a	a	a	b	a	a	-	a	a	a	a	a	b	a	b	b	a	-	a	b	b	b	-	a	b	a	b	b	a	a	b	b	a	a	a	a	-	a	b	b	a	-	b	b	b
*Lsat_1_v5_g_1_2639	A.B	a	b	a	a	a	b	b	a	a	a	a	b	a	b	b	b	a	b	b	a	b	-	a	b	b	a	a	b	b	b	-	a	a	b	b	a	b	b	b	-	b	a	b	a	b	b	b	b
*Lsat_1_v5_g_1_2693	A.B	b	b	b	b	a	-	a	a	b	-	a	b	a	a	a	b	b	b	b	a	a	b	b	b	b	a	a	b	a	b	-	a	a	a	a	b	b	a	-	a	-	a	a	b	-	a	b	b
*Lsat_1_v5_g_1_2696	A.B	b	b	b	b	a	a	a	-	b	b	a	b	a	-	a	b	b	b	b	b	a	b	b	b	b	a	a	b	a	b	b	a	a	a	a	b	a	a	-	-	-	a	-	b	a	a	b	a
*Lsat_1_v5_g_1_2699	A.B	a	a	b	b	a	a	b	-	a	b	a	a	a	-	a	b	a	b	a	a	b	a	b	b	b	b	a	b	a	b	b	a	a	b	b	b	a	a	a	b	-	b	a	a	b	b	b	b
*Lsat_1_v5_g_1_2762	A.B	b	b	b	b	a	-	a	a	b	b	a	b	a	a	a	b	b	b	b	b	a	b	b	b	b	a	a	b	-	b	-	a	-	-	a	b	-	a	a	a	a	a	a	b	a	a	b	a
*Lsat_1_v5_g_1_2943	A.B	b	b	b	a	b	a	a	a	a	a	a	b	a	b	a	b	a	b	a	a	a	b	b	a	a	a	a	b	-	b	a	b	b	b	a	a	-	a	a	b	a	b	b	a	b	b	a	b
*Lsat_1_v5_g_1_2968	A.B	a	-	b	b	a	a	b	-	a	b	a	a	a	a	a	b	a	b	b	a	b	a	b	b	b	b	a	b	a	b	b	a	a	b	b	b	-	a	a	b	a	b	b	a	b	b	b	b
*Lsat_1_v5_g_1_3074	A.B	a	b	a	a	a	b	b	-	a	a	a	b	a	b	b	b	a	b	b	a	b	b	a	b	b	a	-	-	-	a	b	a	a	b	-	a	b	a	a	b	b	a	b	a	-	b	b	b
*Lsat_1_v5_g_1_3315	A.B	a	b	a	a	a	b	b	a	a	a	a	b	a	b	b	b	a	b	b	-	b	-	a	b	b	a	-	-	b	b	-	a	a	b	b	a	b	b	b	-	-	a	b	a	b	b	b	b
*Lsat_1_v5_g_1_3333	A.B	b	b	b	b	a	a	a	a	b	b	a	b	a	a	a	b	b	b	b	b	a	b	b	b	b	a	a	b	a	b	b	a	a	a	a	b	-	a	a	-	a	a	a	b	b	a	b	a
*Lsat_1_v5_g_1_3381	A.B	a	b	a	a	a	b	b	a	a	a	a	b	a	-	b	b	a	b	b	a	b	a	a	b	b	-	-	b	b	a	b	a	a	b	b	a	b	a	a	-	-	a	b	a	a	b	b	b
*Lsat_1_v5_g_1_3387	A.B	a	a	a	a	-	b	b	a	a	b	a	-	a	a	b	b	a	b	b	a	b	a	b	b	b	b	a	b	b	b	b	a	a	b	b	a	a	a	a	b	a	b	b	a	-	b	b	-
*Lsat_1_v5_g_1_3435	A.B	a	a	a	b	a	-	-	a	b	-	a	a	a	b	a	b	a	b	b	a	b	-	-	b	b	a	a	b	a	a	a	-	a	b	a	a	b	a	a	-	b	a	a	a	a	b	b	b
*Lsat_1_v5_g_1_3437	A.B	a	a	a	a	a	b	b	a	a	-	a	a	a	a	b	b	a	b	b	a	b	a	b	b	b	b	a	b	b	b	b	a	a	b	b	a	a	a	a	b	a	b	b	a	b	b	b	b
*Lsat_1_v5_g_1_3438	A.B	a	b	a	a	a	b	-	a	b	b	a	a	a	b	a	b	a	b	-	a	b	-	a	b	b	a	-	b	b	a	b	b	a	b	a	-	b	a	a	b	b	a	b	a	a	b	b	b
*Lsat_1_v5_g_1_3464	A.B	b	a	b	a	b	a	a	a	a	a	a	b	a	b	a	b	a	b	a	a	a	b	b	a	a	a	a	b	b	b	a	b	b	b	a	a	a	a	a	b	a	a	b	a	b	b	a	b
*Lsat_1_v5_g_1_3540	A.B	a	a	a	a	a	b	-	a	b	b	a	a	a	b	a	b	a	b	b	a	b	-	b	b	b	a	a	b	-	a	a	b	a	b	a	a	b	a	b	b	-	a	b	a	a	b	b	b
*Lsat_1_v5_g_1_3583	A.B	a	b	a	a	a	b	b	a	a	a	a	b	a	b	b	b	a	b	b	a	b	a	a	b	b	a	a	-	b	b	b	a	a	b	b	a	b	b	b	-	b	a	b	a	b	b	b	b
*Lsat_1_v5_g_1_3609	A.B	b	b	b	b	a	-	a	a	b	b	a	b	a	a	a	b	b	b	b	a	a	b	b	b	b	a	a	b	a	b	b	a	a	a	a	b	-	a	a	-	a	a	a	b	b	a	b	b
*Lsat_1_v5_g_1_3831	A.B	a	a	a	a	a	b	-	a	b	b	a	a	a	b	a	b	a	b	b	-	b	a	a	b	b	a	a	b	b	-	b	b	a	b	a	a	b	a	a	b	b	a	b	a	-	b	b	b
*Lsat_1_v5_g_1_3842	A.B	a	a	a	a	a	a	b	a	a	b	a	a	a	a	a	b	a	b	b	a	b	a	b	b	b	b	a	b	a	b	b	a	a	b	b	a	a	a	a	b	a	b	b	-	b	b	b	-
*Lsat_1_v5_g_1_3881	A.B	a	a	a	-	a	a	b	a	a	-	a	a	a	a	a	b	a	b	-	a	b	a	b	b	b	-	a	b	a	b	b	a	a	b	b	a	a	a	a	-	-	b	b	-	b	b	b	b
*Lsat_1_v5_g_1_3933	A.B	a	b	a	a	a	b	b	a	a	a	a	a	a	b	a	b	a	b	b	a	b	a	a	b	b	a	a	b	b	a	b	a	a	b	b	a	b	a	a	b	b	a	b	a	-	b	b	b
*Lsat_1_v5_g_1_4070	A.B	a	b	a	a	a	b	b	a	a	a	a	b	a	b	b	b	a	b	b	a	b	a	a	b	b	a	a	b	b	a	-	a	a	b	-	a	b	b	b	b	b	-	b	a	a	b	b	b
*Lsat_1_v5_g_1_4224	A.B	b	b	b	b	a	-	a	a	b	b	a	b	a	a	a	b	b	b	b	a	a	b	b	b	b	a	a	b	a	b	b	a	a	a	a	b	b	a	a	a	a	-	a	b	a	a	-	-
*Lsat_1_v5_g_1_4445	A.B	a	a	-	b	a	a	b	a	a	-	-	a	-	a	a	b	a	b	a	a	b	a	b	b	b	b	-	b	a	b	-	a	a	b	b	b	a	a	a	b	-	b	b	a	b	a	b	b
*Lsat_1_v5_g_1_4562	A.B	a	b	a	a	a	b	b	a	a	a	-	b	a	b	b	b	a	b	b	a	b	-	a	b	b	a	a	b	b	b	b	a	a	b	b	a	b	b	b	b	-	b	b	a	b	b	b	b
*Lsat_1_v5_g_1_4633	A.B	a	b	a	a	a	b	b	-	a	a	a	b	a	b	b	b	a	b	b	a	-	a	a	b	b	a	-	b	b	a	b	a	a	b	b	a	b	a	-	-	b	-	b	a	a	b	b	b
*Lsat_1_v5_g_1_4638	A.B	a	b	a	a	a	b	b	a	a	a	a	b	a	b	b	b	a	b	b	a	b	-	a	b	b	a	a	b	b	b	b	a	a	b	b	a	b	b	b	b	b	b	b	a	b	b	b	b
*Lsat_1_v5_g_1_4696	A.B	a	a	a	a	a	a	b	a	a	b	a	a	a	a	a	b	a	b	b	a	b	a	b	b	b	b	a	b	a	b	b	a	-	b	b	a	-	a	a	b	a	b	b	-	b	b	b	b
*Lsat_1_v5_g_1_4721	A.B	a	b	a	a	a	b	b	a	a	a	a	a	a	b	a	b	a	b	b	a	b	-	a	-	b	a	a	b	b	a	b	a	a	b	b	a	b	a	a	b	b	-	b	a	a	b	b	b
*Lsat_1_v5_g_1_4732	A.B	b	b	b	b	b	b	a	a	a	b	a	b	a	a	a	b	a	b	a	b	a	b	a	a	a	a	a	a	b	a	b	a	a	a	a	b	b	a	a	b	a	-	a	b	b	a	a	b
*Lsat_1_v5_g_1_5332	A.B	a	b	a	a	a	b	b	a	a	a	a	a	a	b	a	b	a	b	b	a	b	-	a	b	b	a	a	b	b	a	b	a	a	b	b	a	b	a	a	b	b	a	b	-	a	b	b	b
*Lsat_1_v5_g_1_5683	A.B	b	b	b	b	b	-	a	a	a	b	a	b	a	a	a	b	b	b	b	a	b	b	a	a	a	a	a	b	b	-	b	a	a	-	-	b	b	a	a	a	a	b	a	b	b	a	b	b
*Lsat_1_v5_g_1_6205	A.B	a	b	a	a	a	b	b	a	a	a	a	b	a	b	b	b	a	b	b	a	b	-	a	b	b	a	a	b	-	-	b	a	a	b	b	a	b	b	b	b	b	a	b	a	b	b	b	b
*Lsat_1_v5_g_1_6572	A.B	a	a	a	a	a	-	b	a	a	b	a	a	a	a	a	b	a	b	b	-	b	a	b	b	b	b	a	b	a	b	-	a	a	b	b	-	a	a	a	b	a	b	-	a	b	b	b	-
*Lsat_1_v5_g_1_7466	A.B	b	b	b	b	b	a	a	a	a	a	a	b	a	b	a	b	a	b	a	a	a	b	b	a	a	a	a	b	b	b	a	b	b	a	a	a	-	a	a	b	a	b	b	a	b	b	a	b
*Lsat_1_v5_g_1_7620	A.B	b	b	b	b	a	-	-	a	b	b	a	b	a	a	a	b	b	b	b	a	a	b	b	b	b	a	a	b	a	b	b	a	a	a	a	b	-	a	a	a	a	-	a	b	-	a	b	b
*Lsat_1_v5_g_1_673206	A.B	b	-	b	b	b	-	a	a	a	-	-	b	a	a	a	b	a	b	a	b	a	b	a	a	a	a	a	a	b	a	b	-	a	-	a	b	b	a	a	b	a	b	a	b	b	a	a	-
*Lsat_1_v5_g_1_673250	A.B	b	b	b	-	b	a	a	a	a	b	a	b	a	-	a	b	b	b	a	b	a	b	a	a	a	a	a	a	b	a	b	a	a	a	a	b	b	a	a	b	-	b	a	b	b	a	a	a
*Lsat_1_v5_g_1_673265	A.B	a	a	a	a	a	a	b	a	a	b	a	a	a	a	a	b	a	b	b	a	b	a	b	b	b	b	a	b	a	b	b	a	a	b	b	a	a	a	a	-	a	b	b	a	b	b	b	b
*Lsat_1_v5_g_1_673335	A.B	a	b	a	a	a	b	b	a	a	-	a	b	a	-	b	-	a	b	b	a	b	b	a	b	b	a	-	b	b	-	b	a	a	b	b	a	b	a	a	b	b	b	b	a	b	b	b	b
*Lsat_1_v5_g_1_673391	A.B	a	b	a	a	a	b	b	a	b	b	a	a	a	b	a	b	a	b	b	a	b	-	a	b	b	a	a	b	b	a	b	b	a	b	a	a	b	a	a	b	b	-	b	a	a	b	b	b
*Lsat_1_v5_g_1_673414	A.B	a	a	b	b	a	a	b	-	a	-	a	a	a	a	a	b	a	b	b	a	b	a	b	b	b	b	-	b	a	b	b	a	a	b	b	a	a	a	a	b	a	b	b	a	b	b	b	b
*Lsat_1_v5_g_1_673417	A.B	b	b	b	b	b	a	a	a	a	b	a	b	-	b	a	b	a	b	a	a	a	b	b	a	a	a	a	b	b	b	a	b	b	a	a	a	b	a	a	b	a	b	b	a	b	b	a	-
*Chr1_1594835	A.B	-	-	b	-	-	-	-	-	-	-	-	-	-	-	-	b	-	-	-	b	-	-	-	-	-	-	-	-	-	-	-	-	-	b	-	b	b	-	-	-	-	-	b	-	-	b	-	-
*Chr1_6382436	A.B	b	b	b	a	b	a	a	a	-	a	a	b	a	b	a	b	a	b	a	a	a	b	b	a	a	a	a	b	b	b	a	b	b	b	a	a	a	a	a	b	a	b	b	a	b	b	a	b
*Chr1_6382445	A.B	b	b	b	a	b	a	a	a	-	a	a	b	a	b	a	b	a	b	a	a	a	b	b	a	a	a	a	b	b	b	a	b	b	b	a	a	a	a	a	b	a	b	b	a	b	b	a	b
*Chr1_6606728	A.B	b	b	b	a	b	a	a	a	-	a	a	b	a	b	a	b	a	b	a	a	a	b	b	a	a	-	a	b	b	b	a	b	b	b	a	a	a	a	a	b	a	b	b	a	b	b	a	b
*Chr1_7566975	A.B	b	b	b	a	b	a	a	a	-	a	a	b	a	b	a	b	a	b	a	a	a	-	b	a	a	a	a	b	b	b	a	b	-	a	a	a	a	a	a	-	a	-	-	a	-	b	a	b
*Chr1_7566990	A.B	b	b	b	a	b	a	a	a	-	a	a	b	a	b	a	b	a	b	a	a	a	-	b	a	a	a	a	b	b	b	a	b	-	a	a	a	a	a	a	-	a	-	-	a	-	b	a	b
*Chr1_8725559	A.B	-	-	a	a	-	a	a	a	-	a	-	-	-	-	a	-	a	-	a	a	a	-	a	a	a	a	a	-	-	-	a	-	-	a	a	-	a	a	a	-	a	-	-	a	-	-	a	-
*Chr1_9968628	A.B	b	b	b	b	b	a	a	a	-	a	a	b	a	b	a	b	a	b	a	a	a	b	b	a	a	a	a	b	b	b	a	b	b	a	a	a	a	a	a	b	a	b	b	a	b	b	a	-
*Chr1_10753946	A.B	b	b	b	b	b	a	a	a	-	b	a	b	a	b	a	b	a	b	a	a	a	b	b	a	a	a	a	b	b	b	a	b	b	a	a	a	b	a	a	b	-	b	b	a	-	b	a	b
*Chr1_10753978	A.B	b	b	b	b	b	a	a	a	-	b	a	b	a	b	a	b	-	b	a	a	a	b	b	a	a	a	a	b	b	b	a	b	b	a	a	a	b	a	a	b	-	b	b	a	-	b	a	b
*Chr1_11682356	A.B	b	b	b	b	b	a	a	a	-	b	a	b	a	b	a	b	a	-	a	a	a	b	b	a	a	a	a	b	b	-	b	b	b	a	a	a	b	a	a	b	-	b	b	a	-	b	a	-
*Chr1_12637874	A.B	-	-	-	-	-	-	b	b	-	-	b	b	-	b	b	b	-	b	-	b	-	-	b	-	b	-	-	-	b	-	-	b	b	-	b	-	-	b	b	b	b	b	-	-	-	-	-	-
*Chr1_14170273	A.B	-	-	b	-	b	b	-	b	-	-	-	b	-	b	-	b	-	b	b	b	b	-	b	-	-	b	-	b	-	b	b	-	-	-	b	-	-	-	b	b	b	b	b	b	b	b	b	b
*Chr1_14170320	A.B	-	b	-	-	-	b	-	-	-	-	-	-	-	-	b	-	-	-	-	b	b	-	-	-	-	-	-	-	-	-	-	-	-	b	-	-	b	-	-	-	-	b	-	b	-	b	-	-
*Chr1_14170321	A.B	-	-	-	-	-	b	-	-	-	-	-	-	-	-	b	-	-	-	-	b	b	-	-	-	-	-	-	-	-	-	-	-	-	b	-	-	-	-	-	-	-	b	-	-	-	b	-	-
*Chr1_14590959	A.B	-	-	-	-	-	-	-	-	-	a	-	-	a	-	a	a	a	a	-	a	-	a	a	-	-	-	-	-	-	-	-	a	-	-	-	a	-	a	a	a	a	-	-	a	a	-	a	a
*Chr1_14662513	A.B	b	b	b	b	b	a	a	a	-	b	a	b	a	a	a	b	a	b	a	a	a	b	b	a	a	a	a	b	b	b	b	b	a	a	a	a	b	a	a	b	-	b	b	a	-	b	a	b
*Chr1_15830263	A.B	b	b	b	b	b	b	b	b	-	b	b	b	b	b	b	b	b	b	b	b	b	b	b	b	b	b	b	-	b	b	b	b	b	-	b	b	b	b	b	-	b	b	b	b	b	b	b	b
*Chr1_27875915	A.B	-	-	-	-	-	-	-	-	-	a	-	a	-	-	a	a	-	-	-	a	a	-	a	-	-	-	a	-	-	-	a	-	-	-	-	a	a	-	a	-	a	-	-	-	a	-	a	-
*Chr1_27882193	A.B	a	a	a	a	-	-	a	a	-	-	-	a	a	-	a	-	-	-	-	a	-	-	a	a	-	a	-	a	a	a	-	-	-	a	-	-	a	a	a	a	-	a	a	a	a	a	-	a
*Chr1_30373753	A.B	-	b	b	b	b	-	-	b	-	b	b	b	-	b	b	b	-	b	-	b	-	-	-	b	b	-	-	b	-	b	-	-	b	b	-	-	-	-	b	b	-	b	-	-	-	b	-	-
*Chr1_30892978	A.B	b	b	-	-	b	b	b	-	-	-	b	b	b	b	-	b	b	-	b	b	-	b	b	b	-	b	b	b	b	-	-	-	b	-	-	b	b	b	b	b	-	-	-	-	b	b	b	-
*Chr1_35124679	A.B	b	b	b	b	b	b	a	a	-	b	a	b	-	a	a	b	a	b	a	b	a	b	a	a	a	a	a	a	a	a	b	a	a	a	a	-	b	a	a	-	-	-	a	a	b	a	-	-
*Chr1_35124722	A.B	b	b	b	b	b	b	a	a	-	b	a	b	-	a	a	b	a	b	a	b	a	b	a	a	a	a	a	a	a	a	b	a	a	a	a	-	b	a	a	-	-	-	a	a	b	a	-	-
*Chr1_35124729	A.B	b	b	b	b	b	b	a	a	-	b	a	b	-	a	a	b	a	b	a	b	a	b	a	a	a	a	a	a	a	a	b	a	a	a	a	-	b	a	a	-	-	-	a	a	b	a	-	-
*Chr1_35124735	A.B	b	b	b	b	b	b	a	a	-	b	a	b	-	a	a	-	a	b	-	b	a	b	a	a	a	a	a	a	a	a	b	a	a	-	a	-	b	a	a	-	-	-	a	a	b	a	-	-
*Chr1_36319844	A.B	b	b	b	b	b	b	a	a	-	b	a	b	a	a	a	b	a	b	a	b	a	b	a	b	a	a	a	a	a	a	b	a	a	a	a	b	b	a	a	b	a	b	a	a	b	a	a	-
*Chr1_36758478	A.B	b	b	b	b	b	b	a	a	-	b	a	b	a	a	a	b	a	b	a	b	a	b	a	b	a	a	a	a	a	a	b	a	a	a	a	b	b	a	a	b	a	b	a	a	b	a	a	-
*Chr1_36868256	A.B	b	b	b	b	b	b	a	a	-	b	a	b	a	a	a	b	a	b	a	b	a	b	a	b	a	a	a	-	a	a	b	a	a	a	a	b	b	a	a	b	-	b	a	a	b	a	a	-
*Chr1_38553247	A.B	b	b	b	b	b	b	a	a	-	b	a	b	a	a	a	b	a	b	a	b	a	b	a	a	a	a	a	a	b	a	-	a	a	a	a	b	b	a	a	b	a	b	a	b	b	a	a	-
*Chr1_38594776	A.B	b	b	b	b	b	b	a	a	-	b	a	b	a	a	a	b	a	b	a	b	a	b	a	a	a	a	a	a	b	a	b	a	a	a	a	b	b	a	a	b	a	b	a	b	b	a	a	-
*Chr1_39076219	A.B	b	b	b	b	b	b	a	a	-	b	a	b	a	a	a	b	a	b	a	b	a	b	a	a	a	a	a	a	b	a	b	a	a	a	a	b	b	a	a	b	a	b	a	b	b	a	a	-
*Chr1_39557695	A.B	b	b	b	b	b	-	-	-	-	b	-	b	-	-	-	b	-	b	-	b	-	b	-	-	-	-	-	-	b	-	b	-	-	-	-	b	b	-	-	b	-	b	-	b	b	-	-	-
*Chr1_39557724	A.B	b	b	b	b	b	-	-	-	-	b	-	b	-	-	-	b	-	b	-	b	-	b	-	-	-	-	-	-	b	-	b	-	-	-	-	b	b	-	-	b	-	b	-	b	b	-	-	-
*Chr1_39557725	A.B	b	b	b	b	b	-	-	-	-	b	-	b	-	-	-	b	-	b	-	b	-	b	-	-	-	-	-	-	b	-	b	-	-	-	-	b	b	-	-	b	-	b	-	b	b	-	-	-
*Chr1_39557730	A.B	b	b	b	b	b	-	-	-	-	b	-	b	-	-	-	b	-	b	-	b	-	b	-	-	-	-	-	-	b	-	b	-	-	-	-	b	b	-	-	b	-	b	-	b	b	-	-	-
*Chr1_39557731	A.B	b	b	b	b	b	-	-	-	-	b	-	b	-	-	-	b	-	b	-	b	-	b	-	-	-	-	-	-	b	-	b	-	-	-	-	b	b	-	-	b	-	b	-	b	b	-	-	-
*Chr1_39557732	A.B	b	b	b	b	b	-	-	-	-	b	-	b	-	-	-	b	-	b	-	b	-	b	-	-	-	-	-	-	b	-	b	-	-	-	-	b	b	-	-	b	-	b	-	b	b	-	-	-
*Chr1_39557747	A.B	b	b	b	b	b	-	a	a	-	b	a	b	a	a	a	b	a	b	a	b	a	b	a	a	a	a	a	a	b	a	b	a	a	a	a	b	b	a	a	b	a	b	a	b	b	a	a	-
*Chr1_40156046	A.B	b	b	b	b	b	-	a	a	-	b	a	b	a	a	a	b	a	b	a	b	a	b	a	a	a	a	a	a	b	a	b	a	a	a	a	b	b	a	a	b	a	b	a	b	b	a	a	-
*Chr1_40156080	A.B	b	b	b	b	b	-	a	a	-	b	a	b	a	a	a	b	a	b	a	b	a	b	a	a	a	a	a	a	b	a	b	a	a	a	a	b	b	a	a	b	a	b	a	b	b	a	a	-
*Chr1_40540449	A.B	b	b	b	b	b	-	a	a	-	b	a	b	a	a	a	b	a	b	a	b	a	b	a	a	a	a	a	a	b	a	b	a	a	a	a	b	b	a	a	b	a	b	a	b	b	a	a	-
*Chr1_40615970	A.B	b	b	b	b	b	-	a	a	-	b	a	b	a	a	a	b	a	b	a	b	a	b	a	a	a	a	a	a	b	a	b	a	a	a	a	b	b	a	a	b	a	b	a	b	b	a	a	-
*Chr1_40616017	A.B	b	b	b	b	b	-	a	a	-	b	a	b	a	a	a	b	a	b	a	b	a	b	a	a	a	a	a	a	b	a	b	a	a	a	a	b	b	a	a	b	a	b	a	b	b	a	a	-
*Chr1_40833967	A.B	b	b	b	b	b	a	a	a	-	b	a	b	a	a	a	b	a	b	a	b	a	b	a	a	a	a	a	a	b	a	b	a	a	a	a	b	b	a	a	b	a	b	a	b	b	a	a	-
*Chr1_41309404	A.B	-	-	b	b	-	a	a	a	-	-	a	-	a	a	a	b	a	b	a	-	a	-	a	a	a	a	a	a	-	a	-	a	a	a	a	-	-	a	a	-	a	b	a	b	b	a	a	-
*Chr1_41309406	A.B	-	-	b	b	-	a	a	a	-	-	a	-	a	a	a	b	a	b	a	-	a	-	a	a	a	a	a	a	-	a	-	a	a	a	a	-	-	a	a	-	a	b	a	b	b	a	a	-
*Chr1_41309413	A.B	-	-	b	b	-	a	a	a	-	-	a	-	a	a	a	b	a	b	a	-	a	-	a	a	a	a	a	a	-	a	-	a	a	a	a	-	-	a	a	-	a	b	a	b	b	a	a	-
*Chr1_41309424	A.B	-	-	b	b	-	a	a	a	-	-	a	-	a	a	a	b	a	b	a	-	a	-	a	a	a	a	a	a	-	a	-	a	a	a	a	-	-	a	a	-	a	b	a	b	b	a	a	-
*Chr1_43936741	A.B	b	b	b	-	-	b	b	-	-	-	b	b	b	b	-	b	b	b	-	-	-	b	b	b	-	-	-	b	b	b	b	b	b	-	b	b	b	b	b	b	b	b	b	b	b	-	b	-
*Chr1_45316617	A.B	-	-	a	-	a	-	a	-	-	-	a	a	a	a	-	-	-	a	a	a	a	-	-	a	-	-	-	a	a	a	a	-	a	-	-	a	-	a	a	a	a	a	a	-	-	a	a	-
*Chr1_46426070	A.B	b	b	b	b	b	a	a	a	-	b	a	b	a	a	a	b	b	b	a	b	a	b	a	a	a	a	a	a	b	a	b	a	a	a	-	b	b	a	a	b	a	b	a	b	b	a	a	-
*Chr1_46479448	A.B	b	b	b	b	b	a	a	a	-	b	a	b	a	a	a	b	b	b	a	b	a	b	a	a	a	a	a	a	b	a	b	a	a	a	-	b	b	a	a	b	a	b	a	b	b	a	a	-
*Chr1_46687616	A.B	b	b	b	b	b	a	a	a	-	b	a	b	a	a	a	b	b	b	a	b	a	b	a	a	a	a	a	a	b	a	b	a	a	a	-	b	b	a	a	b	a	b	a	b	b	a	a	-
*Chr1_48929533	A.B	b	b	b	b	b	-	a	-	-	b	a	b	a	a	a	b	b	b	a	b	b	b	a	a	a	a	a	b	b	a	b	a	-	a	a	b	b	a	a	b	a	b	a	b	b	a	a	b
*Chr1_49539264	A.B	b	b	b	b	b	a	a	a	-	b	a	b	a	a	a	b	b	b	a	-	b	b	a	a	a	a	a	b	b	a	b	a	a	a	a	b	b	a	a	b	a	b	a	b	b	a	a	b
*Chr1_50967222	A.B	b	b	b	b	b	a	a	a	-	b	a	b	a	a	a	b	b	b	a	-	b	b	a	-	a	a	a	b	b	a	b	a	a	a	a	b	b	a	a	b	a	b	a	b	b	a	a	b
*Chr1_50967317	A.B	b	b	b	b	b	a	a	a	-	b	a	b	a	a	a	b	b	b	a	-	b	b	a	a	a	a	a	b	b	a	b	a	a	a	a	b	b	a	a	b	a	b	a	b	b	a	a	b
*Chr1_50972456	A.B	b	b	b	b	b	a	a	a	-	b	a	b	a	a	a	b	b	b	a	-	b	b	a	a	a	a	a	b	b	a	b	a	a	a	a	b	b	a	a	b	a	b	a	b	b	a	a	b
*Chr1_57269867	A.B	-	-	-	-	b	b	b	-	-	b	-	b	-	b	b	-	b	b	-	-	-	-	-	b	b	-	-	-	-	-	-	-	b	-	b	-	-	b	-	b	b	b	-	b	b	-	-	-
*Chr1_62179345	A.B	b	b	b	b	a	-	a	a	-	b	a	b	a	a	a	b	b	b	b	a	b	b	b	b	a	a	a	b	b	b	b	a	a	a	a	b	b	a	a	a	a	b	a	b	b	a	b	b
*Chr1_62673803	A.B	b	b	b	b	a	-	a	a	-	b	a	b	a	a	a	b	b	b	b	a	b	b	b	b	a	a	a	b	b	b	b	a	a	a	a	b	b	a	a	a	a	b	a	b	b	a	b	b
*Chr1_62673804	A.B	b	b	b	b	a	-	a	a	-	b	a	b	a	a	a	b	b	b	b	a	b	b	b	b	a	a	a	b	b	b	b	a	a	a	a	b	b	a	a	a	a	b	a	b	b	a	b	b
*Chr1_62807704	A.B	b	b	b	b	a	-	a	a	-	b	a	b	a	a	a	b	b	b	b	a	b	b	b	b	a	a	a	b	b	b	b	a	a	a	a	b	b	a	a	a	a	b	a	b	b	a	b	b
*Chr1_67292875	A.B	-	a	-	-	-	-	-	-	-	-	-	-	-	-	-	-	-	-	-	-	-	a	-	-	-	-	-	-	-	-	-	-	-	a	-	-	-	-	-	-	-	-	-	-	-	-	-	-
*Chr1_68702704	A.B	b	b	-	b	a	b	a	a	-	b	-	b	-	a	a	b	b	b	b	a	-	b	b	b	b	-	-	b	a	b	b	a	a	a	a	b	b	-	a	-	-	a	a	b	-	a	b	b
*Chr1_68702718	A.B	b	b	b	b	a	b	a	a	-	b	-	b	-	a	a	b	b	b	b	a	-	b	b	b	b	-	-	b	a	b	b	a	a	a	a	b	b	-	a	-	-	a	a	b	-	a	b	b
*Chr1_68936146	A.B	b	b	b	b	a	-	a	a	-	b	a	b	a	a	a	b	b	b	b	a	a	b	b	b	b	a	a	b	a	b	b	a	a	a	a	b	b	a	a	a	a	a	a	b	-	a	b	b
*Chr1_69792985	A.B	-	b	b	-	a	-	a	a	-	b	-	-	a	a	a	b	b	b	-	a	a	b	-	b	b	a	a	b	a	b	-	a	a	a	a	-	-	a	-	-	a	a	a	b	-	a	-	-
*Chr1_70210625	A.B	b	b	b	b	a	-	a	a	-	b	a	b	a	a	a	b	b	b	b	a	a	b	b	b	b	a	a	b	a	b	b	a	a	a	a	b	b	a	a	a	a	a	a	b	-	a	b	b
*Chr1_71481090	A.B	-	a	a	a	a	a	a	-	-	a	-	a	a	-	-	-	a	a	-	a	-	a	a	a	a	a	a	a	-	-	a	a	a	-	-	a	-	a	-	a	a	-	a	a	-	a	-	a
*Chr1_71481098	A.B	-	-	b	b	b	-	b	b	-	b	b	b	b	b	-	b	b	b	-	b	b	b	b	b	-	-	-	b	b	b	b	-	b	-	-	b	b	b	-	b	b	b	-	b	b	b	b	-
*Chr1_71481100	A.B	-	a	-	a	a	a	a	-	-	a	-	a	-	-	-	-	a	a	-	a	-	a	a	a	a	a	a	a	-	-	-	a	a	-	-	a	-	a	-	a	a	-	a	a	-	a	-	a
*Chr1_72340981	A.B	b	-	b	-	a	-	a	a	-	b	a	-	a	a	a	b	-	-	b	a	a	b	-	b	b	a	a	-	a	-	-	a	a	a	a	-	-	a	a	a	a	a	a	-	-	a	-	b
*Chr1_72588652	A.B	b	b	b	b	a	-	a	a	-	b	a	b	a	a	a	b	b	b	b	a	a	b	b	b	b	a	a	b	a	b	b	a	a	a	a	b	b	a	a	a	a	a	a	b	-	a	b	b
*Chr1_74973400	A.B	b	b	b	b	a	-	a	a	-	b	a	b	a	a	a	b	b	b	b	a	a	b	b	b	b	a	a	b	a	b	b	a	a	a	a	b	-	a	a	-	a	a	a	b	-	a	b	b
*Chr1_78743986	A.B	b	b	b	b	a	a	a	a	-	b	a	b	a	a	a	b	b	b	b	b	-	b	b	b	b	a	a	b	a	b	b	a	a	a	a	b	-	a	-	-	a	a	a	b	-	a	b	-
*Chr1_79940679	A.B	b	b	b	b	a	a	a	a	-	b	a	b	a	a	a	b	b	b	b	b	a	b	b	b	b	a	a	b	a	b	b	a	a	a	a	b	-	a	a	-	a	a	a	b	-	a	b	a
*Chr1_82813266	A.B	b	b	a	b	a	a	a	a	-	b	a	b	a	a	a	b	b	b	b	b	a	b	b	b	b	a	a	b	a	b	b	a	a	a	a	b	-	a	a	-	a	a	a	b	a	a	b	a
*Chr1_82813315	A.B	-	-	a	a	a	a	a	a	-	a	a	-	a	-	a	a	-	-	-	-	a	-	-	-	-	a	-	-	-	-	a	a	-	-	a	a	-	a	a	-	-	a	-	a	a	a	a	a
*Chr1_88963755	A.B	a	b	a	b	a	a	a	-	-	b	a	b	a	a	a	b	b	b	b	b	a	b	b	b	b	a	a	b	a	a	b	a	a	a	a	b	-	b	b	-	a	a	a	b	a	a	b	b
*Chr1_91314659	A.B	-	b	-	-	b	-	-	-	-	-	-	b	b	b	-	-	-	b	b	-	b	b	-	b	-	-	b	-	b	b	b	-	-	-	-	-	b	-	b	b	b	b	b	b	b	-	b	b
*Chr1_91314684	A.B	-	-	-	-	-	-	b	b	-	b	-	b	-	-	-	-	b	-	b	-	-	-	-	b	-	b	-	-	b	-	b	b	b	-	-	b	-	b	-	-	-	b	b	b	b	-	-	-
*Chr1_91314689	A.B	-	-	b	-	-	-	b	b	-	b	-	b	-	-	-	-	b	-	b	b	-	-	-	b	-	b	-	-	b	-	b	b	b	-	-	b	-	b	-	-	-	b	b	b	b	-	-	-
*Chr1_91465915	A.B	a	a	a	-	a	a	-	a	-	a	a	a	-	-	-	-	a	a	a	-	-	-	a	-	-	-	-	-	-	-	a	-	a	a	a	a	a	a	a	-	-	a	-	-	-	a	-	a
*Chr1_91527489	A.B	-	a	-	a	a	a	a	a	-	a	-	a	-	-	a	a	a	a	-	a	a	a	a	a	a	a	a	a	a	a	a	-	a	a	a	a	a	-	-	a	-	-	a	a	a	a	a	-
*Chr1_91527490	A.B	-	a	-	a	a	a	a	a	-	a	-	a	-	-	a	a	a	a	-	a	a	a	a	a	a	a	a	a	a	a	a	-	a	a	a	a	a	-	-	a	-	-	a	a	a	a	a	-
*Chr1_93497064	A.B	a	b	a	b	a	a	a	a	-	b	a	b	a	b	a	b	b	b	b	b	a	b	b	b	b	a	a	b	a	a	b	a	a	a	a	b	-	b	b	-	b	a	a	b	-	a	b	a
*Chr1_93497066	A.B	a	b	a	b	a	a	a	a	-	b	a	b	a	b	a	b	b	b	b	b	a	b	b	b	b	a	a	b	a	a	b	a	a	a	a	b	-	b	b	-	b	a	a	b	-	a	b	a
*Chr1_93497100	A.B	a	b	a	b	a	a	a	a	-	b	a	b	a	b	a	b	b	b	b	b	a	b	b	b	b	a	a	b	a	a	b	a	a	a	a	b	-	b	b	-	b	a	a	b	-	a	b	a
*Chr1_98837976	A.B	b	-	-	-	-	b	b	-	-	b	b	-	-	b	b	-	-	b	-	-	-	-	b	-	-	-	-	b	b	b	b	-	-	b	-	b	b	b	b	-	-	b	-	-	-	-	b	-
*Chr1_98838001	A.B	-	-	-	-	-	-	-	-	-	-	-	-	-	-	-	-	-	-	-	-	-	-	-	-	-	-	-	-	-	-	-	-	-	-	-	-	-	-	-	-	-	-	-	-	-	-	-	-
*Chr1_104270728	A.B	-	-	-	-	-	-	-	-	-	-	-	-	-	-	-	-	-	-	-	-	-	-	-	-	-	-	-	-	b	-	-	b	-	-	b	-	-	-	b	-	b	-	-	-	-	b	-	-
*Chr1_109571530	A.B	-	-	a	-	-	-	-	a	-	a	-	-	a	a	a	-	a	-	a	-	-	a	a	-	a	a	-	-	a	a	-	a	-	-	-	-	-	-	a	a	-	a	-	a	a	-	a	-
*Chr1_110704505	A.B	a	a	a	b	a	a	-	a	-	b	a	a	a	b	a	b	a	a	b	a	b	-	-	b	a	-	a	b	a	a	a	a	a	b	a	a	b	a	a	b	b	a	a	a	a	b	b	b
*Chr1_110704513	A.B	a	a	a	b	a	a	-	a	-	b	a	a	a	b	a	b	a	a	b	a	b	-	-	b	a	-	a	b	a	a	a	a	a	b	a	a	b	a	a	b	b	a	a	a	a	b	b	b
*Chr1_110704519	A.B	a	a	a	b	a	a	-	a	-	b	a	a	a	b	a	b	a	a	b	a	b	-	-	b	a	-	a	b	a	a	a	a	a	b	a	a	b	a	a	b	b	a	a	a	a	b	b	b
*Chr1_110704527	A.B	a	a	a	b	a	a	-	a	-	b	a	a	a	b	a	b	a	a	b	a	b	-	-	b	a	-	a	b	a	a	a	a	a	b	a	a	b	a	a	b	b	a	a	a	a	b	b	b
*Chr1_110704534	A.B	a	a	a	b	a	a	-	a	-	b	a	a	a	b	a	b	a	a	b	a	b	-	-	b	a	-	a	b	a	a	a	a	a	b	a	a	b	a	a	b	b	a	a	a	a	b	b	b
*Chr1_110704553	A.B	a	a	a	b	a	a	-	a	-	b	a	a	a	b	a	b	a	a	b	a	b	-	-	b	a	-	a	b	a	a	a	a	a	b	a	a	b	a	a	b	b	a	a	a	a	b	b	b
*Chr1_111416894	A.B	a	a	a	b	a	a	-	a	-	b	a	a	a	b	a	b	a	a	b	a	b	-	-	b	a	a	a	b	a	a	a	a	a	b	a	a	b	a	a	b	b	a	a	a	a	b	b	b
*Chr1_111693422	A.B	a	a	a	b	a	a	-	a	-	b	a	a	a	b	a	b	a	b	b	a	b	-	-	b	a	a	a	b	a	a	a	a	a	b	a	a	-	a	a	b	b	a	a	a	a	b	b	b
*Chr1_111769641	A.B	a	a	a	b	a	a	-	a	-	b	a	-	a	b	a	b	a	b	b	a	b	-	-	b	a	a	a	b	a	a	a	a	a	b	a	a	b	a	a	-	b	a	a	a	a	b	b	b
*Chr1_112879742	A.B	a	a	a	b	a	a	-	a	-	b	a	a	a	b	a	b	a	a	b	a	b	-	-	b	a	a	a	b	a	a	a	a	a	b	a	a	b	a	a	b	b	a	a	a	a	b	b	b
*Chr1_113652068	A.B	a	a	a	b	a	a	-	a	-	b	a	a	a	b	a	b	b	a	b	a	b	-	-	b	a	a	a	b	a	a	a	a	a	b	b	b	b	a	a	b	b	a	a	b	a	a	b	b
*Chr1_113699267	A.B	a	a	a	b	a	a	-	a	-	b	a	a	a	b	a	b	b	a	b	a	b	-	-	b	a	a	a	b	a	a	a	a	a	b	b	b	b	a	a	b	b	a	a	b	a	a	b	b
*Chr1_115561551	A.B	a	a	a	b	a	a	-	a	-	b	a	a	a	b	a	b	a	a	b	a	b	-	-	b	a	a	a	b	a	a	a	a	a	b	a	a	b	a	a	b	b	a	a	a	a	b	b	b
*Chr1_117443377	A.B	a	a	a	a	a	b	-	a	-	b	a	-	a	b	a	b	-	b	b	a	b	-	-	b	b	a	a	b	b	a	a	-	-	b	a	a	b	a	b	b	b	a	b	a	a	b	b	b
*Chr1_117598276	A.B	a	a	a	a	a	b	-	a	-	b	a	a	a	b	a	b	a	b	b	a	b	-	-	b	b	a	a	b	b	a	a	b	a	b	a	a	b	a	b	b	b	a	b	a	a	b	b	b
*Chr1_118183710	A.B	a	a	a	a	a	b	-	a	-	b	a	a	a	b	a	b	a	b	b	a	b	-	-	b	b	a	a	b	b	a	a	b	a	b	a	a	b	a	b	b	b	a	b	a	a	b	b	b
*Chr1_119042672	A.B	a	a	a	a	a	b	-	a	-	b	a	a	a	b	a	b	a	b	b	a	b	-	-	b	b	a	a	b	b	a	a	b	a	b	a	a	b	a	b	b	b	a	b	a	a	b	b	b
*Chr1_126365538	A.B	a	b	a	a	a	b	b	a	-	b	a	a	a	b	a	b	a	b	b	a	b	-	a	b	b	a	a	b	b	a	b	b	a	b	a	a	b	a	a	b	b	a	b	a	a	b	b	b
*Chr1_127286543	A.B	-	b	-	-	-	b	b	-	-	b	-	-	-	b	-	b	-	b	b	-	b	-	-	b	b	-	-	b	b	-	b	b	-	b	-	-	b	-	-	b	b	-	b	-	-	b	b	b
*Chr1_127286593	A.B	a	b	a	a	a	b	b	a	-	b	a	a	a	b	a	b	a	b	b	a	b	-	a	b	b	a	a	b	b	a	b	b	a	b	a	a	b	a	a	b	b	a	b	a	a	b	b	b
*Chr1_127289669	A.B	-	b	-	-	-	b	b	-	-	b	-	-	-	b	-	b	-	b	b	-	b	-	-	b	b	-	-	b	b	-	b	b	-	b	-	-	b	-	-	b	b	-	b	-	-	b	b	b
*Chr1_128044095	A.B	a	b	a	a	a	b	b	a	-	b	a	a	a	b	a	b	a	b	b	a	b	-	a	b	b	a	a	b	b	a	b	b	a	b	a	a	b	a	a	b	b	a	-	a	a	b	b	b
*Chr1_129858188	A.B	a	b	a	a	a	b	b	a	-	b	a	a	a	b	a	b	a	b	b	a	b	-	a	b	b	a	a	b	b	a	b	a	a	b	a	a	b	a	a	b	b	a	b	a	a	b	b	b
*Chr1_132927300	A.B	a	-	a	a	a	-	-	a	-	a	a	a	a	-	a	-	a	-	-	a	-	a	a	-	-	a	a	-	-	a	-	a	a	-	a	a	-	a	a	-	-	a	-	a	a	-	-	-
*Chr1_132954905	A.B	a	b	a	a	a	b	b	a	-	a	a	a	a	b	a	b	a	b	b	a	b	-	a	b	b	a	a	b	b	a	b	a	a	b	a	a	b	a	a	b	b	a	b	a	a	b	b	b
*Chr1_135958867	A.B	a	b	a	-	a	b	b	-	-	a	a	-	-	b	a	b	-	b	b	a	b	b	a	b	b	a	a	b	b	a	b	a	a	b	b	a	b	-	a	b	b	-	b	-	-	b	b	b
*Chr1_135958920	A.B	-	-	-	-	-	-	-	-	-	-	-	-	b	-	-	-	-	-	-	-	-	-	-	-	-	-	-	-	b	-	-	-	-	-	-	-	-	-	-	-	-	-	-	b	-	b	-	-
*Chr1_135958922	A.B	-	-	-	-	-	-	-	-	-	-	-	-	b	-	-	-	-	-	-	-	-	-	-	-	-	-	-	-	b	-	-	-	-	-	-	-	-	-	-	-	-	-	-	b	-	b	-	-
*Chr1_137278280	A.B	a	-	-	-	-	-	-	-	-	-	-	-	-	a	-	-	-	-	-	-	-	-	a	-	-	a	-	-	-	-	-	-	-	-	-	-	a	a	-	-	a	-	-	-	-	-	a	-
*Chr1_140586225	A.B	a	b	a	a	a	b	b	a	-	a	a	b	a	b	b	b	a	b	b	a	b	-	a	b	b	a	a	b	b	a	b	a	a	-	b	a	b	a	a	b	b	a	b	a	a	b	b	b
*Chr1_140586226	A.B	-	b	-	a	a	b	b	a	-	-	a	b	a	b	b	b	-	b	b	a	b	-	-	b	b	-	-	b	b	a	b	-	a	b	b	a	b	-	-	b	b	-	b	a	-	b	b	b
*Chr1_140586263	A.B	a	b	a	a	a	b	b	a	-	a	a	b	a	b	b	b	a	b	b	a	b	-	a	b	b	a	a	b	b	a	b	a	a	b	b	a	b	a	a	b	b	a	b	a	a	b	b	b
*Chr1_140586269	A.B	a	b	a	a	a	b	b	a	-	a	a	b	a	b	b	b	a	b	b	a	b	-	a	b	b	a	a	b	b	a	b	a	a	b	b	a	b	a	a	b	b	a	b	a	a	b	b	b
*Chr1_140586281	A.B	a	b	a	a	a	b	b	a	-	a	a	b	a	b	b	b	a	b	b	a	b	-	a	b	b	a	a	b	b	a	b	a	a	b	b	a	b	a	a	b	b	a	b	a	a	b	b	b
*Chr1_140689015	A.B	a	b	a	a	a	b	b	a	-	a	a	b	a	b	b	b	a	b	b	a	b	-	a	b	b	-	a	b	b	a	b	a	a	b	b	a	b	a	a	b	b	a	b	a	a	b	b	b
*Chr1_145573232	A.B	a	b	a	a	a	b	b	a	-	a	a	b	a	b	b	b	a	b	b	a	b	b	a	b	b	a	a	b	b	a	b	a	a	b	b	a	b	a	a	b	b	a	b	a	a	b	b	b
*Chr1_145573238	A.B	a	b	a	a	a	b	b	a	-	a	a	b	a	b	b	b	a	b	b	a	b	b	a	b	b	a	a	b	b	a	b	a	a	b	b	a	b	a	a	b	b	a	b	a	a	b	b	b
*Chr1_145573255	A.B	a	b	a	a	a	b	b	a	-	a	a	b	a	b	b	b	a	b	b	a	b	-	a	b	b	a	a	-	b	a	b	a	a	b	b	a	-	a	a	b	b	a	b	a	a	-	b	b
*Chr1_148624894	A.B	a	-	a	a	a	-	-	a	-	a	a	-	a	-	-	-	a	-	-	a	-	-	a	-	-	-	a	-	-	a	-	a	a	-	-	a	-	a	a	-	-	a	-	a	a	-	-	-
*Chr1_148710431	A.B	b	b	-	b	b	b	b	b	-	b	b	b	b	b	b	b	-	-	b	b	-	b	b	-	b	b	b	b	b	b	b	b	b	b	-	b	b	b	b	-	-	b	b	-	-	-	-	b
*Chr1_149360247	A.B	a	b	a	a	a	b	b	a	-	a	a	b	a	b	b	b	a	b	b	a	b	-	a	b	b	-	a	b	b	a	b	a	a	b	b	a	b	a	a	b	b	a	b	a	a	b	b	b
*Chr1_149674835	A.B	a	b	a	a	a	b	-	a	-	a	a	b	a	-	b	b	a	b	b	a	-	-	-	b	b	a	a	b	b	a	b	a	a	b	b	a	b	a	a	b	-	-	b	-	a	b	-	b
*Chr1_150819461	A.B	a	b	a	a	a	-	b	a	-	a	a	b	a	b	b	b	a	b	b	a	b	-	a	b	-	a	a	-	b	a	b	a	a	-	b	a	b	b	b	b	b	a	b	a	a	-	b	b
*Chr1_153665151	A.B	a	b	a	a	a	b	b	a	-	a	a	b	a	b	b	b	a	b	b	a	b	-	a	b	b	a	a	b	b	a	b	a	a	b	b	a	b	b	b	b	b	a	b	a	a	b	b	b
*Chr1_153665198	A.B	a	b	a	a	a	b	b	a	-	a	a	b	a	b	b	b	a	b	b	a	b	-	a	b	b	a	a	b	b	a	b	a	a	b	b	a	b	b	b	b	b	a	b	a	a	b	b	b
*Chr1_155195905	A.B	a	b	a	a	a	b	b	a	-	a	a	b	a	b	b	b	a	b	b	a	b	-	a	b	b	-	a	b	b	a	b	a	a	b	b	a	b	b	b	b	b	a	b	a	b	b	b	b
*Chr1_155794768	A.B	a	b	a	a	a	b	b	a	-	a	a	b	a	b	b	b	a	b	b	a	b	-	a	b	b	a	a	b	b	b	b	a	a	b	b	a	b	b	b	b	b	a	b	a	b	b	b	b
*Chr1_155829806	A.B	a	b	a	a	a	b	b	a	-	a	a	b	a	b	b	b	a	b	b	a	b	-	a	b	b	a	a	b	b	b	b	a	a	b	b	a	b	b	b	b	b	a	b	a	b	b	b	b
*Chr1_157946483	A.B	a	b	a	a	a	b	b	a	-	a	a	b	a	b	b	b	a	b	b	a	b	-	a	b	b	a	a	b	b	b	b	a	a	b	b	a	b	b	b	b	b	a	b	a	b	b	b	b
*Chr1_158715761	A.B	a	b	a	a	a	b	b	a	-	a	a	b	a	b	b	b	a	b	b	a	b	-	a	b	b	a	a	b	b	b	b	a	a	b	b	a	b	b	b	b	b	a	b	a	b	b	b	b
*Chr1_158715790	A.B	a	b	a	a	a	b	b	a	-	a	a	b	a	b	b	b	a	b	b	a	b	-	a	b	b	a	a	b	b	b	b	a	a	b	b	a	b	b	b	b	b	a	b	a	b	b	b	b
*Chr1_159009799	A.B	a	b	a	a	a	b	b	a	-	a	a	b	a	b	b	b	a	b	b	a	b	-	a	b	b	a	a	b	b	b	b	a	a	b	b	a	b	b	b	b	b	a	b	a	b	b	b	b
*Chr1_159009816	A.B	a	b	a	a	a	b	b	a	-	a	a	b	a	b	b	b	a	b	b	a	b	-	a	b	b	a	a	b	b	b	b	a	a	b	b	a	b	b	b	b	b	a	b	a	b	b	b	b
*Chr1_159665772	A.B	a	a	a	a	-	-	a	-	-	-	a	-	-	-	a	a	a	a	a	a	a	a	a	a	-	-	a	a	a	-	a	a	a	a	a	-	a	a	a	a	a	-	-	a	-	a	-	a
*Chr1_161205145	A.B	a	-	a	a	-	b	b	a	-	a	a	b	-	-	-	b	a	-	b	a	b	-	a	b	-	a	-	-	-	b	-	a	a	-	-	a	b	-	-	-	-	-	-	-	b	-	-	b
*Chr1_161205152	A.B	a	-	a	a	-	a	a	a	-	a	a	a	-	-	-	a	a	-	a	a	a	a	a	a	-	a	-	-	-	a	-	a	a	-	-	a	a	-	-	-	-	-	-	-	a	-	-	a
*Chr1_162692082	A.B	a	b	a	a	a	b	b	a	-	a	a	b	a	b	b	b	a	b	b	a	b	-	a	b	b	-	a	b	b	b	b	a	a	b	b	a	b	b	b	b	b	a	b	a	b	b	b	b
*Chr1_165357874	A.B	a	b	a	a	a	b	b	a	-	a	a	b	a	b	b	b	a	b	b	a	b	-	a	b	b	a	a	b	b	b	b	a	a	b	b	a	b	b	b	b	b	b	b	a	b	b	b	b
*Chr1_166064625	A.B	a	b	a	a	a	b	b	a	-	a	a	b	a	b	b	b	a	b	b	a	b	-	a	b	b	-	-	b	b	b	b	a	a	b	b	a	b	b	b	b	b	b	b	-	b	b	-	b
*Chr1_166082106	A.B	a	b	a	a	a	b	b	a	-	a	a	b	a	b	b	b	a	b	b	a	b	-	a	b	b	a	a	b	b	b	b	a	a	b	b	a	b	b	b	b	b	b	b	a	b	b	b	b
*Chr1_168105060	A.B	a	b	a	a	a	b	b	a	-	a	a	b	a	b	b	b	a	b	b	a	b	-	a	b	b	a	a	b	b	b	b	a	a	b	b	a	b	b	b	b	b	b	b	a	b	b	b	b
*Chr1_169495390	A.B	a	-	a	a	a	-	b	a	-	-	a	-	a	-	-	-	a	-	-	a	-	a	a	-	-	a	a	-	-	-	b	a	a	-	-	a	-	-	-	-	b	b	b	a	b	-	-	-
*Chr1_169495420	A.B	a	-	a	a	a	-	b	a	-	-	a	-	a	-	-	-	a	-	-	a	-	a	a	-	-	a	a	-	-	-	b	a	a	-	-	a	-	-	-	-	b	b	b	a	b	-	-	-
*Chr1_170625872	A.B	a	b	a	a	a	b	b	a	-	b	a	b	a	b	b	b	a	b	b	a	b	-	a	b	b	a	a	b	b	b	b	a	a	b	b	a	b	b	b	b	b	b	b	a	b	b	b	b
*Chr1_171286890	A.B	a	b	a	a	a	b	b	a	-	b	a	b	a	b	b	b	a	b	b	a	b	-	a	b	b	a	a	b	b	b	b	a	a	b	b	a	b	a	a	b	b	b	b	a	b	b	b	b
*Chr1_172015587	A.B	a	b	a	a	a	b	b	a	-	b	a	b	a	b	b	b	a	b	b	a	b	-	a	b	b	a	a	b	b	b	b	a	a	b	b	a	b	a	a	b	b	b	b	a	b	b	b	b
*Chr1_173445138	A.B	a	a	a	a	a	b	b	a	-	b	a	a	a	b	b	b	a	b	b	a	b	-	b	b	b	b	a	b	b	b	b	a	a	b	b	a	b	a	a	b	b	b	b	a	b	b	b	b
*Chr1_173457816	A.B	a	a	a	a	a	b	b	a	-	b	a	a	a	b	b	b	a	b	b	a	b	-	b	b	b	b	a	b	b	b	b	a	a	b	b	a	b	a	a	b	b	b	b	a	b	b	b	b
*Chr1_176044348	A.B	a	a	a	a	a	-	a	-	-	a	a	a	a	-	-	a	-	a	a	-	a	a	a	a	a	-	a	a	a	-	a	a	a	a	a	-	-	-	-	a	-	a	a	a	a	a	a	a
*Chr1_176044358	A.B	a	a	a	a	-	-	a	-	-	a	a	a	a	-	-	a	-	a	a	-	a	a	a	a	a	-	-	a	-	-	a	a	a	a	a	-	-	-	-	-	-	a	a	a	a	a	a	a
*Chr1_177410112	A.B	a	a	-	a	-	a	-	a	-	-	a	a	a	-	-	-	-	a	-	-	a	-	a	-	a	-	a	-	-	-	-	-	a	a	a	-	a	-	-	a	-	-	a	-	-	a	-	-
*Chr1_177410114	A.B	a	a	-	a	-	a	-	a	-	-	a	a	a	-	-	-	-	a	-	-	a	-	a	-	a	-	a	-	-	-	-	-	a	a	a	-	a	-	-	a	-	-	a	-	-	a	-	-
*Chr1_180250103	A.B	-	-	-	a	-	-	-	-	-	-	-	a	-	-	-	-	-	a	-	a	-	a	-	a	-	-	-	-	-	-	-	-	-	-	-	-	-	-	-	a	-	-	a	a	a	-	a	-
*Chr1_181835199	A.B	a	a	a	a	a	b	b	a	-	b	a	a	a	b	b	b	a	b	b	a	b	a	b	b	-	b	a	b	b	b	b	a	a	b	b	a	a	a	a	-	a	b	b	a	b	b	b	-
*Chr1_181835213	A.B	-	b	b	b	b	b	b	b	-	b	-	b	-	b	b	b	b	b	b	-	b	b	b	b	-	b	-	b	b	b	b	b	-	b	b	b	b	b	-	-	b	b	b	-	b	b	b	-
*Chr1_182626161	A.B	a	a	a	a	a	b	b	a	-	b	a	a	a	a	b	b	a	b	b	a	b	a	b	b	b	b	a	b	-	b	b	a	a	b	b	a	a	a	a	b	a	b	b	a	b	b	b	b
*Chr1_184323954	A.B	a	a	a	a	a	b	b	a	-	b	a	a	a	a	b	b	a	b	b	a	-	-	b	b	b	b	-	b	b	-	b	a	a	-	b	a	a	-	a	-	a	-	b	a	b	-	b	b
*Chr1_184323968	A.B	a	a	a	a	a	b	b	a	-	b	a	a	a	a	b	b	a	b	b	a	-	-	b	b	b	b	a	b	b	-	b	a	a	-	b	a	a	-	a	-	a	-	b	a	b	-	b	b
*Chr1_184323994	A.B	a	a	a	a	a	b	b	a	-	b	a	a	a	a	b	b	a	b	b	a	-	-	b	b	b	b	a	b	b	-	b	a	a	-	b	a	a	-	a	-	a	-	b	a	b	-	b	b
*Chr1_184725413	A.B	a	a	a	a	a	a	b	a	-	b	a	a	a	a	a	b	a	b	b	a	b	a	b	b	b	b	a	b	a	b	b	a	a	b	b	a	a	a	a	b	a	b	b	a	b	b	b	b
*Chr1_184805884	A.B	a	a	a	a	a	a	b	a	-	b	a	a	a	a	a	b	a	b	b	a	b	a	b	b	b	b	a	b	a	b	b	a	a	b	b	a	a	a	a	b	a	b	b	a	b	b	b	b
*Chr1_185916871	A.B	a	a	a	a	a	a	b	a	-	b	a	a	a	a	a	b	a	b	b	a	b	a	b	b	b	b	a	-	a	-	b	a	a	b	b	-	a	a	a	b	a	b	b	a	-	-	b	b
*Chr1_187842021	A.B	a	a	a	a	a	a	b	a	-	b	a	a	a	a	a	b	a	b	b	a	b	a	b	b	b	b	a	b	a	b	b	a	a	b	b	a	a	a	a	b	a	b	b	a	b	b	b	b
*Chr1_188818744	A.B	-	-	-	a	a	a	b	a	-	b	a	a	a	a	a	-	a	b	b	a	-	a	b	b	b	b	-	b	a	b	-	a	a	-	b	a	a	-	-	b	a	b	b	a	-	-	b	b
*Chr1_193043419	A.B	a	a	b	b	a	a	b	-	-	b	a	a	a	a	a	b	a	b	b	a	b	a	b	b	b	b	a	b	a	b	b	a	a	b	b	a	a	a	a	b	a	b	b	a	b	b	b	b
*Chr1_196813120	A.B	a	-	-	a	-	-	-	-	-	-	a	-	a	a	a	-	-	-	-	-	-	-	-	a	-	-	-	a	-	-	-	a	-	a	-	-	-	-	a	-	-	a	a	-	-	-	-	a
*Chr1_203500526	A.B	a	a	b	b	a	a	b	-	-	b	a	a	-	a	-	b	a	b	b	a	b	a	b	b	b	b	a	b	-	b	b	a	a	b	b	b	a	a	a	b	a	b	b	-	b	b	b	b
*Chr1_206528709	A.B	b	-	b	b	b	b	-	b	-	b	b	-	-	-	b	-	b	-	b	-	-	b	b	b	b	-	b	b	b	b	b	-	-	b	b	b	-	-	-	b	b	b	b	b	b	-	b	-
*Chr1_206528717	A.B	-	-	b	b	-	b	-	b	-	b	b	-	-	-	b	-	b	-	b	-	b	b	b	b	b	-	b	b	b	b	b	-	-	b	b	b	-	-	-	b	b	b	b	b	b	-	b	-
*Chr1_206528721	A.B	-	-	b	b	-	b	-	b	-	b	b	-	-	-	b	-	b	-	b	-	b	b	b	b	b	-	b	b	b	b	b	-	-	b	b	b	-	-	-	b	b	b	b	b	b	-	b	-
*Chr1_207551667	A.B	a	a	b	b	a	a	b	-	-	b	a	a	a	a	a	b	a	b	b	a	b	a	b	b	b	b	a	b	a	b	b	a	a	b	b	b	a	a	a	b	a	b	b	a	b	b	b	b
*Chr1_207584039	A.B	a	a	b	b	a	a	b	-	-	b	a	a	a	a	a	b	a	b	b	a	b	a	b	b	b	b	a	b	a	b	b	a	a	b	b	b	a	a	a	b	a	b	b	a	b	b	b	b
*Chr1_207584109	A.B	a	a	b	b	a	a	b	-	-	b	a	a	a	a	a	b	a	b	b	a	b	a	b	b	b	b	a	b	a	b	b	a	a	b	b	b	a	a	a	b	a	b	b	a	b	b	b	b
*Chr1_209401157	A.B	a	a	b	b	a	a	b	-	-	b	a	a	a	a	a	b	a	b	b	a	b	a	b	b	b	b	a	b	a	b	b	a	a	b	b	b	a	a	a	b	a	b	b	a	-	b	b	b
*Chr1_211685707	A.B	a	a	b	b	a	a	b	-	-	b	a	a	a	a	a	b	a	b	a	a	b	a	b	b	b	b	a	b	a	b	b	a	a	b	b	b	a	a	a	b	a	b	-	a	b	a	b	b
*Chr1_212284291	A.B	a	a	b	b	a	a	b	-	-	b	a	a	a	a	a	b	a	b	a	-	b	a	b	b	b	b	a	b	a	b	b	a	a	b	b	b	a	a	a	b	a	b	-	a	b	a	b	b
*Chr1_212284321	A.B	a	a	b	b	a	a	b	-	-	b	a	a	a	a	a	b	a	b	a	-	b	a	b	b	b	b	a	b	a	b	b	a	a	b	b	b	a	a	a	b	a	b	-	a	b	a	b	b
*Lsat_1_v5_g_2_8	A.B	a	b	a	b	a	a	a	a	a	a	a	b	a	b	a	a	-	b	b	b	b	a	a	b	b	b	a	a	a	a	a	b	a	a	b	b	a	b	b	-	a	a	a	a	b	a	a	a
*Lsat_1_v5_g_2_37	A.B	a	b	b	b	a	a	b	a	a	a	a	a	b	b	a	a	a	b	a	b	b	a	a	b	a	b	b	a	a	b	a	b	a	a	-	a	a	a	a	b	a	-	a	a	b	a	a	a
*Lsat_1_v5_g_2_89	A.B	b	a	a	b	b	a	b	b	b	a	a	b	a	b	a	a	a	a	a	a	b	b	a	a	b	a	a	b	a	a	a	a	b	a	a	a	a	a	a	a	a	a	a	b	b	a	a	a
*Lsat_1_v5_g_2_140	A.B	b	b	a	a	b	a	a	b	a	a	b	b	b	b	-	a	a	a	-	a	b	a	a	b	b	a	a	a	a	a	a	b	b	a	a	b	a	a	a	a	b	a	a	b	-	a	a	a
*Lsat_1_v5_g_2_145	A.B	a	a	b	a	b	a	b	-	a	a	b	b	b	a	b	a	b	b	-	b	b	a	b	b	b	b	b	b	b	b	a	b	b	a	a	a	b	b	a	b	b	a	a	b	a	b	a	-
*Lsat_1_v5_g_2_165	A.B	b	b	a	a	b	a	-	b	a	a	b	-	b	b	b	a	a	b	-	a	-	a	a	b	b	a	a	a	a	a	a	b	b	a	a	b	a	a	a	a	b	a	a	b	-	a	a	a
*Lsat_1_v5_g_2_285	A.B	a	b	b	b	a	a	b	a	a	a	a	b	b	b	a	b	-	b	a	b	a	a	a	b	a	b	a	a	a	b	a	b	a	-	b	b	a	b	b	b	a	a	b	a	b	a	a	a
*Lsat_1_v5_g_2_302	A.B	b	b	a	b	b	a	a	b	a	a	b	b	b	-	a	a	-	b	a	b	a	b	a	b	b	a	-	b	a	a	b	-	b	a	a	a	-	a	-	a	b	a	a	b	a	a	a	a
*Lsat_1_v5_g_2_324	A.B	b	a	a	b	b	a	b	b	-	a	a	b	a	-	a	a	a	a	a	a	b	b	a	a	-	a	-	-	a	a	a	a	b	a	a	a	b	b	b	a	a	a	a	b	a	a	a	a
*Lsat_1_v5_g_2_386	A.B	b	b	a	b	b	a	a	b	a	a	a	b	b	b	a	a	a	a	a	a	b	b	a	a	b	a	a	b	a	a	a	a	b	a	a	a	a	a	a	a	b	b	a	b	b	a	a	a
*Lsat_1_v5_g_2_412	A.B	a	a	b	b	b	a	b	b	a	a	-	b	b	a	a	a	b	b	a	b	b	a	b	b	b	b	b	b	b	b	a	b	b	a	a	a	b	b	a	a	b	a	a	b	a	b	a	b
*Lsat_1_v5_g_2_460	A.B	b	a	a	b	b	a	-	b	b	b	a	-	a	b	a	a	a	a	a	-	b	b	a	-	b	a	a	-	a	a	a	a	-	a	a	a	-	b	b	a	a	a	a	b	b	a	a	a
*Lsat_1_v5_g_2_475	A.B	b	b	a	a	b	a	a	b	a	-	b	b	b	b	b	a	a	a	b	b	b	a	a	b	b	a	a	a	a	a	a	b	b	a	a	b	a	a	a	a	b	b	a	b	a	a	a	a
*Lsat_1_v5_g_2_486	A.B	b	b	a	-	b	a	a	b	a	a	b	b	b	b	-	a	a	a	a	b	b	a	a	a	b	a	a	a	a	a	a	b	b	a	-	b	a	a	a	-	-	b	a	b	a	a	a	a
*Lsat_1_v5_g_2_536	A.B	b	b	a	a	b	a	a	b	a	a	b	b	b	b	b	a	a	a	a	b	b	a	a	a	b	a	a	a	a	-	a	b	b	a	a	b	a	a	a	a	b	b	a	b	a	a	a	a
*Lsat_1_v5_g_2_540	A.B	b	a	a	b	a	a	b	b	-	a	-	b	a	b	a	a	a	a	a	a	b	b	a	a	b	a	a	-	a	a	a	a	b	a	a	a	b	b	b	a	-	a	a	b	a	a	a	a
*Lsat_1_v5_g_2_575	A.B	b	b	a	a	b	a	-	b	a	a	b	b	b	b	b	a	a	a	a	b	b	a	a	b	b	a	a	a	a	a	a	b	b	a	a	b	a	a	a	a	b	a	a	b	b	a	a	a
*Lsat_1_v5_g_2_608	A.B	-	-	-	a	b	a	a	b	a	a	b	b	b	b	b	a	a	-	b	-	b	a	a	b	b	a	a	b	a	-	a	b	b	a	a	b	a	a	a	-	-	-	a	b	a	a	a	a
*Lsat_1_v5_g_2_618	A.B	b	b	a	a	b	a	a	b	a	a	b	b	b	b	a	a	a	-	b	b	b	b	a	b	b	a	a	b	a	a	b	a	b	a	a	a	a	a	a	a	b	a	a	b	a	-	a	a
*Lsat_1_v5_g_2_625	A.B	b	b	a	a	b	a	b	b	a	a	b	-	b	b	b	a	a	a	a	a	b	-	a	b	b	a	-	a	-	a	a	b	b	-	a	b	a	a	a	a	b	a	a	b	b	a	a	a
*Lsat_1_v5_g_2_708	A.B	b	b	a	a	b	a	-	b	a	a	b	b	b	b	a	a	a	-	b	b	b	a	a	b	b	a	a	b	a	a	a	a	b	a	a	a	-	a	a	-	b	a	a	b	a	a	a	a
*Lsat_1_v5_g_2_714	A.B	a	a	b	a	b	a	b	b	a	a	b	b	a	a	b	a	b	b	-	a	b	a	b	b	b	b	b	b	b	b	a	b	b	a	a	b	b	b	a	b	b	-	a	b	a	a	a	b
*Lsat_1_v5_g_2_740	A.B	b	-	a	-	b	a	a	-	a	a	a	-	b	b	a	a	a	b	a	a	a	b	a	a	b	a	a	-	a	a	b	a	b	a	a	a	a	a	a	a	b	a	a	b	b	a	a	a
*Lsat_1_v5_g_2_763	A.B	b	b	a	a	b	a	a	b	a	a	b	b	b	b	a	a	a	-	b	b	b	a	a	b	b	a	a	b	a	a	a	a	b	a	a	a	a	a	a	a	b	a	a	b	a	b	a	a
*Lsat_1_v5_g_2_802	A.B	b	b	a	b	-	-	a	b	a	a	b	b	b	b	a	a	a	b	a	b	a	b	a	b	b	a	a	a	a	a	b	a	b	a	-	a	a	a	a	-	b	a	a	b	a	-	a	a
*Lsat_1_v5_g_2_806	A.B	-	a	a	b	b	a	b	b	b	a	a	b	a	b	a	a	a	a	a	a	b	-	a	a	b	a	a	b	a	a	a	a	b	a	a	a	a	a	a	-	a	a	a	b	b	a	a	a
*Lsat_1_v5_g_2_899	A.B	a	b	a	b	a	a	a	a	a	a	a	b	a	b	a	a	-	b	b	b	b	a	a	b	b	b	a	a	a	a	a	b	a	a	b	-	a	b	b	b	a	a	a	-	b	a	a	a
*Lsat_1_v5_g_2_956	A.B	b	a	a	b	b	a	b	b	b	a	-	b	b	b	a	a	a	a	a	a	-	b	a	a	b	a	a	-	a	-	a	a	b	a	a	-	a	-	a	a	a	a	a	b	b	a	a	-
*Lsat_1_v5_g_2_964	A.B	a	b	b	b	a	a	b	a	a	a	a	b	b	b	a	b	-	b	a	b	a	a	a	b	a	b	a	a	a	b	a	b	a	-	b	b	a	b	b	b	a	a	b	a	a	a	a	a
*Lsat_1_v5_g_2_1062	A.B	b	b	a	-	b	a	a	b	a	a	a	b	b	b	-	a	a	b	a	a	a	b	a	a	b	-	a	b	a	-	b	a	b	a	a	a	a	a	a	a	b	a	a	b	b	-	a	-
*Lsat_1_v5_g_2_1094	A.B	b	a	a	b	a	a	b	-	b	a	-	b	a	b	-	-	-	a	a	a	-	b	a	a	b	a	a	a	a	a	a	a	a	a	a	a	b	b	b	a	-	-	a	b	a	a	a	a
*Lsat_1_v5_g_2_1106	A.B	a	a	b	b	b	a	b	b	a	a	b	b	b	a	a	a	b	b	a	b	b	a	b	b	b	b	b	b	b	b	a	b	b	a	a	a	b	b	a	a	b	a	a	b	a	b	a	b
*Lsat_1_v5_g_2_1132	A.B	a	b	b	b	a	a	b	a	a	-	a	b	b	b	a	b	b	b	a	b	a	a	a	b	a	b	a	a	a	b	a	b	a	-	b	b	a	b	b	b	-	a	b	a	b	a	a	a
*Lsat_1_v5_g_2_1226	A.B	b	b	a	a	b	a	a	b	a	a	b	b	b	b	b	a	a	a	a	a	b	a	a	b	b	a	a	a	a	a	a	b	b	-	a	b	a	a	a	a	b	a	a	b	b	a	a	a
*Lsat_1_v5_g_2_1228	A.B	b	a	a	b	a	-	b	b	a	-	a	b	a	b	a	a	-	a	-	a	b	b	a	a	b	-	a	-	a	a	a	b	b	a	a	-	b	b	b	-	b	a	a	b	a	a	a	a
*Lsat_1_v5_g_2_1277	A.B	b	b	a	b	b	a	a	b	a	-	a	b	b	b	a	a	a	a	a	a	b	b	a	a	b	a	a	-	a	a	a	a	b	a	-	a	a	a	a	a	b	b	a	b	-	a	a	a
*Lsat_1_v5_g_2_1532	A.B	a	b	b	b	a	a	b	a	a	a	a	b	b	-	a	b	-	b	a	b	a	a	a	b	a	b	a	a	a	b	a	b	a	a	b	b	a	b	b	b	-	a	b	a	a	a	a	a
*Lsat_1_v5_g_2_1561	A.B	a	b	b	b	a	a	b	a	a	a	a	b	b	b	a	b	a	b	a	b	a	a	a	b	a	b	a	a	a	b	a	b	a	-	b	b	a	b	b	b	a	a	b	-	a	a	a	a
*Lsat_1_v5_g_2_1563	A.B	a	b	b	b	a	a	b	-	a	a	a	b	b	b	a	b	-	b	a	b	a	a	a	b	a	b	b	-	a	b	a	b	a	-	b	b	a	b	b	b	a	a	b	a	a	a	a	a
*Lsat_1_v5_g_2_1617	A.B	a	b	b	b	a	a	b	a	a	a	a	-	b	-	a	-	a	b	a	b	b	a	a	-	a	b	b	a	a	b	a	a	a	a	b	a	a	a	a	b	a	a	a	a	b	a	a	-
*Lsat_1_v5_g_2_1644	A.B	a	a	b	a	b	a	b	b	a	a	b	b	a	a	b	a	b	b	-	a	b	a	b	b	b	b	b	b	b	b	a	b	b	a	a	b	b	b	a	b	b	a	a	b	a	a	a	b
*Lsat_1_v5_g_2_1651	A.B	b	-	a	b	a	a	b	b	-	a	-	b	a	b	-	a	a	a	a	a	b	b	a	a	b	a	a	b	a	a	a	a	b	a	a	a	b	b	b	a	-	a	a	b	a	a	a	a
*Lsat_1_v5_g_2_1654	A.B	b	-	a	-	b	a	a	-	a	a	b	b	b	b	a	a	a	b	b	b	b	b	a	b	b	a	a	b	-	a	b	a	-	a	a	a	a	a	a	a	b	a	a	b	a	b	a	a
*Lsat_1_v5_g_2_1665	A.B	b	b	a	-	b	a	a	b	a	a	-	b	b	b	a	a	a	b	a	a	a	b	a	a	b	a	a	b	a	a	b	a	b	a	a	a	-	a	a	a	-	a	a	b	b	a	a	a
*Lsat_1_v5_g_2_1689	A.B	b	a	a	b	b	a	b	b	b	a	a	b	a	-	a	a	a	a	a	a	b	b	a	a	b	a	a	-	a	a	a	a	b	a	a	a	a	b	b	a	a	-	a	b	b	a	a	a
*Lsat_1_v5_g_2_1833	A.B	a	b	b	b	a	a	b	a	a	a	a	b	b	b	a	b	-	b	a	b	a	a	a	b	a	b	a	a	a	b	a	b	a	-	b	b	a	b	b	b	a	a	b	a	a	a	a	a
*Lsat_1_v5_g_2_1888	A.B	b	b	a	a	b	a	a	b	a	a	b	b	b	b	b	a	a	b	b	a	b	a	a	b	b	-	a	a	a	a	a	b	b	a	-	b	a	a	a	a	b	-	a	b	a	a	a	a
*Lsat_1_v5_g_2_2017	A.B	b	a	a	b	b	a	b	b	b	a	a	b	a	b	a	a	a	a	a	a	b	b	a	a	b	a	a	-	a	a	a	a	b	a	a	a	b	b	b	a	a	a	a	b	b	a	a	a
*Lsat_1_v5_g_2_2088	A.B	a	a	b	b	a	a	b	-	a	a	a	b	b	a	a	a	b	b	a	b	b	a	b	b	-	b	b	a	b	b	a	b	a	a	a	a	b	b	a	a	a	a	a	b	a	b	a	b
*Lsat_1_v5_g_2_2117	A.B	a	b	a	b	a	a	b	a	a	a	a	b	b	-	a	b	-	b	a	b	b	a	a	b	b	b	a	a	a	b	a	b	a	a	b	b	-	-	b	b	a	a	a	a	b	-	a	a
*Lsat_1_v5_g_2_2134	A.B	b	a	a	b	b	a	b	b	b	a	a	b	b	b	a	a	a	a	a	a	b	b	a	a	b	a	a	-	a	a	a	a	b	a	a	a	a	a	a	a	a	a	a	b	b	a	a	a
*Lsat_1_v5_g_2_2235	A.B	b	a	a	-	a	a	b	-	-	a	a	-	a	-	a	a	a	a	a	a	b	b	a	a	b	a	a	b	a	a	a	b	b	a	a	a	b	-	b	a	-	a	a	b	a	a	a	a
*Lsat_1_v5_g_2_2253	A.B	a	b	b	b	a	a	b	a	a	-	a	b	b	b	a	b	-	b	a	b	a	a	a	b	a	b	a	a	a	b	a	b	a	-	-	-	a	b	b	b	a	a	b	a	-	a	a	a
*Lsat_1_v5_g_2_2294	A.B	b	b	a	b	b	a	a	b	a	a	b	b	b	b	a	a	a	b	a	b	a	b	a	b	b	a	a	b	a	a	b	a	b	a	a	a	a	a	a	a	b	a	a	b	a	-	a	a
*Lsat_1_v5_g_2_2389	A.B	b	a	a	b	b	a	b	b	b	a	a	b	a	b	a	a	a	a	a	a	b	b	a	a	b	a	-	-	a	a	a	a	b	a	a	-	b	b	b	a	a	a	a	b	b	a	a	a
*Lsat_1_v5_g_2_2406	A.B	a	a	b	a	b	a	b	b	a	a	b	b	a	a	b	a	b	b	-	a	b	a	b	b	b	-	b	b	b	b	a	b	b	a	a	b	-	b	a	b	b	-	a	b	a	a	a	-
*Lsat_1_v5_g_2_2418	A.B	b	a	a	b	a	a	b	b	-	a	a	b	a	b	a	a	a	a	a	-	b	b	a	a	b	a	a	a	a	a	a	b	b	a	a	a	b	b	b	a	a	a	a	b	a	a	a	a
*Lsat_1_v5_g_2_2435	A.B	b	b	a	a	b	a	a	b	a	-	b	b	b	b	b	a	a	a	b	b	b	a	a	b	b	a	a	a	a	a	a	b	b	a	-	b	a	a	a	a	b	b	a	b	a	a	a	a
*Lsat_1_v5_g_2_2596	A.B	a	a	b	-	b	a	b	b	a	-	b	b	b	a	b	a	b	b	-	b	b	a	b	b	b	b	-	b	b	-	a	b	b	a	a	b	b	b	a	b	b	a	a	b	-	b	a	b
*Lsat_1_v5_g_2_2617	A.B	b	b	a	a	b	a	a	b	a	a	b	b	b	b	a	a	a	b	b	b	-	b	a	b	b	a	-	-	a	a	b	a	b	a	a	a	a	a	a	a	b	a	a	b	a	b	a	-
*Lsat_1_v5_g_2_2631	A.B	b	b	a	b	b	a	a	b	a	a	b	b	b	b	a	a	a	b	a	b	a	b	a	b	b	a	a	b	a	a	b	a	b	a	a	a	a	a	a	a	b	a	a	-	a	-	a	a
*Lsat_1_v5_g_2_2709	A.B	b	-	a	b	b	a	a	b	a	a	b	b	b	b	a	a	a	b	b	b	a	b	a	b	b	a	a	b	a	a	b	a	b	a	a	a	a	a	a	a	b	a	a	b	a	-	a	a
*Lsat_1_v5_g_2_2794	A.B	b	b	-	a	b	a	a	b	a	a	b	b	b	b	a	a	a	-	b	b	b	b	a	b	b	a	a	b	a	a	b	a	b	a	a	a	a	a	a	a	b	a	a	b	a	a	a	a
*Lsat_1_v5_g_2_2825	A.B	a	b	a	b	a	-	b	a	a	a	a	b	b	b	a	b	b	b	a	b	b	a	a	b	b	b	a	-	a	-	a	b	a	a	b	b	-	b	b	b	-	a	-	a	b	a	a	a
*Lsat_1_v5_g_2_3008	A.B	b	b	a	a	b	a	a	b	a	a	b	b	b	b	a	a	a	-	b	b	b	b	a	b	b	a	a	b	-	a	-	a	b	a	a	a	a	a	a	a	-	a	a	b	a	-	a	a
*Lsat_1_v5_g_2_3075	A.B	b	a	-	b	b	a	b	b	b	a	a	b	a	b	a	a	a	a	a	-	b	b	a	-	b	a	a	b	a	a	a	a	b	a	a	-	b	b	b	a	a	a	a	b	a	a	a	a
*Lsat_1_v5_g_2_3100	A.B	b	a	a	b	b	a	b	b	b	a	a	b	a	b	a	a	a	a	a	a	b	b	a	a	b	a	a	b	a	a	a	a	b	a	a	a	a	b	b	a	a	a	a	b	b	a	a	a
*Lsat_1_v5_g_2_3421	A.B	b	b	a	b	b	a	a	-	a	a	a	b	b	b	a	a	a	a	a	a	a	b	a	a	b	a	a	b	a	a	b	a	b	a	a	a	a	a	a	-	b	b	a	b	b	-	a	a
*Lsat_1_v5_g_2_3496	A.B	b	a	a	b	a	a	b	b	-	a	-	b	a	b	a	a	a	a	a	-	b	b	a	a	b	a	a	-	a	a	-	a	-	a	a	a	-	b	b	a	a	a	a	b	a	a	a	a
*Lsat_1_v5_g_2_3659	A.B	b	a	a	b	a	a	b	b	-	a	a	b	a	b	a	a	a	a	a	a	b	b	a	a	b	a	a	a	a	a	a	b	b	-	a	a	b	b	b	a	b	a	a	b	-	a	a	a
*Lsat_1_v5_g_2_4490	A.B	b	b	a	b	b	a	a	b	a	-	b	b	b	b	a	a	a	b	a	b	a	b	a	b	b	a	a	b	a	a	b	a	-	a	a	a	a	a	a	a	b	a	a	b	a	-	a	a
*Lsat_1_v5_g_2_4786	A.B	b	a	a	b	b	a	b	b	b	a	a	b	a	b	a	a	a	a	a	a	b	b	a	a	b	a	-	-	a	a	a	a	b	a	a	a	b	b	b	a	-	a	a	b	a	a	a	a
*Lsat_1_v5_g_2_4861	A.B	b	b	a	a	b	a	a	-	a	a	b	b	b	b	b	a	a	a	-	a	-	a	a	b	b	a	a	-	a	a	a	b	b	a	a	b	a	a	a	a	b	a	a	b	b	a	a	a
*Lsat_1_v5_g_2_4939	A.B	b	a	a	b	a	a	b	b	b	a	a	b	a	b	a	a	a	a	a	a	b	b	a	a	b	a	a	-	a	a	a	b	b	a	a	a	b	b	b	a	-	a	a	b	a	a	a	a
*Lsat_1_v5_g_2_5280	A.B	b	a	a	b	b	a	b	b	b	a	a	b	a	b	a	a	a	a	a	a	b	b	a	a	b	a	a	-	a	a	a	a	b	a	a	a	b	b	b	a	a	a	a	b	a	a	a	a
*Lsat_1_v5_g_2_5761	A.B	-	-	a	b	b	a	b	b	b	-	a	b	a	b	a	a	a	a	-	a	b	-	a	a	b	a	a	-	a	a	a	a	b	a	a	a	-	a	a	a	a	a	a	b	b	a	a	a
*Lsat_1_v5_g_2_5869	A.B	b	b	a	a	b	a	a	b	a	a	b	b	b	b	a	a	a	-	b	b	b	a	a	b	b	a	a	b	a	a	a	a	b	a	a	a	a	a	a	a	-	a	a	b	a	a	a	a
*Lsat_1_v5_g_2_6020	A.B	b	b	a	a	b	a	a	b	a	a	b	b	b	b	b	a	a	a	a	b	b	a	a	b	b	a	a	a	-	a	a	b	b	a	a	b	a	a	a	a	b	a	a	b	b	a	a	a
*Lsat_1_v5_g_2_6798	A.B	b	a	a	b	b	-	b	b	b	a	a	b	b	b	a	a	a	a	a	a	b	b	a	a	b	a	-	b	a	-	a	a	b	a	a	a	a	a	a	a	a	a	a	b	b	a	a	a
*Lsat_1_v5_g_2_7846	A.B	b	a	a	b	b	a	b	b	b	a	a	b	a	b	a	a	a	a	a	a	b	b	a	a	b	a	a	-	a	a	a	a	b	a	a	a	b	b	b	a	a	a	a	b	b	a	a	a
*Lsat_1_v5_g_2_8405	A.B	b	a	a	b	b	a	b	b	b	a	a	-	a	b	a	a	a	a	a	a	b	-	a	a	b	a	a	b	a	-	-	a	b	a	a	a	a	b	b	a	a	a	a	b	b	-	a	a
*Lsat_1_v5_g_2_8650	A.B	b	a	a	b	b	a	b	-	b	a	a	b	a	b	a	a	a	a	a	a	b	b	a	a	b	a	a	b	-	-	a	a	b	a	a	a	a	b	b	a	a	a	a	b	b	a	a	a
*Lsat_1_v5_g_2_8797	A.B	b	a	a	b	a	a	b	b	-	-	a	b	a	b	a	a	a	a	a	a	b	b	a	a	b	a	a	-	a	a	a	b	-	a	a	a	b	b	b	a	b	a	a	b	a	a	a	a
*Lsat_1_v5_g_2_673203	A.B	a	b	b	b	a	a	b	a	a	a	a	a	b	b	a	a	a	b	a	b	b	a	a	b	a	b	b	a	-	b	a	-	a	a	b	a	a	a	a	b	a	-	a	a	b	a	a	a
*Lsat_1_v5_g_2_673377	A.B	b	b	a	b	b	a	a	b	a	a	a	b	b	b	a	a	a	a	a	a	a	b	a	a	b	a	a	b	a	a	-	a	b	a	a	a	a	a	a	a	b	b	a	b	b	a	a	a
*Lsat_1_v5_g_2_673394	A.B	a	a	b	b	b	a	-	-	a	a	b	b	b	a	a	a	b	b	-	b	b	a	b	b	b	b	b	b	b	b	a	b	b	a	-	-	b	b	a	-	b	a	a	b	a	b	a	b
*Lsat_1_v5_g_2_673422	A.B	b	a	a	b	b	a	b	b	b	a	a	b	b	b	a	a	a	a	a	a	b	b	a	a	b	a	a	-	a	a	a	a	-	a	a	a	-	a	a	a	b	b	a	b	b	a	a	a
*Chr2_1170929	A.B	b	a	a	-	a	a	b	-	-	a	a	-	a	b	a	a	a	a	a	a	b	b	a	a	b	a	a	-	-	a	a	b	b	a	a	a	b	b	-	-	-	-	a	b	a	a	a	-
*Chr2_1170952	A.B	b	a	a	-	a	a	b	-	-	a	a	-	a	b	a	a	a	a	a	a	b	b	a	a	b	a	-	-	-	a	a	b	b	a	a	a	b	b	-	-	-	-	a	b	a	a	a	-
*Chr2_4429038	A.B	-	-	-	-	-	-	-	b	-	-	-	-	-	b	-	-	-	-	-	-	b	b	-	-	-	-	-	-	-	-	-	-	-	-	-	-	-	-	-	-	-	-	-	-	-	-	-	-
*Chr2_8042164	A.B	b	a	a	b	a	a	b	b	-	a	-	b	a	b	a	a	a	a	a	a	-	b	a	a	-	a	a	-	a	a	a	a	-	a	a	a	-	b	-	a	-	a	a	b	a	-	a	a
*Chr2_8744087	A.B	b	a	a	b	a	a	b	b	-	a	-	b	a	b	a	a	a	a	a	a	b	b	a	a	b	a	a	-	a	a	a	a	b	a	a	a	b	b	b	a	-	a	a	b	a	a	a	a
*Chr2_8744094	A.B	a	a	a	a	a	a	a	a	-	a	a	a	a	a	a	a	a	a	a	a	a	a	a	a	a	a	a	a	a	a	a	a	a	a	a	a	a	a	a	a	a	a	a	a	a	a	a	a
*Chr2_10524966	A.B	b	a	a	b	a	a	b	b	-	a	-	b	a	b	a	a	a	a	a	a	b	b	a	-	b	a	a	-	a	a	a	a	a	a	a	a	b	b	b	a	-	a	a	b	a	a	a	a
*Chr2_10524979	A.B	b	a	a	b	a	a	b	b	-	a	-	b	a	b	a	a	a	a	a	a	b	b	a	a	b	a	a	-	a	a	a	a	a	a	a	a	b	b	b	a	-	a	a	b	a	a	a	a
*Chr2_10524980	A.B	b	a	a	b	a	a	b	b	-	a	-	b	a	b	a	a	a	a	a	a	b	b	a	-	b	a	a	-	a	a	a	a	a	a	a	a	b	b	b	a	-	a	a	b	a	a	a	a
*Chr2_11983809	A.B	b	a	a	-	b	a	b	b	-	a	a	b	a	b	a	a	a	a	a	a	b	b	a	a	b	a	a	-	a	a	a	a	-	a	a	a	b	b	b	a	a	a	a	b	a	a	a	a
*Chr2_14021920	A.B	b	a	a	b	b	a	b	b	-	a	a	b	a	b	a	a	a	a	a	a	b	b	a	a	b	a	a	-	a	a	a	a	b	a	a	a	b	b	b	a	-	a	a	b	a	a	a	a
*Chr2_14460512	A.B	b	a	a	b	b	a	b	b	-	a	a	b	a	b	a	a	a	a	a	a	b	b	a	a	b	a	a	-	a	a	a	a	b	a	a	a	b	b	b	a	-	a	a	b	a	a	a	a
*Chr2_16774385	A.B	b	a	a	b	b	a	b	b	-	a	a	b	a	b	a	a	a	a	a	a	b	b	a	a	b	a	a	-	a	a	a	a	b	a	a	a	a	b	b	a	a	a	a	b	b	a	a	a
*Chr2_17289442	A.B	b	a	a	b	b	a	b	b	-	a	a	b	a	b	a	a	a	a	a	a	b	b	a	a	b	a	a	-	a	a	a	a	b	a	a	a	b	b	b	a	a	a	a	b	b	a	a	a
*Chr2_19391648	A.B	b	a	a	b	b	a	b	b	-	a	a	b	a	b	a	a	a	a	a	a	b	b	a	a	b	a	a	-	a	a	a	-	b	-	a	a	b	b	b	a	a	a	a	b	b	a	a	a
*Chr2_19609747	A.B	b	a	a	b	b	a	b	b	-	a	a	b	a	b	a	a	a	a	a	a	b	b	a	a	b	a	a	-	a	a	a	a	b	a	a	a	a	b	b	a	a	a	a	b	b	a	a	a
*Chr2_19609762	A.B	b	a	a	b	b	a	b	b	-	a	a	b	a	b	a	a	a	a	a	a	b	b	a	a	b	a	a	-	a	a	a	a	b	a	a	a	a	b	b	a	a	a	a	b	b	a	a	a
*Chr2_21093727	A.B	-	a	a	-	-	a	-	-	-	a	a	-	a	-	a	a	a	a	a	a	-	-	a	a	-	a	a	-	a	a	a	a	a	a	a	a	a	-	-	a	a	a	a	-	-	a	a	a
*Chr2_21135505	A.B	b	a	a	b	b	a	b	b	-	a	-	b	a	b	a	a	-	a	a	a	b	b	a	a	b	a	-	b	-	a	a	-	b	a	a	a	a	a	a	a	-	a	a	b	b	-	-	a
*Chr2_21135589	A.B	b	a	a	b	b	a	b	b	-	a	a	b	a	b	a	a	a	a	a	a	b	b	a	a	b	a	a	-	a	a	a	a	b	a	a	a	a	a	a	a	a	a	a	b	b	a	a	a
*Chr2_22892044	A.B	b	-	a	-	b	a	b	-	-	a	a	-	a	-	a	a	a	a	a	a	b	-	a	a	b	a	a	-	a	a	a	a	b	a	a	-	a	a	a	a	a	-	a	b	b	a	a	a
*Chr2_23498392	A.B	b	a	a	b	b	a	b	b	-	a	a	b	a	b	a	a	a	a	a	a	b	b	a	a	b	a	a	-	a	a	a	a	b	a	a	a	a	a	a	a	a	a	a	b	b	a	a	a
*Chr2_27695829	A.B	b	a	a	b	b	a	b	b	-	a	a	b	a	b	a	a	a	a	a	a	b	b	a	a	b	a	a	-	a	a	a	a	b	a	a	a	a	a	a	a	a	a	a	b	b	a	a	a
*Chr2_29882136	A.B	b	a	a	b	b	a	b	b	-	a	a	b	b	b	a	a	a	a	a	a	-	b	a	a	-	a	a	-	a	a	a	a	b	a	a	a	a	a	a	a	b	a	a	b	-	a	a	a
*Chr2_36205291	A.B	b	b	a	b	b	a	b	b	-	a	a	b	b	b	a	a	a	a	a	a	b	b	a	a	b	a	a	-	a	a	a	a	b	a	a	a	a	a	a	a	b	b	a	b	b	a	a	a
*Chr2_46386180	A.B	-	-	a	-	b	a	a	b	-	a	a	-	b	b	a	a	a	a	a	-	-	b	a	a	-	a	a	-	a	a	a	a	b	a	a	a	a	a	a	-	-	-	a	b	-	a	a	a
*Chr2_46676357	A.B	b	b	a	b	b	a	a	b	-	a	a	b	b	b	a	a	a	a	a	a	b	b	a	a	b	a	a	b	a	a	a	a	b	a	a	a	a	a	a	a	b	b	a	b	b	a	a	a
*Chr2_46676362	A.B	b	b	a	b	b	a	a	b	-	a	a	b	b	b	a	a	a	a	a	a	b	b	a	a	b	a	a	b	a	a	a	a	b	a	a	a	a	a	a	a	b	b	a	b	b	a	a	a
*Chr2_46676380	A.B	b	b	a	b	b	a	a	b	-	a	a	b	b	b	a	a	a	a	a	a	b	b	a	a	b	a	a	b	a	a	a	a	b	a	a	a	a	a	a	a	b	b	a	b	b	a	a	a
*Chr2_47082654	A.B	b	b	-	b	b	-	-	b	-	-	-	b	b	b	-	-	b	-	-	-	-	b	b	-	b	b	-	b	-	b	b	-	b	-	-	b	-	-	-	-	b	b	b	b	b	-	-	-
*Chr2_48408679	A.B	b	b	a	b	b	a	a	b	-	a	a	b	b	b	a	a	a	a	a	a	a	b	a	a	b	a	a	b	a	a	b	a	b	a	a	a	a	a	a	-	b	b	a	b	b	a	a	a
*Chr2_50490862	A.B	b	b	a	-	b	a	a	b	-	a	a	b	b	b	a	a	a	b	a	a	a	b	a	a	b	a	a	b	a	a	b	a	b	a	a	a	a	a	a	a	b	a	a	b	b	a	a	a
*Chr2_50793288	A.B	b	b	a	-	b	a	a	b	-	a	a	b	b	b	a	a	a	b	a	a	a	b	a	a	b	a	a	b	a	a	b	a	b	a	a	a	a	a	a	a	b	a	a	b	b	a	a	a
*Chr2_56215709	A.B	b	b	a	b	b	a	a	b	-	a	b	b	b	b	a	a	a	b	a	a	a	b	a	b	b	a	a	b	a	a	b	a	b	a	a	a	a	a	a	a	b	a	a	b	b	-	a	a
*Chr2_56571155	A.B	a	-	-	a	a	a	a	a	-	a	a	a	a	-	a	-	a	a	a	a	a	a	a	a	a	a	a	a	-	a	a	a	a	a	-	-	-	a	-	a	a	a	a	a	a	a	a	a
*Chr2_56571156	A.B	a	-	-	a	a	a	a	a	-	a	a	a	a	-	a	-	a	a	a	a	a	a	a	a	a	a	a	a	-	a	a	a	a	a	-	-	-	a	-	a	a	a	a	a	a	a	a	a
*Chr2_57200128	A.B	-	a	a	-	a	a	a	a	-	a	a	-	-	a	a	a	a	a	a	a	a	-	a	a	a	-	a	a	a	a	a	-	a	a	a	a	a	-	a	a	a	a	-	-	a	a	a	a
*Chr2_57200187	A.B	b	-	-	b	-	-	-	-	-	-	-	-	-	-	-	-	-	-	-	-	-	-	-	-	-	b	-	-	-	-	-	-	-	-	-	-	a	b	-	-	-	-	b	-	-	-	-	-
*Chr2_58767530	A.B	b	b	a	b	b	a	a	b	-	a	b	b	b	b	a	a	a	b	a	b	a	b	a	b	b	a	a	b	a	a	b	a	b	a	a	a	a	a	a	a	b	a	a	b	a	-	a	a
*Chr2_63761537	A.B	b	b	a	b	b	a	a	b	-	-	b	b	b	b	-	a	a	b	b	b	a	b	a	b	b	a	a	b	a	a	b	-	b	-	-	a	-	a	a	a	b	a	a	b	a	-	a	-
*Chr2_63814269	A.B	b	-	b	-	b	-	-	-	-	b	b	-	b	-	b	b	b	b	-	b	-	-	b	-	-	b	b	-	-	-	b	b	-	-	-	-	b	b	-	-	-	-	-	-	b	b	-	-
*Chr2_65306632	A.B	b	b	a	b	b	a	a	b	-	a	b	b	b	b	a	a	a	b	b	b	a	b	-	b	b	a	a	b	a	a	b	a	b	a	a	a	a	a	a	a	b	a	a	b	a	-	a	a
*Chr2_65306683	A.B	a	-	-	-	-	-	-	-	-	a	a	a	-	a	-	-	-	-	a	-	-	a	-	-	a	a	-	-	a	-	-	-	-	a	-	a	a	-	-	-	-	-	-	-	a	-	-	-
*Chr2_67584120	A.B	b	b	a	a	b	a	a	b	-	a	b	b	b	b	a	-	a	b	b	b	b	b	a	b	b	a	a	b	a	a	b	a	b	a	a	a	a	a	a	a	b	a	a	b	a	-	a	a
*Chr2_70754261	A.B	b	b	a	a	b	a	a	b	-	a	b	b	b	b	a	a	a	-	b	b	b	b	a	b	b	a	a	b	a	a	b	a	b	a	a	a	a	a	a	a	b	a	a	b	a	-	a	a
*Chr2_70754284	A.B	b	b	a	a	b	a	a	b	-	a	b	b	b	b	a	a	a	-	b	b	b	b	a	b	b	a	a	b	a	a	b	a	b	a	a	a	a	a	a	a	b	a	a	b	a	-	a	a
*Chr2_70754315	A.B	b	b	a	a	b	a	a	b	-	a	b	b	b	b	a	a	a	-	b	b	b	b	a	b	b	a	a	b	a	a	b	a	b	a	a	a	a	a	a	a	b	a	a	b	a	-	a	a
*Chr2_72995887	A.B	b	b	a	a	b	a	a	b	-	a	b	b	b	b	a	a	a	-	b	b	b	a	a	b	b	a	a	b	a	a	a	a	b	a	a	a	a	a	a	a	b	a	a	b	a	-	a	a
*Chr2_74142214	A.B	-	a	-	-	-	-	-	-	-	-	-	-	-	-	-	-	-	-	-	-	-	-	-	-	-	-	-	-	-	-	-	-	-	-	-	-	-	-	-	-	-	-	-	-	-	a	-	-
*Chr2_77829424	A.B	-	-	-	-	b	-	-	-	-	-	-	-	b	-	-	-	-	-	-	-	-	-	-	-	-	b	-	b	b	-	b	b	-	-	-	-	b	b	-	-	b	b	-	b	-	b	-	-
*Chr2_77829494	A.B	-	-	-	-	b	-	-	-	-	-	-	-	b	b	-	-	-	-	-	-	-	-	-	-	-	b	-	b	b	-	b	b	-	-	-	-	b	b	-	-	b	b	-	b	-	b	-	-
*Chr2_77829506	A.B	-	-	-	-	b	-	-	-	-	-	-	-	b	b	-	-	-	-	-	-	-	-	-	-	-	b	-	b	b	-	b	b	-	-	-	-	b	b	-	-	b	b	-	b	-	b	-	-
*Chr2_79161032	A.B	a	-	a	a	a	a	a	-	-	-	a	a	a	a	-	-	-	-	a	a	-	a	a	a	a	a	a	a	-	a	a	-	a	a	a	-	-	a	a	a	a	-	a	a	-	-	a	a
*Chr2_79161037	A.B	a	-	a	a	a	a	a	-	-	-	a	a	a	a	-	-	-	-	a	a	-	a	a	a	a	a	a	a	-	a	a	-	a	a	a	-	-	a	a	a	a	-	a	a	-	-	a	a
*Chr2_79161039	A.B	a	-	a	a	a	a	a	-	-	-	a	a	a	a	-	-	-	-	a	a	-	a	a	a	a	a	a	a	-	a	a	-	a	a	a	-	-	a	a	a	a	-	a	a	-	-	a	a
*Chr2_79161053	A.B	a	-	a	a	a	a	a	-	-	-	a	a	a	a	-	-	-	-	a	a	-	a	a	a	a	a	a	a	-	a	a	-	a	a	a	-	-	a	a	a	a	-	a	a	-	-	a	a
*Chr2_84986259	A.B	b	b	-	b	-	-	-	-	-	b	-	-	b	-	b	-	-	b	b	b	-	b	-	b	-	b	-	-	-	b	-	b	b	b	b	b	-	-	b	b	b	-	b	b	b	b	-	-
*Chr2_84986263	A.B	b	b	-	b	-	-	-	-	-	b	-	-	b	-	b	-	-	b	b	b	-	b	-	b	-	-	-	-	-	b	-	b	b	b	b	b	-	-	b	b	b	-	b	b	b	b	-	-
*Chr2_87958294	A.B	b	b	-	a	-	a	a	-	-	a	-	-	-	-	-	a	a	-	b	-	-	-	a	-	b	a	-	-	-	-	-	-	-	-	a	-	-	-	-	-	b	-	-	b	a	-	-	a
*Chr2_87958299	A.B	b	b	-	a	-	a	a	-	-	a	-	-	-	-	-	a	a	-	b	-	-	-	a	-	b	a	-	-	-	-	-	-	-	-	a	-	-	-	-	-	b	-	-	b	a	-	-	a
*Chr2_88723243	A.B	b	b	-	-	b	-	-	b	-	-	b	b	b	b	b	-	-	b	b	b	b	a	-	b	b	a	a	b	-	-	a	b	b	-	-	b	-	-	a	-	b	-	-	b	-	-	-	-
*Chr2_88723248	A.B	b	b	-	-	b	-	-	b	-	-	b	b	b	b	b	-	-	b	b	b	b	a	-	b	b	a	a	b	-	-	a	b	b	-	-	b	-	-	a	-	b	-	-	b	-	-	-	-
*Chr2_88723251	A.B	b	b	-	-	b	-	-	b	-	-	b	b	b	b	b	-	-	b	b	b	b	a	-	b	b	a	a	b	-	-	a	b	b	-	-	b	-	-	a	-	b	-	-	b	-	-	-	-
*Chr2_88840011	A.B	-	-	a	a	b	a	a	b	-	a	-	-	-	b	b	a	a	-	b	-	b	a	a	-	-	a	a	-	a	a	a	-	-	a	a	-	a	a	a	a	b	a	a	-	a	a	a	a
*Chr2_88840019	A.B	-	-	a	a	b	a	a	b	-	a	-	-	-	b	b	a	a	-	b	-	b	a	a	-	-	a	a	-	a	a	a	-	-	a	a	-	a	a	a	a	b	a	a	-	a	a	a	a
*Chr2_88840042	A.B	-	-	a	a	b	a	a	b	-	a	b	-	-	b	b	a	a	-	b	-	b	a	a	-	-	a	a	-	a	a	a	-	-	a	a	-	a	a	a	a	b	a	a	-	a	a	a	a
*Chr2_88840043	A.B	-	-	a	a	a	a	a	a	-	a	a	-	-	-	-	a	a	a	a	-	-	a	a	-	-	a	a	-	a	a	a	-	-	a	a	-	a	a	a	a	-	a	a	-	a	a	a	a
*Chr2_91109273	A.B	b	b	a	a	b	a	a	b	-	a	b	b	b	b	b	a	a	-	b	b	b	a	a	b	b	a	a	b	a	a	a	b	b	a	a	b	a	a	a	a	b	a	a	b	a	a	a	a
*Chr2_91109358	A.B	b	b	a	a	b	a	a	b	-	a	b	b	b	b	b	a	a	-	b	b	b	a	a	b	b	a	a	b	a	a	a	b	b	a	a	b	a	a	a	a	b	a	a	b	a	a	a	a
*Chr2_94709758	A.B	b	b	a	a	b	a	a	b	-	a	b	b	b	b	b	a	a	-	b	b	b	a	a	b	b	a	a	b	a	a	a	b	b	a	a	b	a	a	a	a	b	b	a	b	a	a	a	a
*Chr2_95542832	A.B	b	b	b	b	b	b	b	b	-	b	b	b	b	b	b	b	b	b	b	b	b	b	b	b	b	b	b	b	-	b	b	b	b	b	b	b	b	b	b	b	b	b	b	b	b	b	-	b
*Chr2_100068560	A.B	a	a	a	a	a	a	a	a	-	a	a	a	a	a	a	a	a	a	a	a	a	a	a	a	a	a	a	a	a	a	a	a	a	a	a	a	a	a	a	a	a	a	a	a	a	-	a	a
*Chr2_100068591	A.B	b	b	a	a	b	a	a	b	-	a	b	b	b	b	b	a	a	a	b	b	b	a	a	b	b	a	a	a	a	a	a	b	b	a	a	b	a	a	a	a	b	b	a	b	a	a	a	a
*Chr2_100068595	A.B	b	b	a	a	b	a	a	b	-	a	b	b	b	b	b	a	a	a	b	b	b	a	a	b	b	a	a	a	a	a	a	b	b	a	a	b	a	a	a	a	b	b	a	b	a	a	a	a
*Chr2_101604808	A.B	b	b	a	a	b	a	a	b	-	a	b	b	b	b	b	a	a	a	a	b	b	a	a	a	b	a	a	a	a	a	a	b	b	a	a	b	a	a	a	a	b	b	a	b	a	a	a	a
*Chr2_101604813	A.B	b	b	a	a	b	a	a	b	-	a	b	b	b	b	b	a	a	a	a	b	b	a	a	a	b	a	a	a	a	a	a	b	b	a	a	b	a	a	a	a	b	b	a	b	a	a	a	a
*Chr2_101604856	A.B	b	b	a	a	b	a	a	b	-	a	b	b	b	b	b	a	a	a	a	b	b	a	a	a	b	a	a	a	a	a	a	b	b	a	a	b	a	a	a	a	b	b	a	b	a	a	a	a
*Chr2_102602719	A.B	b	-	b	b	b	b	b	b	-	b	b	-	b	b	b	b	b	b	b	b	b	b	b	b	b	b	b	b	b	b	b	b	b	-	b	b	b	b	b	-	b	b	b	-	b	b	-	b
*Chr2_105922398	A.B	b	b	a	a	b	a	a	b	-	a	b	b	b	b	b	a	a	a	a	b	b	a	a	b	b	a	a	a	a	a	a	b	b	a	a	b	a	a	a	a	b	a	a	b	a	a	a	a
*Chr2_107604967	A.B	b	b	a	a	b	a	a	b	-	a	b	b	b	b	b	a	a	a	a	b	b	a	a	b	b	a	a	a	a	a	a	b	b	a	a	b	a	a	a	a	b	a	a	b	a	a	a	a
*Chr2_108364670	A.B	b	b	a	a	b	a	-	b	-	a	b	b	b	b	b	a	a	a	a	b	b	a	a	b	b	a	a	a	a	a	a	b	b	a	a	b	a	a	a	a	b	a	a	b	b	a	a	a
*Chr2_108364715	A.B	b	b	a	a	b	a	-	b	-	a	b	b	b	b	b	a	a	a	a	b	b	a	a	b	b	-	a	a	a	a	a	b	b	a	a	b	a	a	a	a	b	a	a	b	b	a	a	a
*Chr2_111181198	A.B	b	b	a	a	b	a	a	b	-	a	b	b	b	b	b	a	a	a	a	a	b	a	a	b	b	a	a	a	a	a	a	b	b	a	a	b	a	a	a	a	b	a	a	b	b	a	a	a
*Chr2_111921608	A.B	-	b	-	-	-	-	b	-	-	b	-	b	b	b	b	-	-	-	-	-	-	b	-	-	b	-	-	-	b	-	b	-	b	-	b	-	-	b	-	-	-	b	-	-	b	-	-	-
*Chr2_112415596	A.B	b	b	a	a	b	a	a	b	-	a	b	b	b	b	b	a	a	a	-	a	b	a	a	b	b	a	a	a	a	a	a	b	b	a	a	b	a	a	a	a	b	a	a	b	b	a	a	a
*Chr2_112415633	A.B	b	b	a	a	b	a	a	b	-	a	b	b	b	b	b	a	a	a	-	a	b	a	a	b	b	a	a	a	a	a	a	b	b	a	a	b	a	a	a	a	b	a	a	b	b	a	a	a
*Chr2_113220014	A.B	b	b	a	a	b	a	a	b	-	a	b	b	b	b	b	a	a	a	-	a	b	a	a	b	b	a	a	a	a	a	a	b	b	a	a	b	a	a	a	a	b	a	a	b	b	a	a	a
*Chr2_113220039	A.B	b	b	a	a	b	a	a	b	-	a	b	b	b	b	b	a	a	a	-	a	b	a	a	b	b	a	a	a	a	a	a	b	b	a	a	b	a	a	a	a	b	a	a	b	b	a	a	a
*Chr2_113220044	A.B	b	b	a	a	b	a	a	b	-	a	b	b	b	b	b	a	a	a	-	a	b	a	a	b	b	a	a	a	a	a	a	b	b	a	a	b	a	a	a	a	b	a	a	b	b	a	a	a
*Chr2_115055656	A.B	b	b	a	a	b	a	-	b	-	a	b	b	b	b	b	a	a	b	-	a	b	a	a	b	b	a	a	a	a	a	a	b	b	a	a	b	a	a	a	a	b	a	a	b	b	a	a	a
*Chr2_116317971	A.B	b	b	a	a	b	a	a	b	-	a	b	b	b	b	b	a	a	b	-	a	b	a	a	b	b	a	a	a	a	a	a	b	b	a	a	b	a	a	a	a	b	a	a	-	a	a	a	a
*Chr2_116376167	A.B	b	b	a	a	b	a	a	b	-	a	b	b	b	b	b	a	a	b	-	a	b	a	a	b	b	a	a	a	a	a	a	b	b	a	a	b	a	a	a	a	b	a	a	-	a	a	a	a
*Chr2_117179566	A.B	b	b	-	-	b	a	-	b	-	a	b	b	b	b	b	a	a	b	b	-	b	-	a	b	b	a	a	a	a	a	a	b	b	-	-	b	-	a	-	-	b	-	a	b	-	-	-	a
*Chr2_117179572	A.B	b	b	-	-	b	a	-	b	-	a	b	b	b	b	b	a	a	b	b	-	b	-	a	b	b	a	a	a	a	a	a	b	b	-	-	b	-	a	-	-	b	-	a	b	-	-	-	a
*Chr2_117179577	A.B	b	b	-	-	b	a	-	b	-	a	b	b	b	b	b	a	a	b	b	-	b	-	a	b	b	a	a	a	a	a	a	b	b	-	-	b	-	a	-	-	b	-	a	b	-	-	-	a
*Chr2_117179579	A.B	b	b	-	-	b	a	-	b	-	a	b	b	b	b	b	a	a	b	b	-	b	-	a	b	b	a	a	a	a	a	a	b	b	-	-	b	-	a	-	-	b	-	a	b	-	-	-	a
*Chr2_117179586	A.B	b	b	-	-	b	a	-	b	-	a	b	b	b	b	b	a	a	b	b	-	b	-	a	b	b	a	a	a	a	a	a	b	b	-	-	b	-	a	-	-	b	-	a	b	-	-	-	a
*Chr2_117179594	A.B	b	b	-	-	b	a	-	b	-	a	b	b	b	b	b	a	a	b	b	-	b	-	a	b	b	a	a	a	a	a	a	b	b	-	-	b	-	a	-	-	b	-	a	b	-	-	-	a
*Chr2_117179616	A.B	b	b	-	-	b	a	-	b	-	a	b	b	b	b	b	a	a	b	b	-	b	-	a	b	b	a	a	a	a	a	a	b	b	-	-	b	-	a	-	-	b	-	a	b	-	-	-	a
*Chr2_117525827	A.B	b	b	a	a	b	a	a	b	-	a	b	b	b	b	b	a	a	b	-	a	b	a	a	b	b	a	a	a	a	a	a	b	b	a	a	b	a	a	a	a	b	a	a	-	a	a	a	a
*Chr2_120644002	A.B	b	-	b	b	b	b	b	b	-	b	b	-	b	b	b	b	b	b	b	b	b	b	b	b	b	b	b	b	b	b	b	b	-	b	b	b	b	b	b	-	b	b	b	b	b	-	b	b
*Chr2_120644003	A.B	b	-	b	b	b	b	b	b	-	b	b	-	b	b	b	b	b	b	b	b	b	b	b	b	b	b	b	b	b	b	b	b	-	b	b	b	b	b	b	-	b	b	b	b	b	-	b	b
*Chr2_125593238	A.B	b	b	a	a	b	a	a	b	-	a	b	b	b	b	b	a	a	b	b	a	b	a	a	b	b	a	a	a	a	a	a	b	b	a	b	b	a	a	a	a	b	a	a	-	a	a	a	a
*Chr2_125593281	A.B	b	b	a	a	b	a	a	b	-	a	b	b	b	b	b	a	a	b	b	a	b	a	a	b	b	a	a	a	a	a	a	b	b	a	b	b	a	a	a	a	b	a	a	-	a	a	a	a
*Chr2_125636999	A.B	b	b	a	a	b	a	a	b	-	a	b	b	b	b	b	a	a	b	b	a	b	a	a	b	b	a	-	a	a	a	a	b	b	a	b	b	a	a	a	a	b	a	a	-	a	a	a	a
*Chr2_125637028	A.B	b	-	-	-	b	-	-	b	-	-	-	b	-	b	-	-	-	b	b	-	b	-	-	b	b	-	-	-	-	-	-	b	b	-	b	b	-	-	-	-	b	-	-	-	-	-	-	-
*Chr2_126112818	A.B	b	b	a	a	b	a	a	b	-	a	b	b	b	b	b	a	a	b	b	a	b	a	a	b	b	a	a	a	a	a	a	b	b	a	b	b	a	a	a	a	b	a	a	-	a	a	a	a
*Chr2_126162580	A.B	b	b	a	a	b	a	a	b	-	a	b	b	b	b	b	a	a	b	b	a	b	a	a	b	b	a	a	a	a	a	a	b	b	a	b	b	a	a	a	a	b	a	a	-	a	a	a	a
*Chr2_126162584	A.B	b	b	a	a	b	a	a	b	-	a	b	b	b	b	b	a	a	b	b	a	b	a	a	b	b	a	a	a	a	a	a	b	b	a	b	b	a	a	a	a	b	a	a	-	a	a	a	a
*Chr2_126162614	A.B	b	b	a	a	b	a	a	b	-	a	b	b	b	b	b	a	a	b	b	a	b	a	a	b	b	a	a	a	a	a	a	b	b	a	b	b	a	a	a	a	b	a	a	-	a	a	a	a
*Chr2_126973637	A.B	-	b	b	b	-	-	-	-	-	-	b	b	-	-	-	b	b	-	b	b	-	b	-	-	-	-	b	-	-	-	-	b	b	b	-	b	-	-	-	b	b	-	b	-	-	b	-	b
*Chr2_126973639	A.B	-	b	b	b	-	-	-	-	-	b	b	b	-	-	-	b	b	-	b	b	-	b	-	-	-	-	b	-	b	-	-	b	b	b	-	b	-	b	-	b	b	b	b	-	-	b	-	b
*Chr2_128350135	A.B	b	b	-	-	b	-	b	-	-	b	b	b	-	b	b	-	b	b	b	b	-	b	b	-	b	-	-	b	b	b	b	-	b	-	-	b	b	b	b	b	b	-	b	-	b	-	b	b
*Chr2_133285871	A.B	b	b	b	b	b	b	b	b	-	b	b	b	b	b	b	b	b	b	b	b	b	b	b	b	b	b	b	b	b	b	b	b	b	b	-	b	b	b	b	b	b	-	b	b	b	b	b	b
*Chr2_133757112	A.B	a	a	-	a	a	-	a	a	-	a	-	a	-	a	a	-	a	a	-	a	-	a	-	a	a	a	-	-	-	a	a	a	a	-	-	a	-	a	-	-	-	a	a	-	a	a	-	-
*Chr2_133759955	A.B	-	b	b	b	b	b	b	b	-	-	b	-	b	b	b	b	-	b	b	b	b	b	b	b	b	b	b	b	b	-	b	b	b	b	b	-	b	b	b	-	-	-	-	b	b	-	-	b
*Chr2_136025963	A.B	a	a	-	a	-	a	-	-	-	a	a	a	a	a	a	a	a	a	-	a	a	a	a	a	a	a	a	a	a	a	a	a	a	a	a	a	a	a	a	a	a	-	a	a	-	a	-	a
*Chr2_136520942	A.B	-	-	-	-	-	-	-	-	-	-	-	-	-	-	-	a	-	-	-	-	-	-	-	-	-	-	-	-	-	-	-	-	-	-	-	-	-	-	-	-	a	-	-	-	-	-	-	-
*Chr2_141757564	A.B	b	b	b	b	b	b	b	b	-	b	b	b	b	b	b	-	b	-	b	b	b	b	b	-	b	b	b	b	b	-	-	b	b	b	-	b	b	b	b	b	b	b	b	b	b	-	b	b
*Chr2_142724383	A.B	a	b	a	b	a	a	a	a	-	a	a	b	a	b	a	a	-	b	b	b	b	a	a	b	b	b	a	a	a	a	a	b	a	a	b	b	a	b	b	b	a	a	a	-	b	a	a	a
*Chr2_142783103	A.B	a	b	a	b	a	a	a	a	-	a	a	b	a	b	a	a	-	b	b	b	b	a	a	b	b	-	a	a	a	a	a	b	a	a	b	b	a	b	b	b	a	a	a	-	b	a	a	a
*Chr2_157029320	A.B	a	b	a	b	a	a	b	a	-	a	a	b	b	b	a	b	-	b	a	b	a	a	a	b	a	b	a	a	a	b	a	b	a	-	b	b	a	b	b	b	a	a	b	a	b	a	a	a
*Chr2_159149454	A.B	a	a	a	a	a	a	a	-	-	a	a	a	a	a	a	a	a	a	a	a	a	a	a	-	a	a	a	a	a	a	a	a	a	a	a	a	a	a	a	-	a	-	a	a	a	a	a	-
*Chr2_161228893	A.B	a	b	b	b	a	a	b	a	-	a	a	b	b	b	a	b	-	b	a	b	a	a	a	b	a	b	a	a	a	b	a	b	a	-	b	b	a	b	b	b	a	a	b	a	b	a	a	a
*Chr2_162033608	A.B	a	b	b	b	a	a	b	a	-	a	a	b	b	b	a	b	-	b	a	b	a	a	a	b	a	-	a	a	a	b	a	b	a	-	b	b	a	b	b	b	a	a	b	a	b	a	a	a
*Chr2_162056007	A.B	a	b	b	b	a	a	b	a	-	a	a	b	b	b	a	b	-	b	a	b	a	a	a	b	a	b	a	a	a	b	a	b	a	-	b	b	a	b	b	b	a	a	b	a	b	a	a	a
*Chr2_162524810	A.B	a	b	b	b	a	a	b	a	-	a	a	b	b	b	a	b	-	b	a	b	a	a	a	b	a	b	a	a	a	b	a	b	a	-	b	b	a	b	b	b	a	a	b	a	b	a	a	a
*Chr2_163057402	A.B	a	b	b	b	a	a	b	a	-	a	a	b	b	b	a	b	-	b	a	b	a	a	a	b	a	-	a	a	a	b	a	b	a	-	b	b	a	b	b	b	a	a	b	a	a	a	a	a
*Chr2_163057403	A.B	a	b	b	b	a	a	b	a	-	a	a	b	b	b	a	b	-	b	a	b	a	a	a	b	a	-	a	a	a	b	a	b	a	-	b	b	a	b	b	b	a	a	b	a	a	a	a	a
*Chr2_163057410	A.B	a	b	b	b	a	a	b	a	-	a	a	b	b	b	a	b	-	b	a	b	a	a	a	b	a	-	a	a	a	b	a	b	a	-	b	b	a	b	b	b	a	a	b	a	a	a	a	a
*Chr2_163486479	A.B	a	-	-	-	a	a	-	a	-	a	a	-	-	-	a	-	a	-	a	-	a	a	a	-	a	-	a	a	a	-	a	-	a	a	-	-	a	-	-	-	a	a	-	a	a	a	a	a
*Chr2_163486516	A.B	a	b	b	b	a	a	b	a	-	a	a	b	-	b	a	b	a	b	a	b	a	a	a	b	a	-	a	a	a	b	a	-	a	a	b	-	a	-	b	b	a	a	b	a	a	a	a	a
*Chr2_165138127	A.B	a	b	b	b	a	a	b	a	-	a	a	b	b	b	a	b	-	b	a	b	a	a	a	b	a	b	a	a	a	b	a	b	a	-	b	b	a	b	b	b	a	a	b	a	a	a	a	a
*Chr2_165739357	A.B	a	b	b	b	a	a	b	a	-	a	a	b	b	-	a	b	-	b	a	b	a	a	a	b	a	b	a	a	a	b	a	b	a	-	b	b	a	b	b	b	a	a	b	a	a	a	a	a
*Chr2_165739401	A.B	a	b	b	b	a	a	b	a	-	a	a	b	b	b	a	b	-	b	a	b	a	a	a	b	a	b	a	a	a	b	a	b	a	-	b	b	a	b	b	b	a	a	b	a	a	a	a	a
*Chr2_166131072	A.B	a	b	b	b	a	a	b	a	-	a	a	b	b	b	a	b	-	b	a	b	a	a	a	b	a	b	a	a	a	b	a	b	a	-	b	b	a	b	b	b	a	a	b	a	a	a	a	a
*Chr2_166236781	A.B	a	b	b	b	a	a	b	a	-	a	a	b	b	b	a	b	-	b	a	b	a	a	a	b	a	b	a	a	a	b	a	b	a	-	b	b	a	b	b	b	a	a	b	a	a	a	a	a
*Chr2_166553253	A.B	a	b	b	b	a	a	b	a	-	a	a	-	b	b	a	-	-	b	a	b	a	a	a	b	a	-	a	a	a	b	a	-	a	-	-	b	a	b	b	b	a	a	b	a	a	a	a	a
*Chr2_166553262	A.B	a	b	b	b	a	a	b	a	-	a	a	-	b	b	a	-	-	b	a	b	a	a	a	b	a	-	a	a	a	b	a	-	a	-	-	b	a	b	b	b	a	a	b	a	a	a	a	a
*Chr2_166635598	A.B	a	b	b	b	a	a	b	a	-	a	a	b	b	b	a	b	-	b	a	b	a	a	a	b	a	b	a	a	a	b	a	b	a	-	b	b	a	b	b	b	a	a	b	a	a	a	a	a
*Chr2_166848609	A.B	a	-	-	-	a	a	b	a	-	a	a	b	b	b	a	-	-	-	-	-	a	a	a	b	a	b	a	a	a	b	a	b	a	-	b	b	a	-	b	-	a	a	b	a	a	-	a	a
*Chr2_166848611	A.B	a	b	b	b	a	a	b	a	-	a	a	b	b	b	a	b	-	b	-	b	a	a	a	b	a	b	a	a	a	b	a	b	a	-	b	b	a	b	b	b	a	a	b	a	a	-	a	a
*Chr2_166848615	A.B	a	b	b	b	a	a	b	a	-	a	a	b	b	b	a	b	-	b	-	b	a	a	a	b	a	b	a	a	a	b	a	b	a	-	b	b	a	b	b	b	a	a	b	a	a	-	a	a
*Chr2_167318784	A.B	a	b	b	b	a	a	b	a	-	a	a	b	b	b	a	b	-	b	a	b	a	a	a	b	a	b	a	a	a	b	a	b	a	-	b	b	a	b	b	b	a	a	b	a	a	a	a	a
*Chr2_167318823	A.B	a	b	b	-	a	a	b	a	-	a	a	b	b	b	a	b	-	-	a	b	a	a	a	b	a	b	a	a	a	b	a	b	a	-	b	b	a	-	b	b	a	a	b	a	a	a	a	a
*Chr2_168474901	A.B	a	b	b	b	a	a	b	a	-	a	a	b	b	b	a	b	-	b	a	b	a	a	a	b	a	-	b	a	a	b	a	b	a	-	b	b	a	b	b	b	a	a	b	a	a	a	a	a
*Chr2_168496945	A.B	a	b	b	b	a	a	b	a	-	a	a	b	b	b	a	b	-	b	a	b	a	a	a	b	a	-	b	a	a	b	a	b	a	-	b	b	a	b	b	b	a	a	b	a	a	a	a	a
*Chr2_169590085	A.B	a	a	a	a	a	a	a	a	-	-	a	a	a	a	a	a	a	-	-	a	a	a	a	a	a	a	a	a	a	a	a	a	a	a	-	a	a	a	a	a	a	a	a	a	a	a	a	a
*Chr2_170185953	A.B	a	b	b	b	a	a	b	a	-	a	a	b	b	b	a	b	b	b	a	b	a	a	a	b	a	b	b	a	a	b	a	b	a	b	b	b	a	b	b	b	a	a	b	a	a	a	a	a
*Chr2_175926291	A.B	-	-	-	a	-	-	-	a	-	a	-	-	a	a	a	-	a	-	a	-	-	a	-	-	a	a	-	-	a	-	-	-	a	-	-	a	a	-	-	a	-	a	a	a	a	a	-	-
*Chr2_180830325	A.B	b	-	-	-	b	-	b	b	-	-	b	-	-	-	-	b	b	b	b	b	b	-	b	-	b	-	b	-	b	-	b	-	-	b	b	-	b	-	b	-	-	-	b	b	b	-	-	-
*Chr2_180830383	A.B	a	a	-	a	-	a	a	a	-	-	a	-	-	a	a	a	a	a	a	a	a	a	-	a	a	a	-	a	a	a	a	a	-	a	-	-	a	-	a	-	a	-	-	a	a	-	-	-
*Chr2_180830386	A.B	a	a	-	a	-	a	a	a	-	-	a	-	a	a	a	a	a	a	a	a	a	a	-	a	a	a	-	a	a	a	a	a	-	a	-	-	a	-	a	-	a	-	-	a	a	-	-	-
*Chr2_182792868	A.B	a	b	b	b	a	a	b	a	-	a	a	a	b	b	a	a	-	b	a	b	b	a	a	b	a	b	b	a	a	b	a	-	a	a	b	a	a	a	a	b	a	a	a	a	b	a	a	a
*Chr2_188069688	A.B	a	b	b	b	a	a	b	a	-	a	a	b	b	b	a	a	-	b	a	b	-	a	a	b	a	b	b	a	a	b	a	-	a	a	a	a	a	b	a	b	a	a	a	b	a	b	a	a
*Chr2_191674168	A.B	-	-	-	-	-	-	b	-	-	b	b	-	b	-	-	-	b	-	-	b	b	-	-	-	b	b	-	-	-	-	-	b	b	b	b	b	b	b	-	-	b	b	b	-	b	b	-	-
*Chr2_191674169	A.B	-	-	-	-	-	-	b	-	-	b	b	-	b	-	-	-	b	-	-	b	b	-	-	-	b	b	-	-	-	-	-	b	b	b	b	b	b	b	-	-	b	b	b	-	b	b	-	-
*Chr2_194225055	A.B	a	a	b	b	a	a	b	-	-	a	a	b	b	a	a	a	b	b	a	b	b	a	b	b	-	b	b	a	b	b	a	b	a	a	a	a	b	b	a	a	a	a	a	b	a	b	a	b
*Chr2_201835659	A.B	a	a	b	b	b	a	b	b	-	a	a	b	b	a	a	a	b	-	a	b	b	-	b	b	b	-	b	b	b	b	a	b	b	a	a	a	b	-	a	-	b	a	a	b	a	b	a	b
*Chr2_203663063	A.B	b	b	-	-	b	b	b	-	-	b	b	-	-	-	b	b	b	b	-	b	b	b	b	b	-	b	b	-	b	b	b	b	b	b	-	b	b	b	b	b	-	b	-	b	b	b	b	b
*Chr2_204130956	A.B	a	a	b	b	b	a	b	b	-	a	b	b	b	-	a	a	b	b	a	b	b	a	b	b	b	-	-	b	b	-	a	b	b	a	a	a	b	b	a	a	b	a	a	b	a	b	a	b
*Chr2_207357475	A.B	a	a	-	-	-	-	-	-	-	a	-	-	a	a	-	-	-	a	-	a	-	-	-	-	a	-	-	-	-	-	a	a	-	-	-	-	-	-	-	a	-	a	-	a	a	-	-	-
*Chr2_207357477	A.B	a	a	-	-	-	-	-	-	-	a	-	-	a	a	-	-	-	a	-	a	-	-	-	-	a	-	-	-	-	-	a	a	-	-	-	-	-	-	-	a	-	a	-	a	a	-	-	-
*Chr2_212701073	A.B	-	-	-	-	-	-	a	-	-	-	-	-	-	-	-	-	-	-	-	-	-	-	-	-	-	-	-	-	-	-	-	-	-	-	-	-	a	-	-	-	-	-	-	-	-	-	a	-
*Chr2_212726730	A.B	a	a	b	a	b	a	b	b	-	a	b	b	b	a	b	a	b	b	-	b	b	a	b	b	b	b	b	b	b	b	a	b	b	a	a	b	b	b	a	b	b	a	a	b	a	b	a	b
*Chr2_215119878	A.B	a	a	b	a	b	a	b	b	-	a	b	b	a	a	b	a	b	b	-	a	b	a	b	b	b	b	b	b	b	b	a	b	b	a	a	b	b	b	a	b	b	a	a	b	a	a	a	b
*Chr2_215280345	A.B	a	a	b	a	b	a	b	b	-	a	b	b	a	a	b	a	b	b	-	a	b	a	b	b	b	-	b	b	b	b	a	b	b	a	a	b	b	b	a	b	b	a	a	b	a	a	a	b
*Chr2_215280469	A.B	a	a	b	a	b	a	b	b	-	a	b	b	a	a	b	a	b	b	-	a	b	a	b	b	b	b	b	b	b	b	a	b	b	a	a	b	b	b	a	b	b	a	a	b	a	a	a	b
*Chr2_216368312	A.B	a	a	b	a	b	a	b	b	-	a	b	b	a	a	b	a	b	b	-	a	b	a	b	b	b	b	b	b	b	b	a	b	b	a	a	b	b	b	a	b	b	a	a	b	a	a	a	b
*Chr2_216832110	A.B	a	a	b	a	b	a	b	b	-	a	b	b	a	a	b	a	b	b	-	a	b	a	b	b	b	b	b	b	b	b	a	b	b	a	a	b	b	b	a	b	b	a	a	b	a	a	a	b
*Lsat_1_v5_g_3_31	A.B	b	b	b	b	a	b	b	b	a	b	b	b	b	b	b	a	b	b	a	b	a	b	a	a	a	b	a	a	b	b	a	b	a	a	b	-	b	a	a	a	b	a	b	b	a	a	b	-
*Lsat_1_v5_g_3_79	A.B	b	a	a	b	a	-	b	a	a	b	b	a	-	b	-	a	a	b	b	b	a	b	b	a	a	b	b	-	a	b	a	b	a	b	b	b	-	a	a	a	a	-	a	b	a	a	a	b
*Lsat_1_v5_g_3_97	A.B	b	a	a	b	a	a	a	b	b	b	b	a	a	a	b	a	-	a	b	b	a	b	a	b	a	a	b	b	b	a	b	a	a	a	a	-	b	a	a	a	a	-	a	a	b	a	a	a
*Lsat_1_v5_g_3_121	A.B	b	b	a	b	b	b	a	b	b	b	a	b	a	b	a	a	b	a	b	b	a	a	a	a	a	a	a	b	a	b	b	a	a	a	b	b	-	b	a	a	a	a	a	a	a	a	b	a
*Lsat_1_v5_g_3_156	A.B	b	b	b	b	a	a	b	b	a	b	b	b	b	b	b	a	b	b	a	b	a	b	a	a	a	b	a	a	b	b	a	b	b	a	b	a	-	b	b	a	b	b	b	b	a	a	b	a
*Lsat_1_v5_g_3_177	A.B	b	b	b	b	a	a	b	b	a	b	b	b	a	b	b	a	-	b	b	b	a	b	-	a	a	-	b	a	a	a	b	b	b	b	b	b	-	a	a	a	a	b	a	a	a	a	-	a
*Lsat_1_v5_g_3_290	A.B	-	a	-	b	a	a	a	b	b	b	b	a	a	a	b	b	b	a	b	b	a	b	b	b	a	a	b	b	b	a	b	a	a	a	a	a	-	a	a	-	a	a	a	a	b	a	a	a
*Lsat_1_v5_g_3_296	A.B	a	a	a	b	a	a	a	b	b	-	-	b	a	a	b	b	b	a	b	b	a	b	b	b	a	a	a	a	b	-	a	b	a	a	a	b	b	a	a	a	a	a	a	a	b	a	a	a
*Lsat_1_v5_g_3_328	A.B	a	a	a	b	a	-	b	a	a	b	b	a	b	b	a	a	a	b	b	b	a	b	b	a	a	b	b	b	a	b	a	b	b	b	b	b	a	a	a	a	a	a	a	b	a	a	a	b
*Lsat_1_v5_g_3_373	A.B	a	a	a	b	a	a	a	-	b	b	b	a	a	a	a	-	b	a	b	b	a	b	b	b	a	a	b	b	b	b	a	b	a	a	a	b	b	a	a	a	a	a	a	a	b	a	a	a
*Lsat_1_v5_g_3_473	A.B	a	a	a	b	a	a	a	b	b	b	b	a	a	a	b	b	b	a	b	b	a	b	b	b	a	a	b	b	b	a	b	a	a	a	a	b	b	a	a	a	a	a	a	a	b	a	a	a
*Lsat_1_v5_g_3_500	A.B	a	a	a	b	a	a	a	b	b	b	b	a	a	a	a	-	b	a	b	b	a	b	b	b	a	a	b	b	b	a	b	a	a	a	a	b	b	a	a	a	a	-	a	a	b	-	a	a
*Lsat_1_v5_g_3_610	A.B	-	-	b	b	a	b	b	b	a	b	b	b	b	b	b	b	b	b	a	b	a	b	a	a	a	b	a	a	b	b	a	-	a	a	-	a	b	a	a	-	b	-	b	b	a	a	b	-
*Lsat_1_v5_g_3_640	A.B	a	a	a	b	a	a	a	b	b	b	b	b	a	a	b	b	b	a	b	b	a	b	b	-	a	a	a	a	b	-	a	b	a	a	a	b	b	a	a	a	-	a	a	a	b	a	a	a
*Lsat_1_v5_g_3_648	A.B	b	b	a	b	b	-	a	b	b	b	a	b	a	b	a	a	b	-	-	b	a	a	a	a	a	a	a	b	a	b	a	a	a	a	b	b	b	b	a	-	-	a	a	a	a	a	b	a
*Lsat_1_v5_g_3_660	A.B	a	b	a	b	a	b	b	b	a	a	b	b	b	-	b	b	b	b	a	-	a	b	a	a	a	b	b	a	b	b	b	b	a	a	b	a	-	a	a	a	b	-	a	a	a	a	b	a
*Lsat_1_v5_g_3_661	A.B	b	a	a	b	a	a	a	b	b	b	b	a	a	a	b	a	b	b	b	b	a	b	a	b	a	a	b	b	b	a	b	a	a	a	a	-	b	a	a	a	a	a	a	a	b	a	a	a
*Lsat_1_v5_g_3_800	A.B	a	b	a	b	a	b	b	b	a	a	b	b	b	b	b	b	b	b	a	b	a	b	a	a	a	b	b	a	b	b	-	b	a	a	b	-	b	a	a	a	b	a	a	a	a	a	b	a
*Lsat_1_v5_g_3_805	A.B	b	a	a	b	b	b	a	b	b	-	a	b	a	b	b	a	b	b	b	b	a	a	a	b	a	a	b	b	b	b	a	a	a	a	b	b	b	b	a	-	a	a	a	a	a	b	b	a
*Lsat_1_v5_g_3_975	A.B	b	b	a	b	b	b	a	b	b	b	a	b	a	b	a	a	b	a	b	b	a	a	a	-	a	-	a	b	a	b	b	a	a	a	b	b	a	b	a	a	a	a	a	a	a	a	b	a
*Lsat_1_v5_g_3_985	A.B	b	b	a	b	b	b	a	b	b	b	a	b	a	b	a	a	-	a	b	b	a	a	a	b	a	a	a	b	a	b	b	a	a	a	b	b	a	b	a	a	a	a	a	a	b	a	b	a
*Lsat_1_v5_g_3_1036	A.B	b	b	a	-	b	b	a	b	b	b	a	b	a	b	b	a	b	b	b	b	a	a	a	a	a	a	b	b	a	-	a	a	a	-	b	b	b	b	a	-	a	a	a	a	a	b	b	a
*Lsat_1_v5_g_3_1119	A.B	b	b	a	b	b	b	a	b	b	b	a	b	a	b	a	a	b	a	b	b	a	a	a	a	a	a	a	b	a	b	b	a	a	a	b	b	b	b	a	a	a	a	a	a	a	a	b	a
*Lsat_1_v5_g_3_1136	A.B	b	-	a	b	a	b	b	a	a	b	b	a	b	b	a	a	a	b	b	b	a	b	b	a	a	b	b	b	a	b	a	b	a	b	b	b	a	a	a	a	a	a	a	b	a	a	a	b
*Lsat_1_v5_g_3_1251	A.B	a	a	a	b	a	a	a	b	b	b	b	b	a	a	-	b	b	a	b	b	a	b	b	b	a	a	a	a	-	b	a	b	a	a	a	b	b	a	a	a	b	a	-	a	b	a	a	-
*Lsat_1_v5_g_3_1253	A.B	b	b	b	b	a	a	b	b	a	b	b	b	b	b	b	-	a	b	-	b	a	b	a	a	a	b	b	a	b	b	a	b	a	a	-	b	b	b	b	-	-	b	a	a	a	a	b	a
*Lsat_1_v5_g_3_1339	A.B	b	b	a	b	b	-	a	-	a	b	a	b	a	b	b	a	a	a	b	b	a	a	a	b	a	a	b	-	a	b	-	a	a	a	b	a	a	b	b	b	a	a	a	a	b	a	b	-
*Lsat_1_v5_g_3_1414	A.B	a	a	a	-	a	-	b	a	a	b	b	a	b	b	a	a	a	b	b	b	a	b	b	a	a	b	b	b	a	b	a	b	b	b	b	b	a	a	a	a	a	a	a	b	a	a	a	b
*Lsat_1_v5_g_3_1540	A.B	b	-	a	b	b	b	a	b	b	b	a	b	a	b	a	a	b	a	b	b	a	-	a	b	a	a	a	b	a	-	b	a	a	a	b	b	-	b	a	-	a	a	a	a	-	a	b	a
*Lsat_1_v5_g_3_1748	A.B	b	b	a	b	b	b	a	b	b	b	a	b	a	b	a	a	b	a	b	b	a	a	a	a	a	a	a	b	a	b	b	a	a	a	b	b	a	b	a	a	a	a	a	-	a	a	b	a
*Lsat_1_v5_g_3_1839	A.B	b	b	a	b	b	a	a	b	a	b	a	b	a	b	b	a	a	a	b	b	a	a	a	b	a	a	b	a	a	b	b	a	a	a	b	a	a	b	b	b	a	a	a	a	b	a	b	a
*Lsat_1_v5_g_3_1890	A.B	-	b	b	b	a	b	b	b	a	b	b	b	b	b	b	-	b	b	a	b	a	b	a	a	a	-	a	a	b	b	a	b	a	a	b	a	b	a	a	-	b	a	b	b	-	a	b	b
*Lsat_1_v5_g_3_1904	A.B	b	b	a	b	b	a	a	b	a	b	a	b	a	b	b	a	a	a	b	b	a	a	a	b	a	a	b	a	a	b	b	a	a	a	b	a	a	b	b	b	a	a	a	a	b	a	b	a
*Lsat_1_v5_g_3_1972	A.B	b	b	a	b	b	b	a	b	b	b	a	b	a	b	a	a	b	a	b	b	a	a	a	b	a	a	a	b	a	b	b	a	a	a	b	b	a	b	a	a	a	a	a	a	b	a	b	a
*Lsat_1_v5_g_3_2026	A.B	b	b	a	b	b	b	a	b	b	b	a	b	a	b	a	a	b	a	b	b	-	a	a	a	a	a	a	b	a	b	b	a	a	a	b	b	a	b	a	a	a	a	a	a	a	a	b	a
*Lsat_1_v5_g_3_2085	A.B	b	b	a	b	b	b	a	b	b	b	a	b	a	b	a	a	b	a	b	b	a	a	a	a	a	a	a	b	a	b	b	a	a	a	b	b	a	b	a	a	a	a	a	a	a	a	b	a
*Lsat_1_v5_g_3_2199	A.B	b	b	b	b	a	a	b	b	a	b	b	b	a	b	b	a	a	b	b	b	a	b	-	a	a	b	b	a	a	b	b	b	b	a	b	b	b	b	b	a	-	b	a	a	a	a	b	a
*Lsat_1_v5_g_3_2289	A.B	a	a	a	b	-	-	a	b	b	b	b	b	-	-	b	b	b	-	b	b	a	b	b	b	a	-	a	a	b	b	-	b	a	-	a	b	-	a	-	a	-	a	a	-	b	-	a	-
*Lsat_1_v5_g_3_2320	A.B	b	b	a	-	b	b	a	b	b	-	a	b	-	b	a	a	b	a	b	b	a	a	a	a	a	a	a	b	a	b	b	a	a	a	b	b	a	b	a	a	a	a	a	a	a	a	b	a
*Lsat_1_v5_g_3_2338	A.B	b	b	b	b	a	b	b	b	a	b	b	b	b	b	b	b	b	b	a	b	a	b	a	a	a	b	a	a	b	b	a	b	a	a	b	-	b	a	a	a	b	a	b	b	a	a	b	-
*Lsat_1_v5_g_3_2378	A.B	b	b	a	b	b	b	a	b	b	b	a	b	a	b	a	a	b	a	b	b	a	a	a	a	a	a	a	b	a	b	b	a	a	a	b	b	a	b	a	a	a	a	a	a	a	a	b	a
*Lsat_1_v5_g_3_2443	A.B	b	-	a	b	b	b	a	b	b	b	b	b	a	b	b	a	b	b	b	b	a	-	a	b	a	-	b	b	b	a	a	a	b	a	a	b	b	b	-	-	a	a	a	a	a	b	b	a
*Lsat_1_v5_g_3_2463	A.B	a	a	a	b	a	a	a	b	b	b	b	a	a	a	b	a	b	a	b	b	a	b	a	b	a	a	b	b	b	a	b	a	a	a	a	a	b	a	a	a	a	a	a	a	b	a	a	a
*Lsat_1_v5_g_3_2495	A.B	b	b	a	b	b	a	a	b	a	b	a	b	a	b	b	a	a	a	b	b	a	a	-	b	a	a	b	a	a	b	b	a	a	a	-	-	a	b	-	-	a	a	a	a	b	a	b	a
*Lsat_1_v5_g_3_2533	A.B	b	b	a	b	b	b	a	b	b	b	a	b	a	b	a	a	b	a	b	b	a	a	a	b	a	a	a	b	a	b	b	a	a	a	b	b	a	b	a	a	a	a	a	a	b	a	b	a
*Lsat_1_v5_g_3_2606	A.B	b	b	a	b	b	-	a	b	b	b	a	b	a	-	a	a	b	a	b	-	a	a	a	a	a	a	a	b	a	b	b	a	a	a	b	b	a	b	a	a	a	a	a	a	a	a	b	a
*Lsat_1_v5_g_3_2635	A.B	b	b	b	b	a	a	b	b	a	b	b	b	b	b	b	a	a	b	a	b	a	b	a	a	a	b	b	a	b	b	a	b	a	a	b	b	b	b	b	a	a	b	b	a	a	a	b	a
*Lsat_1_v5_g_3_2667	A.B	b	b	b	b	a	a	b	b	a	b	b	b	a	b	b	a	a	b	b	b	a	b	b	a	-	b	b	a	a	b	b	b	b	a	b	b	-	b	b	a	a	b	a	a	a	a	b	a
*Lsat_1_v5_g_3_2670	A.B	b	a	a	b	b	b	a	b	b	b	b	b	a	b	b	a	b	b	b	b	a	a	a	b	a	a	b	b	b	a	a	a	b	a	a	b	b	b	a	a	a	a	a	-	a	b	b	a
*Lsat_1_v5_g_3_2707	A.B	a	a	a	b	a	b	b	a	a	b	b	a	b	b	a	a	a	b	b	b	a	b	b	a	a	b	b	b	a	b	a	b	b	b	b	b	a	a	a	a	a	-	a	b	a	a	a	b
*Lsat_1_v5_g_3_2742	A.B	a	b	a	b	a	b	b	b	a	-	b	b	b	b	b	b	b	b	a	b	a	b	a	a	a	b	b	a	b	b	-	b	a	a	b	-	b	a	a	a	b	a	a	a	a	a	b	a
*Lsat_1_v5_g_3_2973	A.B	b	b	a	b	b	a	-	b	a	b	a	b	a	b	b	a	a	a	b	b	a	a	a	b	a	-	b	a	a	b	b	a	a	a	-	a	a	b	b	b	-	a	a	a	b	a	b	a
*Lsat_1_v5_g_3_3212	A.B	b	b	a	b	b	b	a	b	b	b	a	b	a	b	a	a	b	a	b	b	a	-	a	a	a	a	a	b	a	b	b	a	a	a	b	b	a	b	a	a	a	a	a	a	a	a	b	a
*Lsat_1_v5_g_3_3469	A.B	a	a	a	b	a	a	a	b	b	b	b	a	a	a	b	b	b	a	b	b	b	b	b	b	a	a	b	b	b	-	b	a	a	a	-	b	b	a	a	a	-	a	a	a	b	a	a	a
*Lsat_1_v5_g_3_3563	A.B	b	b	b	b	a	-	b	b	a	b	b	b	b	b	b	b	b	b	a	b	a	b	a	a	a	b	a	a	b	b	a	b	a	a	b	-	b	a	a	a	b	a	b	b	a	a	b	a
*Lsat_1_v5_g_3_3576	A.B	-	a	-	-	a	a	a	-	b	b	b	a	a	a	a	-	b	a	b	b	a	b	b	b	a	a	b	b	b	b	a	b	a	a	a	b	b	a	a	-	a	a	a	a	b	a	-	a
*Lsat_1_v5_g_3_3676	A.B	b	b	a	b	b	b	a	b	b	b	a	b	a	b	b	a	b	b	a	b	a	a	a	a	a	-	b	b	a	b	a	-	a	a	b	b	b	b	a	a	-	-	a	a	a	a	b	a
*Lsat_1_v5_g_3_3773	A.B	b	b	a	b	b	a	a	b	a	b	a	b	a	b	b	a	a	a	b	b	a	a	a	b	a	a	b	a	a	b	b	a	a	a	b	a	a	b	b	b	a	a	a	a	b	a	b	a
*Lsat_1_v5_g_3_4349	A.B	b	b	a	b	b	b	a	b	b	b	a	b	a	b	a	a	b	a	b	b	a	a	a	a	a	a	-	b	a	b	b	a	-	a	-	b	b	b	a	a	a	a	a	a	a	a	b	a
*Lsat_1_v5_g_3_4351	A.B	a	b	-	b	a	b	b	b	a	a	b	b	-	b	b	b	b	b	a	b	a	b	a	a	a	b	b	a	b	b	-	b	a	a	b	-	-	a	a	a	b	a	a	a	a	b	b	a
*Lsat_1_v5_g_3_4382	A.B	a	b	a	b	-	-	-	b	b	b	b	b	a	-	-	b	b	a	b	b	a	b	b	a	-	a	a	a	b	b	a	b	b	a	a	b	b	a	-	a	b	a	-	a	b	b	a	-
*Lsat_1_v5_g_3_4458	A.B	b	a	a	b	a	a	a	b	b	b	b	a	a	a	b	a	b	b	b	b	a	b	a	b	a	a	b	b	b	a	b	a	a	a	a	-	b	a	a	a	a	a	a	a	b	a	a	a
*Lsat_1_v5_g_3_4588	A.B	b	-	a	b	a	-	b	a	a	b	b	a	b	b	a	a	a	b	b	b	a	b	b	a	a	b	b	b	a	b	a	b	a	b	b	b	a	a	a	a	a	a	a	b	a	a	a	b
*Lsat_1_v5_g_3_4594	A.B	b	b	a	b	b	b	a	b	b	b	a	b	a	b	a	a	b	a	b	b	a	a	a	b	a	a	a	-	a	b	b	a	a	a	b	b	a	b	b	a	a	a	a	a	-	a	b	a
*Lsat_1_v5_g_3_4640	A.B	b	a	a	b	b	b	a	-	b	b	b	-	a	b	b	a	b	b	b	b	a	a	a	b	a	a	b	b	b	b	a	a	a	a	b	b	b	b	a	a	a	a	a	a	a	b	b	a
*Lsat_1_v5_g_3_4653	A.B	b	b	a	b	b	b	-	b	b	b	-	b	a	b	a	a	b	a	b	b	a	a	a	b	a	a	a	a	-	b	b	a	a	a	b	b	a	b	b	a	a	a	a	a	b	a	b	-
*Lsat_1_v5_g_3_4877	A.B	a	a	a	b	a	a	a	b	b	-	b	a	a	a	b	b	b	-	b	b	a	b	b	b	a	a	b	b	b	a	b	a	a	a	a	b	b	a	a	a	a	a	a	a	-	a	a	a
*Lsat_1_v5_g_3_5272	A.B	b	a	a	b	a	a	a	b	b	b	b	a	a	a	b	a	b	b	b	b	a	b	a	b	a	a	b	b	b	-	b	a	a	a	a	b	b	a	a	a	a	a	a	a	b	a	a	a
*Lsat_1_v5_g_3_5323	A.B	b	b	a	b	b	b	a	b	b	b	a	b	a	b	-	a	b	a	b	b	a	a	a	b	a	a	a	a	a	b	-	a	a	a	-	b	a	-	b	a	a	a	a	a	b	a	b	a
*Lsat_1_v5_g_3_5494	A.B	b	a	a	b	b	b	a	b	b	b	b	b	a	b	b	a	b	b	b	-	a	a	a	b	a	a	b	b	b	a	a	-	b	a	a	b	b	-	a	a	a	a	a	a	a	b	b	-
*Lsat_1_v5_g_3_5787	A.B	b	b	a	b	b	b	a	b	b	b	a	b	a	b	a	a	b	a	b	b	a	a	-	b	a	a	a	-	a	b	b	a	a	a	b	b	-	b	b	a	a	a	a	a	b	a	b	a
*Lsat_1_v5_g_3_5895	A.B	b	b	-	b	b	b	a	b	b	b	a	b	a	b	a	a	b	a	-	b	a	a	a	b	a	a	-	a	a	b	b	a	a	a	b	b	a	b	b	a	a	a	a	a	b	a	b	a
*Lsat_1_v5_g_3_5949	A.B	b	b	b	b	a	b	b	b	a	b	b	b	b	b	b	a	b	b	a	b	a	b	a	-	a	b	a	a	b	b	a	b	a	a	b	a	b	a	a	-	b	-	b	b	a	a	b	-
*Lsat_1_v5_g_3_6159	A.B	b	a	a	b	b	b	a	b	b	b	b	b	a	b	b	a	b	b	-	b	a	a	a	b	a	a	b	b	b	a	a	a	b	a	-	b	-	b	a	-	a	a	a	a	a	b	b	a
*Lsat_1_v5_g_3_6218	A.B	b	b	a	-	b	a	a	b	a	b	a	b	a	b	b	a	a	a	b	b	a	a	a	b	a	a	b	a	a	b	-	a	a	a	b	a	a	b	b	-	a	a	a	a	b	a	b	a
*Lsat_1_v5_g_3_6737	A.B	b	b	b	b	a	b	b	b	a	-	b	b	b	b	b	b	b	b	a	-	a	b	a	a	a	b	a	a	b	b	a	b	a	a	b	b	b	a	a	a	-	a	b	b	a	a	b	-
*Lsat_1_v5_g_3_7285	A.B	b	b	b	b	-	-	b	b	a	b	b	-	b	b	b	b	-	b	a	b	a	b	a	a	a	b	-	a	b	b	-	b	a	a	b	-	b	a	a	a	-	a	b	b	a	a	b	a
*Lsat_1_v5_g_3_8192	A.B	b	b	a	b	b	b	a	b	b	b	a	b	a	b	a	a	b	a	b	b	a	a	a	b	a	a	a	b	a	b	b	a	a	a	b	b	a	b	a	a	a	a	a	a	b	-	b	a
*Lsat_1_v5_g_3_9175	A.B	-	b	-	b	b	-	a	b	b	b	a	b	a	b	a	a	b	a	b	b	a	a	a	b	a	-	a	a	-	b	b	a	a	a	b	b	a	b	b	a	a	a	a	a	b	a	b	a
*Chr3_212591	A.B	a	a	a	b	a	-	b	a	-	b	b	a	b	b	a	a	a	b	b	b	a	b	b	a	a	b	b	b	a	b	a	b	b	b	b	b	a	a	a	a	a	a	a	b	a	a	a	b
*Chr3_638668	A.B	a	a	a	a	a	a	-	-	-	-	a	a	a	a	a	a	a	-	a	-	a	a	a	-	-	a	a	a	a	a	a	-	a	a	a	a	-	a	a	-	a	a	a	a	a	-	a	a
*Lsat_1_v5_g_3_673413	A.B	a	a	a	b	a	-	b	a	a	b	b	a	b	b	a	a	a	b	b	b	a	b	b	a	a	b	b	b	a	b	a	b	b	b	b	-	a	a	a	a	a	a	a	b	a	a	a	b
*Chr3_952435	A.B	a	-	-	-	-	-	-	a	-	-	-	a	a	-	a	-	a	a	a	a	-	-	-	a	-	a	-	-	a	a	-	a	a	-	a	-	-	a	-	-	-	-	a	a	a	-	a	a
*Chr3_1647211	A.B	a	a	a	b	a	-	b	a	-	b	b	a	b	b	a	a	a	b	b	b	a	b	b	a	a	b	b	b	a	b	a	b	b	b	b	b	a	a	a	a	a	a	a	b	a	a	a	b
*Chr3_2244817	A.B	a	a	a	b	a	-	b	a	-	b	b	a	b	b	a	a	a	b	b	b	a	b	b	a	a	b	b	b	a	b	a	b	b	b	b	b	a	a	a	a	a	a	a	b	a	a	a	b
*Chr3_3283034	A.B	a	a	a	a	a	a	a	a	-	a	a	-	a	a	a	a	a	-	a	a	a	a	-	a	a	a	a	a	a	a	a	a	a	a	a	a	-	a	a	a	a	a	-	a	a	a	a	a
*Chr3_4298889	A.B	a	a	a	b	a	-	b	a	-	b	b	a	b	b	a	a	a	b	b	b	a	b	b	a	a	b	b	b	a	b	-	b	b	b	b	b	a	a	a	-	a	a	a	b	a	a	a	b
*Chr3_4553595	A.B	a	a	a	b	a	-	b	a	-	b	b	a	b	b	a	a	a	b	b	b	a	b	b	a	a	b	b	b	a	b	a	b	b	b	b	b	a	a	a	a	a	a	a	b	a	a	a	b
*Chr3_5743899	A.B	a	a	a	b	a	-	b	a	-	b	b	a	b	b	a	a	a	b	b	b	a	b	b	a	a	b	b	b	a	b	a	b	b	b	b	b	a	a	a	a	a	a	a	b	a	a	a	b
*Chr3_5870486	A.B	a	a	a	b	a	-	b	a	-	b	b	a	b	b	a	a	a	b	b	b	a	b	b	a	a	b	b	b	a	b	a	b	b	b	b	b	a	a	a	a	a	a	a	b	-	a	a	b
*Chr3_6427885	A.B	a	a	a	b	a	-	b	a	-	b	b	a	b	b	a	a	a	b	b	b	a	b	b	a	a	b	b	b	a	b	a	b	b	b	b	b	a	a	a	a	a	a	a	b	a	a	a	b
*Chr3_11565060	A.B	b	-	a	b	a	-	b	a	-	b	b	a	b	b	a	a	a	b	b	b	a	b	b	a	a	b	b	b	a	b	a	b	a	b	b	b	a	a	a	a	a	a	a	b	a	a	a	b
*Chr3_11712680	A.B	-	-	a	a	a	a	a	a	-	a	-	a	-	a	a	a	a	a	a	-	a	-	-	-	a	a	-	a	a	-	a	-	-	-	-	-	a	a	-	a	-	-	a	-	a	-	-	-
*Chr3_14860930	A.B	b	-	-	b	a	-	b	a	-	b	b	-	b	b	a	a	a	b	b	b	a	b	b	-	a	b	b	b	a	b	-	b	a	b	b	b	a	-	a	a	a	a	a	b	a	a	-	b
*Chr3_30246262	A.B	b	b	b	b	-	b	-	b	-	b	b	b	-	b	b	b	-	b	-	b	b	b	b	-	b	b	b	-	b	b	b	b	-	b	-	b	b	b	-	b	b	b	b	b	b	b	b	-
*Chr3_31960329	A.B	b	b	a	b	a	a	b	a	-	b	b	b	b	b	b	a	a	b	b	b	a	b	-	a	a	b	b	a	a	b	a	a	a	b	b	b	a	a	a	a	a	a	a	b	a	a	b	b
*Chr3_38068043	A.B	b	b	a	b	a	a	b	a	-	b	b	-	b	b	b	a	a	b	b	b	-	b	-	a	a	b	b	a	a	b	b	b	a	b	b	b	a	a	a	a	a	b	a	b	a	a	b	b
*Chr3_38133026	A.B	b	b	a	b	a	a	b	a	-	b	b	-	b	b	b	a	a	b	b	b	a	b	-	a	a	b	b	a	a	b	b	b	a	b	b	b	a	a	a	a	a	b	a	b	a	a	b	b
*Chr3_40330615	A.B	-	b	-	b	b	-	-	b	-	b	b	-	b	b	-	b	b	b	b	b	b	b	b	b	-	b	-	b	b	b	-	b	b	b	b	b	b	b	b	b	b	b	b	-	b	b	-	-
*Chr3_40922793	A.B	a	-	a	-	a	a	a	a	-	a	-	a	a	a	a	a	a	a	a	-	a	a	-	a	a	-	a	a	a	a	a	a	a	a	a	-	a	a	a	-	a	-	a	a	a	a	a	-
*Chr3_44200994	A.B	b	b	-	b	b	-	b	b	-	b	b	b	b	-	b	b	b	-	b	b	b	b	-	b	b	b	b	b	b	b	b	b	b	-	b	b	b	b	b	b	b	b	b	b	b	b	b	b
*Chr3_45619344	A.B	-	b	b	b	a	a	-	b	-	b	b	-	a	b	b	a	a	b	b	-	-	b	a	a	a	b	-	-	a	-	b	-	b	b	-	-	b	a	a	a	a	b	-	a	a	a	-	a
*Chr3_48376089	A.B	b	b	b	b	a	a	b	b	-	b	b	b	a	b	b	a	a	b	b	b	a	b	-	a	a	-	b	a	a	b	b	b	b	a	b	b	b	b	b	a	a	b	a	a	a	a	b	a
*Chr3_49247226	A.B	-	b	b	b	-	-	-	b	-	-	-	b	b	b	b	b	b	-	b	b	-	b	-	b	b	b	-	b	-	-	b	b	b	b	b	b	-	-	-	-	-	b	b	-	b	-	b	b
*Chr3_50220776	A.B	b	b	b	b	a	a	b	b	-	b	b	b	a	b	b	a	a	b	b	b	a	b	-	a	a	b	b	a	a	b	b	b	b	a	b	b	b	b	b	a	a	b	a	a	a	a	b	a
*Chr3_50706397	A.B	b	b	b	b	a	a	b	b	-	b	b	b	a	b	b	a	a	b	b	b	a	b	-	a	a	b	b	a	a	b	b	b	b	a	b	b	b	b	b	a	a	b	a	a	a	a	b	a
*Chr3_51334067	A.B	a	a	a	-	a	a	-	a	-	-	-	-	a	a	-	-	a	-	-	-	-	a	a	a	a	-	-	a	a	a	a	a	a	a	a	-	a	a	-	a	a	-	a	a	a	a	-	a
*Chr3_51334075	A.B	a	a	a	-	a	a	-	a	-	-	-	-	a	a	-	-	a	-	-	a	-	a	a	a	a	-	-	a	a	a	a	a	a	a	a	-	a	a	-	a	a	-	a	a	a	a	-	a
*Chr3_51334076	A.B	b	-	-	-	-	-	-	-	-	-	-	-	-	-	b	-	-	-	-	-	-	-	-	-	-	-	-	-	b	-	-	-	-	-	-	-	b	-	-	-	-	b	-	-	-	-	-	-
*Chr3_51334077	A.B	b	-	-	-	-	-	-	-	-	-	-	-	-	-	b	-	-	-	-	-	-	-	-	-	-	-	-	-	b	-	-	-	-	-	-	-	b	-	-	-	-	b	-	-	-	-	-	-
*Chr3_51334079	A.B	-	a	-	-	-	-	-	a	-	-	-	-	a	-	-	-	a	-	-	-	-	a	-	a	a	-	-	-	-	a	a	a	-	a	a	-	a	-	-	-	a	-	a	-	a	-	-	a
*Chr3_51689730	A.B	a	a	-	a	-	-	a	-	-	-	-	-	-	a	-	a	a	-	-	-	-	-	a	-	-	-	-	a	-	a	-	-	-	-	-	-	-	a	a	a	-	a	-	-	a	a	-	a
*Chr3_52567359	A.B	a	a	a	-	-	-	-	-	-	a	a	a	a	-	a	a	a	-	-	a	a	a	-	-	-	-	a	a	a	-	a	-	-	a	-	-	-	a	-	a	-	a	-	a	a	a	a	-
*Chr3_53682397	A.B	b	-	b	-	-	b	-	-	-	b	-	-	b	b	b	-	b	-	-	b	b	b	b	-	b	b	-	b	b	b	b	-	-	b	-	b	b	b	-	b	b	b	-	b	b	-	b	b
*Chr3_55741857	A.B	a	-	-	-	-	a	-	a	-	a	-	-	a	a	a	a	a	a	a	-	-	a	a	a	a	a	-	a	a	-	-	a	a	a	a	a	a	-	a	a	a	-	a	a	a	a	-	a
*Chr3_57524683	A.B	b	b	b	b	b	b	b	-	-	b	b	b	b	b	b	b	b	b	-	b	b	b	-	-	b	b	b	b	b	b	b	b	b	b	b	b	b	b	b	b	b	b	b	b	b	-	b	b
*Chr3_72272770	A.B	-	a	a	-	a	-	a	a	-	a	a	-	a	-	-	a	-	-	a	a	-	-	-	a	-	a	a	-	-	-	a	a	a	a	-	-	a	-	a	a	a	a	a	a	a	a	a	a
*Chr3_72865570	A.B	b	b	b	b	a	b	b	b	-	b	b	b	b	b	b	a	b	b	a	b	a	b	a	a	a	b	a	a	b	b	a	b	a	a	b	a	b	a	a	a	b	a	b	b	a	a	b	-
*Chr3_72865604	A.B	b	b	b	b	a	b	b	b	-	b	b	b	b	b	b	a	b	b	a	b	a	b	a	a	a	b	a	a	b	b	a	b	a	a	b	a	b	a	a	a	b	a	b	b	a	a	b	-
*Chr3_73021975	A.B	b	b	b	b	a	b	b	b	-	b	b	b	b	b	b	a	b	b	a	b	a	b	a	a	a	b	a	a	b	b	a	b	a	a	b	a	b	a	a	a	b	a	b	b	a	a	b	-
*Chr3_73021976	A.B	b	b	b	b	a	b	b	b	-	b	b	b	b	b	b	a	b	b	a	b	a	b	a	a	a	b	a	a	b	b	a	b	a	a	b	a	b	a	a	a	b	a	b	b	a	a	b	-
*Chr3_73022027	A.B	b	-	-	-	-	-	-	b	-	b	b	b	-	-	-	-	-	-	b	-	-	-	-	b	b	-	-	-	b	-	-	b	b	b	b	b	-	-	b	b	b	-	b	-	b	b	b	b
*Chr3_74269021	A.B	b	b	b	b	a	b	b	b	-	b	b	b	b	b	b	b	b	b	a	b	a	b	a	a	a	b	a	a	b	b	a	b	a	a	b	-	b	a	a	a	b	a	b	b	a	a	b	a
*Chr3_74382204	A.B	a	a	a	a	a	-	a	a	-	a	-	a	-	a	-	-	a	a	-	a	a	a	a	-	-	a	a	-	a	-	a	a	a	a	-	a	a	a	-	a	a	a	-	a	-	a	a	a
*Chr3_74382237	A.B	-	-	-	-	-	-	-	-	-	-	-	-	-	a	a	-	-	a	-	-	-	-	-	-	-	-	a	-	-	-	-	-	-	-	-	-	a	-	-	a	-	-	-	-	-	-	-	-
*Chr3_74841108	A.B	b	b	-	b	b	-	b	b	-	b	b	-	-	b	b	b	b	b	b	-	-	b	-	b	b	b	-	b	-	b	-	b	b	b	b	-	b	-	-	-	-	b	-	-	b	b	-	-
*Chr3_76120922	A.B	b	b	b	b	a	b	b	b	-	b	b	b	b	b	b	a	b	b	a	b	a	b	a	a	a	b	a	a	b	b	a	b	a	a	b	a	b	a	a	a	b	a	b	b	a	a	b	-
*Chr3_76287729	A.B	b	b	b	b	a	b	b	b	-	b	b	b	b	b	b	a	b	b	a	b	a	b	a	a	a	b	a	a	b	b	a	b	a	a	b	a	b	a	a	a	b	a	b	b	a	a	b	-
*Chr3_76287774	A.B	b	b	b	b	a	b	b	b	-	b	b	b	b	b	b	a	b	b	a	b	a	b	a	a	a	b	a	a	b	b	a	b	a	a	b	a	b	a	a	a	b	a	b	b	a	a	b	-
*Chr3_77630390	A.B	b	b	b	b	a	b	b	b	-	b	b	b	b	b	b	a	b	b	a	b	a	b	a	a	a	b	a	a	b	b	a	b	a	a	b	-	b	a	a	a	b	a	b	b	a	a	b	-
*Chr3_77633904	A.B	b	b	b	b	a	b	b	b	-	b	b	b	b	b	b	a	b	b	a	-	a	b	a	a	a	-	a	a	b	b	a	b	a	-	b	-	-	a	a	a	b	a	b	b	a	-	b	-
*Chr3_77948731	A.B	b	b	b	b	a	b	b	b	-	b	b	b	b	b	b	b	b	b	a	b	a	b	a	a	a	b	a	a	b	b	a	b	a	a	b	-	b	a	a	a	b	a	b	b	a	a	b	-
*Chr3_79198173	A.B	b	b	b	b	a	b	b	b	-	b	b	b	b	b	b	b	b	b	a	b	a	b	a	a	a	b	a	a	b	b	a	b	a	a	b	-	b	a	a	a	b	a	b	b	a	a	b	-
*Chr3_79198195	A.B	b	b	b	b	a	b	b	b	-	b	b	b	b	b	b	b	b	b	a	b	a	b	a	a	a	b	a	a	b	b	a	b	a	a	b	-	b	a	a	a	b	a	b	b	a	a	b	-
*Chr3_79893027	A.B	b	b	b	b	a	b	b	b	-	b	b	b	b	b	b	b	b	b	a	b	a	b	a	a	a	b	a	a	b	b	a	b	a	a	b	-	b	a	a	a	b	a	b	b	a	a	b	-
*Chr3_80839966	A.B	b	b	b	b	a	b	b	b	-	b	b	b	b	b	b	b	b	b	a	b	a	b	a	a	a	b	a	a	b	b	a	b	a	a	b	-	b	a	a	a	b	a	b	b	a	a	b	a
*Chr3_89726147	A.B	b	-	-	-	b	b	-	-	-	-	-	b	b	b	b	b	-	b	-	-	-	b	b	-	-	b	b	-	-	b	b	b	b	b	-	-	b	-	b	-	b	b	-	-	b	-	b	-
*Chr3_89726157	A.B	b	-	-	-	b	b	-	-	-	-	-	b	b	b	b	b	-	b	-	-	-	b	b	-	-	b	b	-	-	b	b	b	b	b	-	-	b	-	b	-	b	b	-	-	b	-	b	-
*Chr3_90057592	A.B	a	b	a	b	a	b	b	b	-	a	b	b	b	b	b	b	b	b	a	b	a	b	a	a	a	b	b	a	b	b	a	b	a	a	b	-	b	a	a	a	b	a	b	b	a	-	b	a
*Chr3_90845598	A.B	a	b	a	b	a	b	b	b	-	a	b	b	b	b	b	b	b	b	a	b	a	b	a	a	a	b	b	a	b	b	-	b	a	a	b	-	b	a	a	a	b	a	a	a	a	a	b	a
*Chr3_91618122	A.B	a	b	a	b	a	b	b	b	-	a	b	b	b	b	b	b	b	b	a	b	a	b	a	a	a	-	b	a	b	b	-	b	a	a	b	-	b	a	a	a	b	a	a	a	a	a	b	a
*Chr3_91618126	A.B	a	b	a	b	a	b	b	b	-	a	b	b	b	b	b	b	b	b	a	b	a	b	a	a	a	-	b	a	b	b	-	b	a	a	b	-	b	a	a	a	b	a	a	a	a	a	b	a
*Chr3_94903466	A.B	a	b	a	b	a	b	b	b	-	a	b	b	b	b	b	b	b	b	a	b	a	b	a	a	a	-	b	a	b	b	a	b	a	a	b	-	b	a	a	a	b	a	a	a	a	b	b	a
*Chr3_94903491	A.B	a	b	a	b	a	b	b	b	-	a	b	b	b	b	b	b	b	b	a	b	a	b	a	a	a	-	b	a	b	b	a	b	a	a	b	-	b	a	a	a	b	a	a	a	a	b	b	a
*Chr3_94903505	A.B	a	b	a	b	a	b	b	b	-	a	b	b	b	b	b	b	b	b	a	b	a	b	a	a	a	-	b	a	b	b	a	b	a	a	b	-	b	a	a	a	b	a	a	a	a	b	b	a
*Chr3_94903507	A.B	a	b	a	b	a	b	b	b	-	a	b	b	b	b	b	b	b	b	a	b	a	b	a	a	a	-	b	a	b	b	a	b	a	a	b	-	b	a	a	a	b	a	a	a	a	b	b	a
*Chr3_95197809	A.B	-	-	-	a	-	-	a	-	-	-	-	-	a	-	-	-	-	-	-	-	-	a	-	-	-	-	-	-	a	-	-	-	-	-	-	-	-	-	-	-	-	a	b	-	-	-	-	-
*Chr3_95197812	A.B	-	-	-	a	-	-	a	-	-	-	-	-	a	-	-	-	-	-	-	-	-	a	-	a	-	-	-	-	a	-	-	-	-	-	-	-	-	-	-	-	a	a	-	-	-	-	-	-
*Chr3_96632164	A.B	b	b	b	b	b	b	b	b	-	b	b	b	b	b	b	b	b	b	b	-	b	b	b	b	b	b	-	-	b	b	b	b	b	b	b	b	-	b	b	-	b	b	b	b	b	b	b	b
*Chr3_105901327	A.B	b	-	-	-	-	-	-	-	-	b	-	-	-	-	-	b	-	-	b	b	-	b	b	-	b	-	-	b	-	-	b	-	-	-	-	-	-	b	b	-	b	-	-	-	-	b	-	-
*Chr3_107597434	A.B	b	b	b	-	b	b	b	b	-	b	b	b	b	b	b	b	b	b	b	b	b	b	b	b	b	b	b	b	b	b	b	b	b	b	b	b	-	b	-	b	b	-	b	b	b	b	b	b
*Chr3_108282305	A.B	a	a	a	a	a	a	a	a	-	a	-	a	a	a	a	a	a	a	a	a	a	-	a	a	a	a	a	-	a	a	a	a	a	a	a	a	a	a	a	a	a	a	a	-	a	a	a	a
*Chr3_110102290	A.B	-	-	a	a	-	-	-	-	-	a	-	a	a	a	-	-	-	-	a	a	-	a	-	-	a	a	a	a	a	a	-	-	a	a	-	a	a	-	a	-	a	a	a	-	-	-	-	a
*Chr3_119920450	A.B	a	a	a	b	a	a	a	b	-	b	b	b	a	a	-	b	b	a	b	b	a	b	b	a	a	a	a	a	b	b	a	b	a	a	a	b	b	a	a	a	b	a	a	a	b	a	a	a
*Chr3_120229355	A.B	-	b	b	b	-	-	-	-	-	b	b	b	b	b	-	-	-	-	b	b	b	-	b	-	b	-	b	-	-	-	b	b	b	-	b	-	-	-	b	-	b	b	b	-	b	-	b	b
*Chr3_121648679	A.B	-	-	-	-	-	a	-	-	-	-	-	-	a	-	-	-	-	a	-	-	-	-	-	-	-	-	-	a	-	-	a	a	-	-	-	a	a	-	-	a	a	-	a	-	-	-	-	-
*Chr3_121648718	A.B	a	a	a	b	a	a	a	b	-	b	b	b	a	a	-	b	b	a	b	b	a	b	b	b	a	-	a	a	b	b	a	b	a	a	a	b	b	a	a	a	b	a	a	a	b	a	a	a
*Chr3_122961709	A.B	a	a	a	b	a	a	a	b	-	b	b	b	a	a	-	b	b	a	b	b	a	b	b	b	a	a	a	a	b	b	a	b	a	a	a	b	b	a	a	a	b	a	a	a	b	a	a	a
*Chr3_128039568	A.B	a	a	a	b	a	a	a	b	-	b	b	b	a	-	b	b	b	a	b	b	-	b	b	b	a	a	a	a	b	b	-	b	a	a	a	b	b	a	a	-	a	-	a	-	b	a	a	a
*Chr3_130268045	A.B	a	a	a	b	a	a	a	b	-	b	b	b	a	a	b	b	b	a	b	b	a	b	b	b	a	a	a	a	b	b	a	b	a	a	a	b	b	a	a	a	a	a	a	a	b	a	a	a
*Chr3_130589466	A.B	a	a	a	b	a	a	a	b	-	b	b	b	a	a	b	b	b	a	b	b	a	b	b	b	a	a	a	a	b	b	a	b	a	a	a	b	b	a	a	a	a	a	a	a	b	a	a	a
*Chr3_131191063	A.B	a	a	a	b	a	a	a	b	-	b	b	b	a	a	b	b	b	a	b	b	a	b	b	b	a	a	a	a	b	b	a	b	a	a	a	b	b	a	a	a	a	a	a	a	b	a	a	a
*Chr3_132356618	A.B	a	a	a	b	a	a	a	b	-	b	b	b	a	a	b	b	b	a	b	b	a	b	b	b	a	a	a	-	b	b	a	b	a	a	-	b	b	-	a	a	-	a	a	a	b	a	a	a
*Chr3_135906983	A.B	b	-	-	-	b	-	-	-	-	-	-	-	b	-	b	-	-	-	-	-	-	b	-	-	b	-	-	-	-	-	b	-	-	-	b	-	-	-	-	-	-	b	b	-	-	-	-	-
*Chr3_138508199	A.B	a	-	-	-	a	a	a	-	-	a	a	a	a	a	a	a	-	-	a	-	-	a	-	-	-	-	a	a	a	-	-	-	a	-	a	a	-	-	-	-	-	-	-	a	a	-	-	a
*Chr3_138508201	A.B	a	-	-	-	a	a	a	-	-	a	a	a	a	a	a	a	-	-	a	-	-	a	-	-	-	-	a	a	a	-	-	-	a	-	a	a	-	-	-	-	-	-	-	a	a	-	-	a
*Chr3_143295101	A.B	a	a	a	b	a	a	a	b	-	b	b	a	a	a	a	-	b	a	b	b	a	b	b	b	a	a	b	b	b	b	a	b	a	a	a	b	b	a	a	a	a	a	a	a	b	a	a	a
*Chr3_151018201	A.B	a	a	a	b	a	a	a	b	-	b	b	a	a	a	b	b	b	a	b	b	b	b	b	b	a	a	b	b	b	a	b	a	a	a	a	b	b	a	a	a	a	a	a	a	b	a	a	a
*Chr3_151018203	A.B	a	a	a	b	a	a	a	b	-	b	b	a	a	a	b	b	b	a	b	b	b	b	b	b	a	a	b	b	b	a	b	a	a	a	a	b	b	a	a	a	a	a	a	a	b	a	a	a
*Chr3_151018208	A.B	a	a	a	b	a	a	a	b	-	b	b	a	a	a	b	b	b	a	b	b	b	b	b	b	a	a	b	b	b	a	b	a	a	a	a	b	b	a	a	a	a	a	a	a	b	a	a	a
*Chr3_151018211	A.B	a	a	a	b	a	a	a	b	-	b	b	a	a	a	b	b	b	a	b	b	b	b	b	b	a	a	b	b	b	a	b	a	a	a	a	b	b	a	a	a	a	a	a	a	b	a	a	a
*Chr3_151031562	A.B	a	a	a	b	a	a	a	b	-	b	b	a	a	a	b	b	b	a	b	b	b	b	b	b	a	a	b	b	b	a	b	a	a	a	a	b	b	a	a	a	a	a	a	a	b	a	a	a
*Chr3_151031618	A.B	a	a	a	b	a	a	a	b	-	b	b	a	a	a	b	b	b	a	b	b	b	b	b	b	a	a	b	b	b	a	b	a	a	a	a	b	b	a	a	a	a	a	a	a	b	a	a	a
*Chr3_151031659	A.B	a	a	a	b	a	a	a	b	-	b	b	a	a	a	b	b	b	a	b	b	b	b	b	b	a	a	b	b	b	a	b	a	a	a	a	b	b	a	a	a	a	a	a	a	b	a	a	a
*Chr3_152222851	A.B	a	a	a	b	a	a	a	b	-	b	b	a	a	-	b	b	b	a	b	b	a	b	b	b	a	a	b	b	b	a	b	a	a	a	a	b	b	a	a	a	a	a	a	a	b	a	a	a
*Chr3_152222857	A.B	-	-	a	b	a	-	a	b	-	b	b	-	a	-	b	b	b	a	b	b	a	b	b	b	a	a	b	b	b	a	b	a	a	-	-	b	b	a	-	a	-	-	-	-	b	a	-	a
*Chr3_154282052	A.B	a	a	a	b	a	a	a	b	-	b	b	a	a	a	b	b	b	a	b	b	a	b	b	b	a	a	b	b	b	a	b	a	a	a	a	a	b	a	a	a	a	a	a	a	b	a	a	a
*Chr3_154584412	A.B	a	a	a	b	a	a	a	b	-	b	b	a	a	a	b	b	b	a	b	b	a	b	b	b	a	a	b	b	b	a	b	a	a	a	a	a	b	a	a	a	a	a	a	a	b	a	a	a
*Chr3_156761187	A.B	b	-	b	-	b	b	b	-	-	b	b	b	b	b	b	-	b	b	-	b	-	b	b	-	-	-	-	b	-	b	b	b	b	-	b	b	-	-	b	b	b	b	b	-	b	-	b	b
*Chr3_156863976	A.B	b	a	a	b	a	a	a	b	-	b	b	a	a	a	b	a	b	a	b	b	a	b	a	b	a	a	b	b	b	a	b	a	a	a	a	-	b	a	a	a	a	a	a	a	b	a	a	a
*Chr3_160501543	A.B	b	a	a	b	a	a	a	b	-	b	b	a	a	a	b	a	b	b	b	b	a	b	a	b	a	a	b	b	b	a	b	a	a	a	a	-	b	a	a	a	a	a	a	a	b	a	a	a
*Chr3_160501670	A.B	b	a	a	b	a	a	a	b	-	b	b	a	a	a	b	a	b	b	b	b	a	b	a	b	a	a	b	b	b	a	b	a	a	a	a	-	b	a	a	a	a	a	a	a	b	a	a	a
*Chr3_160808743	A.B	b	a	a	b	a	a	a	b	-	b	b	a	a	a	b	a	b	b	b	b	a	b	a	b	a	a	b	b	b	a	b	a	a	a	a	-	b	a	a	a	a	a	a	a	b	a	a	a
*Chr3_161565321	A.B	b	a	a	b	-	a	a	b	-	b	b	a	a	a	b	a	b	b	b	b	a	b	a	b	-	a	b	b	b	a	b	a	a	a	-	-	b	a	a	a	a	-	a	a	b	a	a	a
*Chr3_161902911	A.B	b	a	a	b	a	a	a	b	-	b	b	a	-	a	b	a	b	b	b	b	a	b	a	b	a	a	b	b	b	a	b	a	a	-	a	-	b	a	a	a	a	a	a	a	b	a	a	a
*Chr3_162132437	A.B	b	a	a	b	a	a	a	b	-	b	b	a	a	a	b	a	b	b	b	b	a	b	a	b	a	a	b	b	b	a	b	a	a	a	a	-	b	a	a	a	a	a	a	a	b	a	a	a
*Chr3_165067577	A.B	-	a	a	a	a	-	a	-	-	-	a	a	a	a	a	a	a	a	-	a	a	-	a	a	a	-	a	a	a	a	a	a	a	-	a	a	a	a	a	a	a	-	a	a	a	a	a	a
*Chr3_165067583	A.B	-	a	a	a	a	-	a	-	-	-	a	a	a	a	a	a	a	a	-	a	a	-	a	a	a	-	a	a	a	a	a	a	a	-	a	a	a	a	a	a	a	-	a	a	a	a	a	a
*Chr3_165437385	A.B	b	-	-	b	-	-	-	b	-	-	-	-	-	-	-	b	b	b	b	b	b	-	b	b	-	b	b	b	b	b	-	-	-	b	b	-	b	-	b	b	b	b	-	b	-	b	-	-
*Chr3_167014603	A.B	a	a	a	a	a	a	a	a	-	a	a	a	a	-	a	a	a	a	-	a	a	a	a	a	a	a	a	a	a	a	-	a	a	a	a	a	a	a	a	-	a	a	a	-	a	a	a	a
*Chr3_169027461	A.B	-	-	-	b	-	-	-	-	-	-	-	b	-	-	-	-	-	-	-	b	-	-	-	-	-	-	b	-	-	-	-	-	b	-	-	-	b	-	-	-	b	-	b	b	b	-	-	-
*Chr3_169027478	A.B	-	-	a	a	-	-	-	a	-	a	-	a	a	a	a	-	a	-	a	-	-	a	a	-	a	a	-	-	a	a	-	a	-	-	-	a	a	-	a	a	-	a	a	a	a	-	a	-
*Chr3_172420967	A.B	b	a	a	b	b	b	a	b	-	b	b	b	a	b	b	a	b	b	b	b	a	a	a	b	a	a	b	b	b	a	a	a	b	a	a	b	b	b	a	a	a	a	a	a	a	b	b	a
*Chr3_174330856	A.B	-	a	a	a	a	a	a	-	-	-	a	-	a	a	a	a	-	a	a	a	a	a	-	a	-	a	-	a	-	a	a	a	a	a	-	-	a	-	a	-	a	a	a	-	-	-	-	a
*Chr3_175745862	A.B	-	a	a	-	a	a	a	-	-	a	a	-	-	-	-	a	a	-	-	a	a	-	a	a	a	a	a	-	a	-	a	a	a	a	a	-	a	-	-	a	-	a	a	a	-	-	a	a
*Chr3_175745865	A.B	-	a	a	-	a	a	a	-	-	a	a	-	-	-	-	a	a	-	-	a	a	-	a	a	a	a	a	-	a	-	a	a	a	a	a	-	a	-	-	a	-	a	a	a	-	-	a	a
*Chr3_177723004	A.B	b	a	a	b	b	b	a	b	-	b	b	b	a	b	b	a	b	b	b	b	a	a	a	b	a	a	b	b	b	a	a	a	b	a	a	b	b	-	a	a	a	a	a	a	a	b	b	a
*Chr3_187656510	A.B	b	b	b	b	-	-	-	b	-	b	-	b	b	b	b	-	-	-	b	b	b	b	-	b	b	b	b	b	-	b	b	-	b	-	-	-	-	-	-	-	b	-	-	-	-	-	-	-
*Chr3_188685811	A.B	b	a	a	b	b	b	a	b	-	b	a	-	a	b	b	a	-	b	-	b	a	a	a	a	a	a	b	b	b	b	a	a	a	a	b	b	b	b	a	a	a	a	a	-	a	b	b	a
*Chr3_189155107	A.B	b	b	a	b	b	b	a	b	-	b	a	b	a	b	b	a	b	b	-	b	a	a	a	a	a	a	b	b	a	b	a	a	a	a	b	b	b	b	a	a	a	a	a	a	a	-	b	a
*Chr3_189155138	A.B	b	b	a	b	b	b	a	b	-	b	a	b	a	b	b	a	b	b	-	b	a	a	a	a	a	a	b	b	a	b	a	a	a	a	b	b	b	b	a	a	a	a	a	a	a	-	b	a
*Chr3_191180042	A.B	b	b	a	b	b	b	a	b	-	b	a	b	a	b	b	a	b	a	-	b	a	a	a	a	a	a	b	b	a	b	a	a	a	a	b	b	b	b	a	a	a	a	a	a	a	-	b	a
*Chr3_191180064	A.B	b	b	a	b	b	b	a	b	-	b	a	b	a	b	b	a	b	a	-	b	a	a	a	a	a	a	b	b	a	b	a	a	a	a	b	b	b	b	a	a	a	a	a	a	a	-	b	a
*Chr3_193654570	A.B	b	b	a	b	b	b	a	b	-	b	a	b	a	b	a	a	b	a	-	b	a	a	a	a	a	a	a	b	a	b	a	a	a	a	b	b	b	b	a	a	a	a	a	a	a	a	b	a
*Chr3_194991702	A.B	b	b	a	b	b	b	a	b	-	b	a	b	a	b	a	a	b	a	b	b	a	a	a	a	a	a	a	b	a	b	a	a	a	a	b	b	b	b	a	a	a	a	a	a	a	a	b	a
*Chr3_195805473	A.B	b	b	a	b	b	b	a	b	-	b	a	b	a	b	a	a	b	a	b	b	a	a	a	a	a	a	a	b	a	b	b	a	a	a	b	b	a	b	a	a	a	a	a	a	a	a	b	a
*Chr3_196751212	A.B	b	b	a	b	b	b	a	b	-	b	a	b	a	b	a	a	b	a	b	b	a	a	a	a	a	a	a	b	a	b	b	a	a	a	b	b	a	b	a	a	a	a	a	a	a	a	b	a
*Chr3_197717342	A.B	-	-	a	-	-	-	a	-	-	-	a	-	a	-	a	a	-	a	-	-	a	a	a	a	a	a	a	-	a	-	-	a	a	a	-	-	-	-	a	a	a	a	a	a	a	a	-	a
*Chr3_197717367	A.B	b	b	a	b	b	b	a	b	-	b	a	b	a	b	a	a	b	a	b	b	a	a	a	a	a	a	a	b	a	b	b	a	a	a	b	b	b	b	a	a	a	a	a	a	a	a	b	a
*Chr3_198051763	A.B	b	b	a	b	b	b	a	b	-	b	a	b	a	b	a	a	b	a	b	b	a	a	a	a	a	a	a	b	a	b	b	a	a	a	b	b	b	b	a	a	a	a	a	a	a	a	b	a
*Chr3_200974498	A.B	b	b	a	b	b	b	a	b	-	b	a	b	a	b	a	a	b	a	b	b	a	a	a	a	a	a	a	b	a	b	b	a	a	a	b	b	a	b	a	a	a	a	a	a	a	a	b	a
*Chr3_201176117	A.B	b	b	a	b	b	b	a	b	-	b	a	b	a	b	a	a	b	a	b	b	a	a	a	a	a	a	a	b	a	b	b	a	a	a	b	b	a	b	a	a	a	a	a	a	a	a	b	a
*Chr3_201176148	A.B	b	b	a	b	b	b	a	b	-	b	a	b	a	b	a	a	b	a	b	b	a	a	a	a	a	a	a	b	a	b	b	a	a	a	b	b	a	b	a	a	a	a	a	a	a	a	b	a
*Chr3_204053484	A.B	b	b	a	b	b	b	a	b	-	b	a	b	a	b	a	a	b	a	b	b	a	a	a	a	a	a	a	b	a	b	b	a	a	a	b	b	a	b	a	a	a	a	a	a	-	-	b	-
*Chr3_204400338	A.B	b	b	a	b	b	b	a	b	-	b	a	b	a	b	a	a	b	a	b	b	a	a	a	b	a	a	a	b	a	b	b	a	a	a	b	b	a	b	a	a	a	a	a	a	a	a	b	a
*Chr3_207884722	A.B	-	b	b	b	-	b	-	-	-	-	b	-	b	-	-	b	b	-	b	b	-	-	b	-	-	-	-	b	-	-	-	-	-	-	-	b	-	b	b	-	b	b	-	-	b	-	b	b
*Chr3_207884729	A.B	-	b	b	b	-	b	b	b	-	-	b	b	b	-	-	b	b	-	b	b	-	-	b	-	-	-	-	b	-	-	-	-	-	-	-	b	-	b	b	-	b	b	b	-	b	-	b	b
*Chr3_212730265	A.B	b	b	-	b	b	b	-	b	-	b	-	b	-	b	-	-	b	-	b	b	-	-	-	b	-	-	-	b	-	b	b	a	-	-	b	b	a	b	a	-	-	-	-	-	b	-	b	a
*Chr3_212730269	A.B	b	b	-	b	b	b	-	b	-	b	-	b	-	b	-	-	b	-	b	b	-	-	-	b	-	-	-	b	-	b	b	a	-	-	b	b	a	b	a	-	-	-	-	-	b	-	b	a
*Chr3_212730282	A.B	b	b	a	b	b	b	a	b	-	b	a	b	a	b	a	-	b	-	b	b	a	a	a	b	a	a	a	b	a	b	b	a	a	-	b	b	a	b	a	-	a	a	a	a	b	-	b	a
*Chr3_212730297	A.B	b	b	a	b	b	b	a	b	-	b	a	b	a	b	a	-	b	-	b	b	a	a	a	b	a	a	a	b	a	b	b	a	a	-	b	b	a	b	a	-	a	a	a	a	b	-	b	a
*Chr3_212730299	A.B	b	b	a	b	b	b	a	b	-	b	a	b	a	b	a	-	b	-	b	b	a	a	a	b	a	a	a	b	a	b	b	a	a	-	b	b	a	b	a	-	a	a	a	a	b	-	b	a
*Chr3_213395045	A.B	b	b	a	b	b	b	a	b	-	b	a	b	a	b	a	a	b	a	b	b	a	a	a	b	a	a	a	b	a	b	b	a	a	a	b	b	a	b	a	a	a	a	a	a	b	a	b	a
*Chr3_214363033	A.B	b	-	-	b	-	b	-	-	-	-	b	-	-	b	-	b	-	-	-	b	-	-	-	-	-	-	-	-	-	-	-	-	-	b	-	-	-	-	-	-	-	-	b	b	-	b	-	-
*Chr3_215359605	A.B	b	-	-	b	-	-	b	-	-	b	b	-	-	b	b	-	b	b	b	-	-	b	-	b	b	-	b	-	-	b	b	b	b	b	-	-	-	-	b	b	-	b	b	b	b	-	-	b
*Chr3_215359627	A.B	b	b	a	b	b	b	a	b	-	b	a	-	a	b	a	a	-	a	b	-	a	a	a	b	a	a	a	b	a	b	b	a	a	a	-	-	a	b	a	a	a	a	a	a	b	-	b	a
*Chr3_215359670	A.B	-	-	-	-	-	-	-	-	-	-	-	-	-	-	-	-	-	-	-	-	-	-	-	-	-	-	-	-	-	-	-	-	-	-	-	-	-	-	-	-	-	b	-	-	-	-	-	-
*Chr3_217500074	A.B	b	-	-	b	b	b	b	b	-	b	b	-	b	b	b	-	b	b	b	-	b	b	b	b	-	b	-	b	b	b	-	-	-	-	b	b	b	b	-	-	b	b	b	b	b	-	b	b
*Chr3_217597582	A.B	b	b	a	b	b	b	a	b	-	b	a	b	a	b	a	a	b	a	b	b	a	a	a	b	a	a	a	b	a	b	b	a	a	a	b	b	a	b	a	a	a	a	a	a	b	a	b	a
*Chr3_225453649	A.B	-	-	a	-	-	-	-	-	-	-	-	a	a	-	a	a	-	-	-	a	-	-	-	-	-	-	-	-	-	a	-	-	-	-	a	a	-	-	a	-	-	a	a	-	-	-	-	a
*Chr3_227461519	A.B	b	b	a	b	b	b	a	b	-	b	a	b	a	b	a	a	b	a	b	b	a	-	a	b	a	a	a	a	a	b	b	a	a	a	b	b	a	b	b	-	a	a	a	a	b	a	b	a
*Chr3_228924875	A.B	b	b	-	b	b	b	b	b	-	b	b	b	b	b	-	-	b	b	b	b	b	-	-	b	-	b	-	-	-	b	b	-	-	b	b	b	b	b	b	b	-	-	-	-	b	-	b	b
*Chr3_238977951	A.B	a	a	a	a	a	a	a	a	-	a	a	a	a	a	a	a	a	a	a	a	a	-	a	a	a	a	a	a	a	a	a	-	a	a	a	-	a	-	a	a	a	-	a	-	a	a	a	-
*Chr3_242632147	A.B	-	a	a	a	a	a	a	-	-	a	a	-	-	a	a	a	a	a	a	a	a	-	a	a	a	a	-	a	a	a	a	a	a	a	-	a	a	a	-	a	a	-	a	a	a	-	a	a
*Chr3_243617512	A.B	-	-	a	-	-	-	a	-	-	-	a	a	a	-	a	-	a	a	-	-	-	-	-	a	-	-	-	a	-	a	-	a	a	a	-	-	-	-	a	a	-	-	-	-	a	-	-	-
*Chr3_247333381	A.B	b	b	-	b	b	a	a	b	-	b	a	b	-	b	b	-	a	a	b	b	a	a	a	b	-	a	b	a	-	b	b	-	a	a	b	-	a	b	b	b	a	a	a	a	b	a	b	a
*Chr3_247333404	A.B	b	b	-	b	b	a	a	b	-	b	a	b	-	b	b	-	a	a	b	b	a	a	a	b	-	a	b	a	-	b	b	-	a	a	b	-	a	b	b	b	a	a	a	a	b	a	b	a
*Chr3_247333410	A.B	b	b	-	b	b	a	a	b	-	b	a	b	-	b	b	-	a	a	b	b	a	a	a	b	-	a	b	a	-	b	b	-	a	a	b	-	a	b	b	b	a	a	a	a	b	a	b	a
*Chr3_247333416	A.B	-	-	-	-	-	a	a	-	-	-	a	-	-	-	-	-	a	a	-	-	a	a	a	-	-	a	-	a	-	-	-	-	a	a	-	-	a	-	-	-	a	a	a	a	-	a	-	a
*Chr3_247409345	A.B	b	b	a	b	b	a	a	b	-	b	a	b	a	-	b	a	a	a	b	b	a	a	a	b	a	a	b	a	a	b	b	a	a	a	b	a	a	b	b	b	a	a	-	a	b	a	b	a
*Chr3_251622243	A.B	b	b	a	b	b	a	a	b	-	b	a	b	a	b	b	a	a	a	b	b	a	a	a	b	a	a	b	a	a	b	b	a	a	a	b	a	a	b	b	b	a	a	a	a	b	a	b	a
*Chr3_251622264	A.B	b	b	a	b	b	a	a	b	-	b	a	b	a	b	b	a	a	a	b	b	a	a	a	b	a	a	b	a	a	b	b	a	a	a	b	a	a	b	b	b	a	a	a	a	b	a	b	a
*Chr3_251622294	A.B	-	-	a	-	-	a	a	-	-	b	a	-	a	-	-	a	a	a	-	-	a	a	a	-	a	a	-	a	a	-	-	a	a	a	-	a	a	-	-	-	a	a	a	a	-	a	-	a
*Chr3_253578051	A.B	b	b	a	b	b	a	a	b	-	b	a	b	a	b	b	a	a	a	b	b	a	a	a	b	a	a	b	a	a	b	b	a	a	a	b	a	a	b	b	b	a	a	a	a	b	a	b	a
*Lsat_1_v5_g_4_7	A.B	b	a	a	a	b	a	a	b	a	b	a	b	a	a	a	a	a	b	a	a	a	a	a	b	b	-	b	b	b	a	a	b	b	b	b	b	b	a	a	a	b	b	b	b	a	b	a	a
*Lsat_1_v5_g_4_9	A.B	a	b	-	a	a	b	b	b	b	a	b	b	b	b	b	a	a	a	a	a	a	a	a	b	b	b	a	a	b	b	b	b	b	a	b	a	a	a	a	b	b	-	a	a	a	b	a	b
*Lsat_1_v5_g_4_27	A.B	b	-	b	a	a	a	a	a	a	a	a	b	a	a	a	a	a	a	b	a	a	b	a	-	b	a	b	a	b	b	b	a	a	b	a	a	b	b	b	b	-	b	a	b	-	a	b	b
*Lsat_1_v5_g_4_38	A.B	a	b	b	-	a	a	a	b	b	a	a	a	a	b	b	a	a	a	b	a	a	b	a	b	a	b	a	b	-	b	a	a	b	b	b	a	-	b	a	b	b	b	a	a	b	a	a	a
*Lsat_1_v5_g_4_43	A.B	b	a	a	a	a	a	a	b	a	b	-	a	a	-	b	a	a	b	a	a	b	b	a	b	a	-	b	-	b	a	a	a	b	b	a	a	b	b	a	a	b	a	b	a	b	b	a	b
*Lsat_1_v5_g_4_44	A.B	b	a	a	b	a	b	a	a	a	b	a	a	a	a	b	b	a	b	-	a	b	b	b	b	-	b	a	b	b	a	a	a	b	b	b	a	b	b	b	b	a	a	b	a	a	b	a	b
*Lsat_1_v5_g_4_49	A.B	a	a	a	a	a	a	a	b	a	b	a	b	a	a	b	a	a	b	a	a	b	a	a	b	a	b	b	b	b	a	a	a	b	b	b	b	b	a	a	a	b	a	b	b	a	b	a	b
*Lsat_1_v5_g_4_59	A.B	b	a	a	a	a	a	a	a	a	b	a	a	a	a	b	a	a	b	a	a	b	b	a	b	a	b	b	b	b	a	a	a	b	b	a	a	b	-	a	a	a	a	b	a	b	b	a	b
*Lsat_1_v5_g_4_74	A.B	b	b	b	a	a	a	a	b	b	a	a	a	a	b	b	b	a	a	b	a	a	b	b	b	a	b	a	b	a	b	-	b	b	b	b	a	b	b	a	b	b	a	a	a	b	a	a	a
*Lsat_1_v5_g_4_78	A.B	-	a	a	a	a	b	-	a	a	b	a	a	a	a	b	a	a	b	a	-	b	-	a	b	a	b	b	b	b	a	a	a	b	b	a	a	b	b	b	a	a	a	b	a	b	b	a	b
*Lsat_1_v5_g_4_102	A.B	-	a	b	a	a	b	a	a	a	a	b	b	a	a	b	b	b	b	b	b	a	b	b	b	b	a	b	a	b	b	a	a	-	b	b	a	a	b	b	b	b	b	a	-	a	a	b	b
*Lsat_1_v5_g_4_105	A.B	b	a	a	a	a	a	a	b	a	-	a	a	a	a	b	a	a	-	a	a	b	-	a	b	a	a	a	-	b	a	a	a	b	b	a	a	b	a	a	a	b	a	b	a	b	b	a	b
*Lsat_1_v5_g_4_155	A.B	b	a	a	b	a	b	a	a	a	b	a	a	a	a	b	b	a	b	-	-	-	b	b	b	-	b	a	b	b	a	a	a	b	b	b	a	a	b	b	b	a	a	b	a	a	b	a	b
*Lsat_1_v5_g_4_167	A.B	b	b	b	a	a	a	a	a	a	a	a	a	a	a	a	b	b	a	b	a	b	b	a	b	b	a	b	a	b	b	b	a	b	b	a	a	-	b	b	-	b	b	b	a	-	b	b	a
*Lsat_1_v5_g_4_217	A.B	a	a	b	a	a	b	a	a	a	a	b	b	a	a	a	b	b	b	b	a	a	b	b	b	b	a	b	a	b	b	a	a	a	b	b	a	a	b	a	b	a	b	a	b	a	a	b	b
*Lsat_1_v5_g_4_240	A.B	a	b	-	a	a	b	b	b	b	a	b	a	b	b	b	a	a	a	a	b	a	a	a	b	b	b	a	b	b	b	b	b	b	b	b	b	a	a	a	b	b	-	a	a	a	b	a	b
*Lsat_1_v5_g_4_251	A.B	b	b	b	b	a	b	b	a	a	a	a	a	a	a	-	a	a	b	b	a	b	b	a	b	b	b	a	b	b	a	a	a	b	b	b	a	b	b	b	b	a	a	b	a	a	b	a	-
*Lsat_1_v5_g_4_261	A.B	b	b	b	a	a	a	a	a	a	a	a	b	a	a	a	a	a	a	b	a	a	b	a	b	b	a	b	a	b	b	b	-	a	b	a	a	b	b	b	b	-	b	a	b	b	a	b	b
*Lsat_1_v5_g_4_278	A.B	b	a	a	a	a	a	a	b	a	-	a	a	a	a	b	a	a	b	a	a	b	b	a	b	a	a	a	b	b	a	a	a	b	b	a	a	b	a	a	a	b	-	b	b	b	b	a	b
*Lsat_1_v5_g_4_304	A.B	b	b	b	a	a	a	a	a	a	a	a	a	a	a	a	a	a	a	b	a	a	b	a	-	b	a	b	a	b	b	b	a	a	b	a	a	b	b	b	b	b	b	b	b	b	b	b	a
*Lsat_1_v5_g_4_350	A.B	a	a	b	a	a	b	a	a	a	a	a	b	a	a	a	b	a	a	b	a	a	b	b	a	b	a	b	a	b	b	b	a	a	b	b	a	a	b	a	b	-	b	a	b	a	a	b	b
*Lsat_1_v5_g_4_368	A.B	b	a	a	b	a	b	a	a	a	b	a	a	a	a	-	b	a	b	-	a	b	b	b	b	-	b	a	b	b	-	a	a	b	b	b	-	a	b	b	b	a	a	b	a	a	b	a	b
*Lsat_1_v5_g_4_394	A.B	a	a	b	a	a	b	a	a	a	a	b	b	a	a	a	b	b	b	b	-	a	b	b	b	b	a	b	a	b	b	a	a	a	b	b	a	a	b	a	b	b	b	a	b	a	a	b	b
*Lsat_1_v5_g_4_402	A.B	a	b	b	-	a	-	b	b	b	a	b	a	b	b	-	a	a	a	a	b	a	a	a	b	b	b	a	b	b	b	b	b	b	b	-	b	a	-	a	-	b	b	a	b	-	b	-	b
*Lsat_1_v5_g_4_420	A.B	a	a	b	a	a	b	a	a	a	a	a	b	a	a	a	b	a	a	b	a	a	b	b	a	b	a	b	a	b	b	b	a	a	b	b	a	-	b	a	-	b	b	a	b	a	-	b	b
*Lsat_1_v5_g_4_450	A.B	b	a	a	a	b	a	-	-	a	b	a	b	a	-	a	a	a	-	a	b	a	a	a	b	b	-	b	b	b	a	a	b	b	b	b	a	b	-	a	a	b	-	b	b	a	b	a	a
*Lsat_1_v5_g_4_463	A.B	b	a	a	a	a	-	a	a	a	b	a	a	a	a	-	b	a	b	a	a	b	b	b	b	-	b	-	b	b	a	a	a	b	b	b	a	b	b	b	b	-	a	b	a	a	b	a	b
*Lsat_1_v5_g_4_466	A.B	b	-	a	a	a	a	a	b	a	b	a	a	a	a	a	a	a	a	a	b	b	a	a	b	b	a	b	b	b	a	a	b	b	b	b	a	b	b	b	a	b	b	b	b	a	b	a	a
*Lsat_1_v5_g_4_474	A.B	b	a	a	a	a	a	a	a	a	b	b	a	a	a	a	b	a	a	a	b	b	a	a	b	b	-	b	a	b	a	a	b	b	b	b	a	b	b	b	a	a	b	b	a	a	b	a	a
*Lsat_1_v5_g_4_489	A.B	b	a	a	-	a	a	a	b	a	b	a	a	a	a	b	a	a	b	a	a	b	b	a	b	a	-	a	b	b	a	a	a	b	b	a	a	b	a	a	a	b	-	b	a	b	b	a	b
*Lsat_1_v5_g_4_501	A.B	a	a	b	b	a	b	-	b	a	a	a	b	a	a	b	b	b	a	b	a	a	b	b	b	b	a	a	a	b	b	a	a	a	b	-	b	a	a	b	-	a	-	a	-	b	a	b	a
*Lsat_1_v5_g_4_502	A.B	b	b	b	a	a	a	a	b	b	a	a	a	a	b	a	b	a	a	b	a	a	b	b	b	b	b	a	b	a	b	-	b	-	b	a	a	b	a	a	b	b	a	a	a	b	a	a	a
*Lsat_1_v5_g_4_504	A.B	a	b	a	a	a	b	b	b	b	-	a	b	b	b	b	a	a	a	b	a	a	b	a	b	b	b	a	b	a	a	-	b	b	b	b	a	a	b	a	b	b	b	a	a	b	a	a	a
*Lsat_1_v5_g_4_523	A.B	b	b	b	a	a	b	a	b	b	a	a	a	a	b	b	b	a	a	b	a	a	b	b	b	a	b	a	b	a	b	-	b	b	b	b	a	b	b	a	b	b	b	a	a	b	a	a	a
*Lsat_1_v5_g_4_529	A.B	a	b	a	a	a	-	a	b	b	a	b	b	b	a	b	a	a	a	b	b	a	a	a	b	-	a	b	b	b	b	b	b	b	-	b	b	b	a	a	b	b	b	a	b	-	b	-	b
*Lsat_1_v5_g_4_556	A.B	b	b	b	b	a	b	b	a	a	a	b	a	a	a	-	a	a	b	b	a	b	b	a	b	a	b	a	b	b	a	a	b	b	b	b	a	b	b	a	b	a	a	b	a	a	b	a	-
*Lsat_1_v5_g_4_560	A.B	b	b	a	-	a	b	b	a	a	a	a	a	a	a	a	b	a	b	b	a	b	-	b	b	b	-	a	-	b	-	a	a	b	b	b	a	-	b	b	b	a	a	b	a	a	b	a	-
*Lsat_1_v5_g_4_586	A.B	a	a	a	a	a	a	a	b	a	b	a	b	a	a	b	a	a	b	a	a	b	a	a	b	a	b	b	b	b	a	a	-	b	b	b	b	b	a	a	a	b	a	b	b	a	b	a	a
*Lsat_1_v5_g_4_590	A.B	a	b	a	a	a	a	b	b	b	a	a	b	b	b	b	a	a	a	b	a	a	b	a	b	b	b	a	b	-	b	-	b	b	b	b	a	a	b	a	b	b	b	a	a	b	a	a	a
*Lsat_1_v5_g_4_598	A.B	b	a	a	a	b	a	a	b	a	b	a	b	a	a	b	a	a	b	a	a	b	a	a	b	b	-	b	b	b	a	a	b	b	b	b	b	-	a	a	a	-	a	b	b	a	b	a	-
*Lsat_1_v5_g_4_601	A.B	b	b	b	b	a	b	b	a	a	a	b	a	a	a	-	a	a	-	b	a	b	b	a	b	a	b	a	b	b	a	a	a	b	b	b	a	b	b	b	b	a	a	b	a	a	b	a	-
*Lsat_1_v5_g_4_624	A.B	a	a	b	a	a	b	a	a	a	a	b	b	a	a	b	b	b	b	b	b	a	b	b	b	b	a	b	a	b	b	a	a	-	b	b	a	a	-	b	b	a	b	a	-	a	a	b	b
*Lsat_1_v5_g_4_712	A.B	a	a	b	b	a	b	a	b	a	a	a	b	a	a	b	b	b	a	a	a	b	a	b	-	b	a	a	a	b	b	a	a	a	b	b	b	a	a	b	a	a	a	a	a	b	a	b	a
*Lsat_1_v5_g_4_736	A.B	b	b	a	a	a	a	a	b	a	b	a	a	a	a	a	a	a	a	a	b	b	a	a	b	b	-	b	b	b	a	a	b	b	b	b	a	b	b	b	a	b	b	b	b	a	b	a	a
*Lsat_1_v5_g_4_765	A.B	b	a	a	a	a	a	a	b	a	b	-	a	a	a	b	a	a	b	a	a	b	b	a	b	a	a	a	b	b	a	a	a	-	b	a	a	b	-	a	a	b	a	b	a	-	b	a	b
*Lsat_1_v5_g_4_785	A.B	b	b	b	a	a	a	a	a	a	a	a	a	a	a	a	a	b	a	b	a	a	b	a	b	b	a	b	a	b	b	b	-	b	b	-	-	b	b	b	b	-	b	b	b	a	b	b	a
*Lsat_1_v5_g_4_796	A.B	-	b	b	a	a	-	a	a	a	a	a	a	a	a	a	a	a	a	b	a	a	b	a	-	b	a	b	-	b	b	b	a	a	b	-	a	b	b	b	b	b	-	b	b	a	b	b	a
*Lsat_1_v5_g_4_807	A.B	a	a	b	a	a	b	a	a	a	a	a	b	-	a	-	b	a	a	b	a	a	b	b	a	b	a	b	a	b	b	b	a	a	b	b	a	a	b	a	b	b	b	a	b	a	a	b	b
*Lsat_1_v5_g_4_860	A.B	b	b	b	a	a	a	a	a	a	a	a	a	a	a	a	a	b	a	b	a	a	b	a	a	b	a	b	a	b	b	b	a	b	b	a	-	b	b	b	b	-	b	b	b	-	b	b	a
*Lsat_1_v5_g_4_861	A.B	a	a	b	b	a	b	a	b	a	a	a	b	a	a	b	b	b	a	b	a	a	b	b	-	b	a	a	a	b	b	a	a	a	b	b	b	a	a	b	a	a	a	a	-	b	a	b	b
*Lsat_1_v5_g_4_883	A.B	a	a	b	a	a	b	a	a	a	a	b	b	a	a	b	b	b	b	b	b	a	b	b	-	b	a	-	a	b	b	-	a	b	b	b	a	a	b	b	b	-	b	a	a	-	a	b	-
*Lsat_1_v5_g_4_915	A.B	b	-	a	a	a	a	a	a	a	b	b	a	a	a	a	b	a	a	a	b	b	a	a	-	b	-	b	a	-	a	a	b	b	b	b	a	-	b	b	a	a	b	b	a	a	b	a	a
*Lsat_1_v5_g_4_916	A.B	a	b	-	a	a	b	b	b	b	a	b	a	b	b	b	a	a	a	-	b	a	a	a	b	b	b	a	b	b	b	b	b	b	b	b	b	a	a	a	b	b	b	a	a	a	b	b	b
*Lsat_1_v5_g_4_946	A.B	b	-	a	a	a	a	a	b	a	b	a	b	a	a	a	a	a	b	a	b	b	a	a	b	a	-	b	b	b	a	a	b	b	b	b	a	b	a	a	a	b	b	b	b	a	b	a	a
*Lsat_1_v5_g_4_969	A.B	a	a	b	a	a	b	a	a	a	a	a	b	a	a	a	b	a	a	b	a	a	b	b	a	b	a	b	a	b	b	b	a	a	b	b	a	a	b	a	b	-	b	a	b	a	b	b	b
*Lsat_1_v5_g_4_991	A.B	b	a	a	-	a	-	a	a	a	b	a	a	a	a	-	b	a	b	-	a	b	b	b	b	a	b	a	a	b	a	a	-	b	b	b	a	a	b	b	b	a	a	-	a	a	b	a	a
*Lsat_1_v5_g_4_1023	A.B	a	b	-	a	a	b	b	b	b	a	b	b	b	b	b	a	a	a	a	a	a	a	a	b	b	b	a	-	b	b	b	b	b	a	b	a	a	a	a	b	b	b	a	a	a	b	a	b
*Lsat_1_v5_g_4_1095	A.B	a	a	b	a	a	b	a	-	a	a	b	b	a	a	b	b	b	b	b	b	a	b	b	b	b	a	b	a	b	b	a	a	a	b	b	a	a	b	b	b	b	b	a	-	a	a	b	b
*Lsat_1_v5_g_4_1097	A.B	b	b	b	a	a	a	a	-	a	a	-	a	a	a	a	b	a	a	b	b	b	a	a	-	b	a	a	a	b	a	a	b	b	b	b	a	b	b	b	a	a	b	b	a	a	b	b	a
*Lsat_1_v5_g_4_1099	A.B	b	a	a	a	a	a	a	-	a	b	a	a	a	a	b	a	a	-	a	a	b	b	a	b	a	a	a	b	b	a	a	a	b	b	-	a	b	a	a	a	b	a	b	b	b	b	-	b
*Lsat_1_v5_g_4_1153	A.B	b	b	b	a	a	a	a	a	a	a	a	a	a	a	a	b	b	a	b	a	b	a	a	-	b	a	b	a	b	a	a	b	b	b	a	a	b	b	b	a	a	b	b	a	-	b	b	a
*Lsat_1_v5_g_4_1163	A.B	a	a	b	a	a	b	a	a	a	a	b	b	a	a	b	b	b	b	b	b	a	b	b	b	b	a	b	a	b	b	a	a	-	b	b	a	a	b	a	b	-	b	a	b	a	a	b	b
*Lsat_1_v5_g_4_1180	A.B	a	b	a	a	a	a	b	b	b	-	a	a	b	b	b	a	a	a	b	a	a	-	a	b	b	-	a	b	-	b	-	b	b	b	b	a	a	b	a	b	b	b	a	a	b	-	a	a
*Lsat_1_v5_g_4_1210	A.B	b	b	b	a	a	a	a	a	a	a	a	a	a	a	a	b	b	a	b	a	b	b	a	b	b	a	b	a	b	a	b	a	b	b	a	a	b	b	b	a	b	b	b	a	-	b	b	a
*Lsat_1_v5_g_4_1270	A.B	a	a	b	a	a	-	a	a	a	a	b	b	a	a	b	b	b	b	b	b	a	b	b	b	b	a	b	a	b	b	a	a	-	b	-	a	a	-	a	b	b	b	a	-	a	a	-	b
*Lsat_1_v5_g_4_1296	A.B	a	a	b	b	a	b	a	b	a	a	a	b	a	a	b	b	b	b	b	a	a	b	b	-	b	a	a	a	b	b	a	a	a	b	b	a	a	a	b	a	a	a	a	-	b	a	b	b
*Lsat_1_v5_g_4_1329	A.B	b	a	a	-	a	b	a	a	a	b	a	a	a	a	a	b	a	b	b	a	b	b	b	b	-	b	a	b	b	a	a	a	b	b	b	a	a	b	b	b	a	a	b	a	a	-	a	-
*Lsat_1_v5_g_4_1392	A.B	b	b	b	a	a	a	a	a	a	a	a	a	a	a	a	b	b	a	b	a	b	a	a	-	b	a	-	a	b	a	a	b	b	b	a	a	b	b	b	a	a	b	b	a	-	b	b	a
*Lsat_1_v5_g_4_1396	A.B	b	b	b	a	a	a	a	a	-	a	a	a	a	a	a	a	b	a	b	a	a	b	a	-	b	a	b	a	b	b	b	a	b	b	a	a	b	b	b	b	b	b	b	b	-	b	b	a
*Lsat_1_v5_g_4_1400	A.B	b	a	a	a	b	a	a	b	a	b	a	b	a	a	b	a	a	b	a	a	b	a	a	b	b	-	b	b	b	a	a	b	b	b	b	b	b	a	a	a	b	b	b	b	a	b	a	a
*Lsat_1_v5_g_4_1505	A.B	a	a	b	b	a	b	a	b	a	a	a	b	a	a	b	b	b	a	a	a	b	b	b	-	b	a	a	a	b	b	a	a	a	b	b	b	a	a	b	a	a	a	a	-	b	a	b	a
*Lsat_1_v5_g_4_1629	A.B	b	b	a	b	a	b	b	-	a	a	-	a	a	-	a	b	a	b	b	a	b	b	b	b	a	b	a	-	b	a	a	a	b	b	b	a	a	-	b	b	a	-	b	a	a	b	a	-
*Lsat_1_v5_g_4_1695	A.B	a	a	b	b	a	b	a	b	a	a	a	b	a	a	b	b	b	a	-	a	b	b	b	-	b	a	-	-	b	b	a	a	a	b	b	b	a	a	b	a	-	-	a	-	b	a	b	a
*Lsat_1_v5_g_4_1724	A.B	b	a	a	a	b	a	a	b	a	b	a	b	a	a	b	a	a	b	a	a	b	a	a	b	a	-	b	b	b	a	a	b	b	b	b	b	b	a	a	a	b	-	b	b	a	b	a	a
*Lsat_1_v5_g_4_1736	A.B	b	b	b	a	a	a	a	a	a	a	a	a	a	a	a	b	b	a	b	a	b	b	a	b	b	a	b	a	b	b	-	a	b	b	a	a	b	b	b	a	b	b	b	a	b	b	b	a
*Lsat_1_v5_g_4_1750	A.B	a	a	b	a	a	b	a	-	a	a	b	b	a	a	b	b	b	b	b	b	a	b	b	-	b	a	b	a	b	b	a	a	a	b	-	a	a	a	b	a	a	-	a	-	b	a	b	b
*Lsat_1_v5_g_4_1759	A.B	b	a	a	a	a	a	a	a	a	b	a	a	a	a	b	a	a	b	a	-	b	b	a	b	a	b	b	b	b	a	a	a	b	b	a	a	b	-	a	a	-	a	b	a	b	b	a	b
*Lsat_1_v5_g_4_1802	A.B	a	b	a	a	a	b	b	-	b	a	b	a	b	a	b	a	a	a	a	b	a	a	a	b	b	b	a	b	b	b	b	b	b	b	b	b	b	a	a	-	b	b	a	b	a	b	a	b
*Lsat_1_v5_g_4_1879	A.B	a	a	b	a	a	b	a	a	a	a	b	b	a	a	b	b	b	b	b	b	a	b	b	b	b	a	b	a	b	b	a	a	-	b	b	a	a	b	a	b	-	b	a	-	a	a	b	b
*Lsat_1_v5_g_4_1884	A.B	a	b	a	a	a	b	a	b	b	a	b	a	b	a	b	a	a	a	a	b	a	a	a	b	b	b	b	-	b	b	-	b	b	b	b	b	b	a	a	b	b	b	a	b	a	b	-	b
*Lsat_1_v5_g_4_1990	A.B	b	b	b	-	a	-	a	-	a	a	a	a	-	a	a	a	a	a	b	a	a	b	a	-	b	a	-	a	b	-	b	a	a	b	a	a	b	b	b	b	-	b	a	b	-	b	b	a
*Lsat_1_v5_g_4_2007	A.B	b	b	b	a	a	a	a	a	a	a	a	a	a	a	a	b	b	a	b	a	b	a	a	-	b	a	b	a	b	a	a	b	b	b	a	a	b	b	b	a	a	b	b	a	-	b	-	a
*Lsat_1_v5_g_4_2015	A.B	b	a	-	-	a	-	a	a	a	b	-	-	a	a	b	b	a	b	-	a	b	b	b	b	-	b	a	-	b	a	a	a	b	b	-	-	b	b	b	b	a	a	b	a	a	b	a	b
*Lsat_1_v5_g_4_2039	A.B	a	a	b	a	a	b	a	a	a	a	b	b	a	a	b	b	b	b	b	b	a	b	b	b	b	a	b	a	b	-	a	a	a	b	b	a	a	b	a	b	-	b	a	a	a	a	b	b
*Lsat_1_v5_g_4_2040	A.B	a	a	b	b	a	b	a	b	a	a	a	b	a	a	b	b	b	b	b	a	a	b	b	-	b	a	a	a	b	b	a	a	a	b	b	a	a	a	b	a	a	a	a	-	b	a	b	b
*Lsat_1_v5_g_4_2081	A.B	b	b	b	a	a	a	a	a	a	a	a	a	a	a	a	b	b	a	b	a	b	a	a	a	b	a	b	a	b	a	a	b	b	b	-	-	b	b	b	a	a	b	b	a	-	b	b	a
*Lsat_1_v5_g_4_2091	A.B	-	b	b	a	a	a	a	-	a	a	a	a	a	a	a	b	b	a	b	a	b	a	a	-	b	a	b	-	b	a	-	b	b	b	-	a	b	b	b	a	a	b	b	a	-	-	b	a
*Lsat_1_v5_g_4_2102	A.B	b	a	a	a	a	b	a	a	a	b	a	a	a	a	b	a	a	b	a	a	b	b	a	b	a	b	b	b	b	a	a	a	b	b	a	a	b	b	b	a	a	a	b	a	b	b	a	b
*Lsat_1_v5_g_4_2106	A.B	b	a	a	a	b	a	a	b	a	-	a	b	a	a	a	a	a	b	a	a	a	a	a	b	b	-	b	b	b	a	a	b	b	b	b	b	b	a	a	a	b	b	b	b	a	b	a	a
*Lsat_1_v5_g_4_2145	A.B	a	a	b	a	a	b	a	a	a	a	b	b	a	a	b	b	b	b	b	b	a	b	b	b	b	a	b	a	b	b	a	a	-	b	b	a	a	b	a	b	b	b	a	-	a	a	b	b
*Lsat_1_v5_g_4_2161	A.B	a	a	b	a	a	-	a	a	a	a	a	b	a	a	a	-	a	a	b	a	a	b	b	a	b	a	b	a	b	b	-	a	a	b	b	a	a	b	a	-	b	-	a	-	-	b	b	b
*Lsat_1_v5_g_4_2175	A.B	-	a	a	a	a	a	a	b	a	b	a	b	a	a	b	a	a	b	a	a	b	a	a	b	a	b	b	b	-	a	a	b	b	b	b	b	-	a	a	a	b	a	b	b	a	b	a	a
*Lsat_1_v5_g_4_2190	A.B	b	a	a	a	b	a	a	b	a	b	a	b	a	a	a	a	a	b	a	a	a	a	a	b	b	b	-	b	b	a	a	b	b	b	b	b	b	a	a	a	b	b	b	b	a	b	a	a
*Lsat_1_v5_g_4_2207	A.B	a	b	a	a	a	-	b	b	b	a	-	-	-	b	b	a	a	a	a	b	a	-	a	b	b	b	a	b	b	b	b	b	b	b	b	b	b	a	a	b	-	b	a	b	a	b	-	b
*Lsat_1_v5_g_4_2236	A.B	a	b	a	a	a	-	a	b	b	a	b	a	b	a	b	a	a	a	a	b	a	a	a	b	b	b	b	-	b	-	b	b	b	b	b	b	b	a	a	b	b	-	a	b	a	b	-	b
*Lsat_1_v5_g_4_2278	A.B	b	a	a	a	b	a	a	b	a	b	a	b	a	a	a	a	a	b	a	a	a	a	a	b	b	a	b	b	b	a	a	b	b	b	b	b	b	a	a	a	b	b	b	b	a	b	a	a
*Lsat_1_v5_g_4_2297	A.B	b	a	a	a	a	-	a	a	a	b	a	a	a	a	b	a	a	b	a	a	b	b	a	b	a	b	-	b	b	a	a	a	b	b	a	a	b	b	b	a	-	a	b	a	b	b	a	b
*Lsat_1_v5_g_4_2321	A.B	b	a	a	a	-	-	a	a	a	b	a	a	a	a	b	b	a	b	a	a	b	b	b	b	-	b	b	b	b	a	a	a	b	b	b	a	b	-	-	b	a	a	b	a	a	b	a	b
*Lsat_1_v5_g_4_2330	A.B	b	-	a	a	a	a	a	b	a	b	a	b	a	a	a	a	a	b	a	b	b	a	a	-	a	a	b	b	b	a	a	b	b	b	b	a	b	a	a	a	b	b	b	b	a	b	a	a
*Lsat_1_v5_g_4_2350	A.B	b	-	a	a	a	a	a	b	a	b	a	b	a	a	a	a	a	a	a	b	b	a	a	b	b	-	b	b	b	a	a	b	b	b	b	a	b	b	b	a	b	b	b	b	a	b	a	a
*Lsat_1_v5_g_4_2373	A.B	a	a	b	a	a	b	a	a	a	a	a	b	a	a	a	-	a	a	b	a	a	b	b	a	b	a	b	a	b	b	-	a	b	b	-	a	a	b	a	-	-	a	-	b	a	a	b	b
*Lsat_1_v5_g_4_2384	A.B	b	b	b	a	a	a	a	a	a	a	a	a	a	a	a	a	a	a	b	a	a	b	a	-	b	a	b	a	b	b	b	a	a	b	a	a	b	b	b	b	b	b	b	b	-	b	b	a
*Lsat_1_v5_g_4_2390	A.B	b	a	a	a	a	a	a	b	a	b	a	a	a	a	b	a	a	b	a	a	b	b	a	b	a	a	a	b	b	a	a	a	b	b	b	b	b	a	a	a	b	a	b	b	a	b	a	b
*Lsat_1_v5_g_4_2545	A.B	b	b	b	a	a	a	a	-	a	a	a	a	a	a	a	a	a	a	b	a	a	b	a	a	b	a	b	a	b	b	-	a	a	b	a	a	b	b	b	b	b	b	b	b	a	b	b	a
*Lsat_1_v5_g_4_2589	A.B	b	b	b	a	a	a	a	a	a	a	a	a	a	a	a	b	b	a	b	b	b	a	a	-	b	a	b	a	b	a	a	b	b	b	a	a	b	b	b	a	a	b	b	a	-	b	b	a
*Lsat_1_v5_g_4_2608	A.B	b	a	a	a	a	a	-	a	a	b	a	a	a	a	b	a	a	b	a	a	b	b	a	b	a	b	b	b	b	a	a	a	b	b	a	a	b	b	b	a	a	a	b	a	b	b	a	b
*Lsat_1_v5_g_4_2609	A.B	b	b	a	b	a	b	b	-	a	a	a	a	a	a	-	b	-	b	b	a	b	b	b	-	-	b	a	-	b	-	a	a	b	b	b	-	a	b	b	b	a	a	b	a	a	b	a	-
*Lsat_1_v5_g_4_2646	A.B	a	b	a	a	a	-	b	b	b	a	b	a	b	b	-	a	a	a	a	-	a	a	a	b	b	b	a	b	b	b	b	b	b	b	b	b	b	a	a	b	b	-	a	b	a	b	-	b
*Lsat_1_v5_g_4_2672	A.B	b	b	a	b	a	b	b	a	a	a	a	a	a	a	-	b	a	b	b	a	b	b	b	b	-	b	a	-	-	a	a	a	b	b	b	a	a	b	b	b	a	a	b	a	a	b	a	a
*Lsat_1_v5_g_4_2730	A.B	b	b	b	b	a	b	b	a	a	a	b	a	a	a	-	a	a	b	b	a	b	b	a	b	a	b	a	b	b	a	a	a	b	b	b	a	b	b	b	b	a	a	b	a	a	b	a	-
*Lsat_1_v5_g_4_2792	A.B	b	b	b	a	a	a	a	a	a	a	a	a	a	a	a	b	b	a	b	a	b	a	a	-	b	a	b	a	b	a	-	b	b	b	a	a	b	b	b	a	a	b	b	a	-	b	b	a
*Lsat_1_v5_g_4_2812	A.B	-	a	b	a	a	b	a	a	a	a	b	b	a	a	a	b	b	b	b	a	-	b	b	b	b	-	b	a	-	b	a	a	a	-	b	a	a	b	a	b	-	-	a	b	a	a	b	b
*Lsat_1_v5_g_4_2847	A.B	a	a	b	b	a	-	-	b	a	-	b	-	a	a	b	b	b	b	b	-	a	b	b	a	b	a	b	a	b	b	a	a	a	b	b	a	a	a	b	a	a	a	a	-	b	a	b	b
*Lsat_1_v5_g_4_2889	A.B	b	a	a	a	a	a	a	b	a	b	a	a	a	a	b	a	a	b	-	-	b	-	a	b	a	b	a	b	b	-	a	a	b	b	-	a	b	-	a	a	b	-	b	a	b	b	a	b
*Lsat_1_v5_g_4_2917	A.B	a	a	b	a	a	b	a	a	a	a	b	b	a	a	b	b	b	b	b	b	a	b	b	b	b	a	b	a	b	b	a	a	-	b	b	a	a	b	a	b	-	b	a	b	a	a	b	b
*Lsat_1_v5_g_4_3035	A.B	a	b	a	a	a	b	b	b	b	a	-	b	b	b	b	a	a	a	b	a	a	b	a	b	b	-	a	b	a	a	b	b	b	b	b	a	a	-	a	b	b	b	a	a	b	a	-	a
*Lsat_1_v5_g_4_3054	A.B	b	b	b	a	a	a	-	b	b	a	a	a	a	b	b	b	a	a	b	a	a	b	b	b	a	b	a	b	a	b	a	b	b	b	b	a	b	b	a	-	b	a	a	a	b	a	a	a
*Lsat_1_v5_g_4_3139	A.B	b	a	a	b	a	b	a	a	a	b	a	a	a	a	b	b	a	b	b	a	b	b	b	b	-	b	a	-	b	a	a	a	b	b	b	a	b	b	b	b	a	-	b	a	a	b	a	b
*Lsat_1_v5_g_4_3176	A.B	b	b	b	b	a	b	b	a	a	a	b	a	a	a	-	a	a	b	b	a	b	b	a	b	a	b	a	b	b	a	a	a	b	b	b	a	b	b	b	b	a	a	b	a	a	b	a	-
*Lsat_1_v5_g_4_3196	A.B	a	b	a	a	a	-	a	b	b	a	b	b	b	a	b	a	a	a	b	b	a	a	a	b	b	a	b	-	b	b	b	b	b	b	b	b	b	-	a	-	-	a	a	b	a	b	a	b
*Lsat_1_v5_g_4_3251	A.B	b	a	a	a	a	a	a	b	a	b	a	a	a	a	b	a	a	b	a	a	b	b	a	b	a	a	a	b	b	a	a	a	b	b	b	b	b	a	a	a	b	a	b	b	a	b	a	b
*Lsat_1_v5_g_4_3285	A.B	b	a	a	a	b	a	a	b	a	b	a	b	a	a	a	a	a	b	a	a	a	a	a	b	b	a	b	b	b	a	a	b	b	b	b	b	-	a	a	a	b	b	b	b	a	b	a	a
*Lsat_1_v5_g_4_3332	A.B	a	b	-	a	a	b	b	b	b	a	b	-	b	b	b	-	-	a	a	-	-	a	-	b	b	b	a	a	b	b	b	b	b	b	b	a	a	a	-	-	-	-	a	a	-	b	a	b
*Lsat_1_v5_g_4_3336	A.B	b	a	a	a	b	a	a	b	a	-	a	b	a	a	b	a	a	b	a	a	b	a	a	b	b	-	b	b	b	a	a	b	b	b	-	b	b	a	a	a	b	b	b	b	a	b	a	a
*Lsat_1_v5_g_4_3360	A.B	b	b	b	a	a	a	a	a	a	a	a	a	a	a	a	b	a	a	a	b	b	a	b	-	b	a	a	a	b	a	a	b	b	b	b	a	b	b	b	a	a	b	b	a	a	b	a	a
*Lsat_1_v5_g_4_3455	A.B	a	b	a	a	-	a	a	b	b	a	b	b	b	a	b	a	a	a	b	-	a	a	a	b	b	a	b	a	b	b	b	b	b	-	b	b	b	a	a	b	b	-	a	b	a	-	-	-
*Lsat_1_v5_g_4_3459	A.B	b	b	b	a	a	a	a	b	b	a	a	a	a	b	b	a	a	a	-	a	a	b	a	b	a	b	a	b	a	b	b	a	b	b	b	a	a	-	a	b	b	-	a	a	b	a	a	a
*Lsat_1_v5_g_4_3463	A.B	a	a	b	b	a	b	a	b	a	a	a	-	a	a	b	b	b	a	b	-	a	b	b	-	b	a	a	a	b	b	a	a	a	b	b	b	a	a	b	a	-	a	a	-	b	a	b	b
*Lsat_1_v5_g_4_3531	A.B	a	a	b	a	a	b	a	a	a	a	a	b	a	a	a	b	a	a	b	a	a	b	b	a	b	a	b	a	b	b	b	a	a	b	b	a	a	b	a	b	-	b	a	b	a	a	b	b
*Lsat_1_v5_g_4_3572	A.B	a	a	b	b	a	b	a	b	a	a	a	b	a	a	b	b	b	b	b	-	a	b	b	-	b	a	b	a	b	b	a	a	a	b	b	a	a	a	b	a	a	a	a	-	b	a	b	b
*Lsat_1_v5_g_4_3582	A.B	b	-	a	-	a	-	a	-	a	a	a	a	a	a	a	b	a	a	a	b	b	a	b	a	b	a	a	a	b	a	-	b	b	b	b	a	b	b	-	a	a	-	b	a	a	b	a	a
*Lsat_1_v5_g_4_3608	A.B	b	a	a	a	b	a	a	b	a	b	a	b	a	a	a	a	a	b	a	a	a	a	a	b	b	-	b	b	b	a	a	b	b	b	b	b	b	a	a	a	b	b	b	b	a	b	a	a
*Lsat_1_v5_g_4_3648	A.B	a	b	a	a	a	a	b	b	b	a	a	a	a	b	b	a	a	a	b	a	a	b	a	b	b	b	a	b	-	b	-	b	-	b	-	a	a	b	a	-	b	-	a	a	b	a	a	a
*Lsat_1_v5_g_4_3666	A.B	a	b	a	a	a	-	a	b	b	a	b	a	b	-	b	a	a	a	a	b	a	a	a	b	b	b	b	b	b	b	b	b	b	b	b	b	b	a	-	b	b	-	a	b	a	b	-	b
*Lsat_1_v5_g_4_3693	A.B	a	b	a	a	a	a	a	b	b	a	b	a	b	a	b	a	a	a	a	-	a	a	a	b	b	b	b	b	b	b	-	b	b	b	b	b	b	a	a	b	b	a	a	b	a	b	a	b
*Lsat_1_v5_g_4_3908	A.B	a	b	a	a	a	-	b	b	b	a	b	a	b	a	b	a	a	a	a	b	a	a	a	b	b	b	b	b	b	b	b	b	b	b	b	b	-	a	a	b	b	a	a	b	a	b	-	b
*Lsat_1_v5_g_4_3934	A.B	a	a	a	a	a	a	a	b	a	-	a	b	a	a	b	a	a	b	a	a	b	a	a	b	a	-	b	b	b	a	a	b	b	b	b	b	b	a	a	a	b	a	b	b	a	b	a	a
*Lsat_1_v5_g_4_3965	A.B	a	a	b	a	a	b	-	-	a	a	b	b	a	-	a	b	b	b	b	-	a	b	b	b	b	a	b	a	-	b	-	a	a	b	b	a	a	b	a	b	a	b	a	b	a	a	b	b
*Lsat_1_v5_g_4_4007	A.B	b	a	a	a	b	a	a	b	a	b	a	b	a	a	b	a	a	b	a	a	-	a	a	b	b	-	b	b	b	a	a	b	b	b	b	b	b	a	a	a	b	b	b	b	a	b	a	a
*Lsat_1_v5_g_4_4127	A.B	b	b	b	a	a	a	a	a	a	a	a	a	a	a	a	b	b	a	-	a	b	a	a	b	b	a	b	a	b	a	a	b	b	b	-	a	b	b	b	a	a	b	b	a	b	b	b	a
*Lsat_1_v5_g_4_4155	A.B	-	a	b	b	a	-	a	-	a	a	b	b	a	a	b	b	b	b	b	a	a	b	b	-	b	a	b	-	b	b	a	-	a	b	b	-	a	a	b	a	-	-	a	-	b	a	b	b
*Lsat_1_v5_g_4_4179	A.B	a	a	b	a	a	b	a	a	a	a	a	b	a	a	a	b	a	a	b	a	a	b	b	a	b	a	b	a	b	b	b	a	a	b	b	a	-	b	a	b	b	-	a	b	a	b	b	b
*Lsat_1_v5_g_4_4208	A.B	b	b	b	a	a	a	a	-	a	a	a	a	a	a	a	b	b	a	b	a	a	b	a	-	b	a	b	a	b	b	b	a	b	b	a	a	b	b	b	a	b	b	b	b	-	b	b	a
*Lsat_1_v5_g_4_4216	A.B	b	a	-	-	a	b	a	a	a	-	a	a	a	a	-	b	a	b	-	a	-	b	b	b	b	b	a	-	b	a	a	a	b	b	b	-	-	b	b	b	a	a	b	-	a	b	a	b
*Lsat_1_v5_g_4_4412	A.B	b	a	a	a	a	a	a	b	a	b	a	a	a	a	b	a	a	b	a	a	b	a	a	b	a	-	a	b	b	a	a	a	b	b	-	b	-	a	a	a	-	a	b	b	a	b	a	-
*Lsat_1_v5_g_4_4434	A.B	b	b	b	a	a	a	a	a	a	a	a	a	a	a	a	b	b	a	b	a	b	a	a	b	b	a	b	a	b	a	a	b	b	b	a	a	b	b	b	a	a	b	b	a	-	b	b	a
*Lsat_1_v5_g_4_4467	A.B	a	b	a	-	a	b	a	b	b	a	b	a	b	a	b	a	a	a	a	b	a	a	a	b	b	b	b	b	b	b	b	b	b	b	-	-	b	a	a	b	b	-	a	b	a	b	-	b
*Lsat_1_v5_g_4_4496	A.B	b	a	a	b	a	b	a	-	a	a	a	a	a	a	-	b	a	b	b	a	b	b	b	b	-	b	-	-	-	a	a	a	b	b	b	a	a	b	b	-	-	a	b	a	a	b	a	-
*Lsat_1_v5_g_4_4535	A.B	a	b	a	a	a	-	a	b	b	a	b	a	b	a	-	a	a	a	a	b	a	a	-	b	b	b	b	-	b	b	b	b	b	b	-	b	b	a	a	b	b	-	a	b	a	b	-	-
*Lsat_1_v5_g_4_4599	A.B	a	a	b	b	a	b	-	-	a	a	a	b	a	a	b	b	b	a	-	a	b	a	b	b	b	a	a	a	b	b	-	a	a	b	b	b	-	a	b	a	a	a	a	-	b	a	b	a
*Lsat_1_v5_g_4_4663	A.B	b	a	a	a	b	a	a	b	a	b	a	b	a	a	a	a	a	b	a	b	a	a	a	b	b	-	b	b	b	a	a	b	b	b	b	b	b	a	a	a	b	b	b	b	a	b	a	a
*Lsat_1_v5_g_4_4737	A.B	a	b	a	a	a	-	a	b	b	a	b	a	b	a	b	a	a	a	a	b	a	a	a	b	b	b	b	b	b	b	b	b	b	b	b	b	b	a	a	b	b	a	a	b	a	b	-	b
*Lsat_1_v5_g_4_4755	A.B	b	b	b	a	a	-	a	a	a	a	a	a	a	a	a	b	b	a	b	a	a	b	a	b	b	a	b	a	b	-	-	-	b	b	a	a	b	b	-	a	b	b	b	a	a	b	b	a
*Lsat_1_v5_g_4_4860	A.B	b	b	b	a	a	a	a	a	a	a	a	a	a	a	a	a	a	a	b	a	a	b	a	-	b	a	b	a	b	-	b	a	a	b	a	a	b	b	b	b	b	b	b	b	-	b	b	a
*Lsat_1_v5_g_4_4911	A.B	b	b	b	a	a	a	a	a	a	a	a	a	a	a	a	a	a	a	b	a	a	b	a	-	b	a	b	a	b	-	b	a	a	b	-	a	-	b	b	b	b	b	b	b	-	b	b	a
*Lsat_1_v5_g_4_4948	A.B	a	a	b	a	a	b	a	a	a	a	b	b	a	a	a	b	b	b	b	a	a	b	b	-	b	a	b	a	b	b	a	a	a	b	b	a	a	b	a	b	a	-	a	b	a	a	b	b
*Lsat_1_v5_g_4_5336	A.B	b	b	b	a	a	a	a	a	a	a	a	a	a	a	a	b	a	a	a	b	b	a	b	a	b	a	a	a	b	a	a	b	b	b	b	a	b	b	b	a	a	-	b	a	a	b	a	a
*Lsat_1_v5_g_4_5364	A.B	a	b	a	a	-	-	a	b	b	a	b	b	b	a	b	a	a	a	b	b	a	a	a	b	b	a	b	-	b	b	b	b	b	b	b	b	b	a	a	-	b	-	a	b	-	b	a	b
*Lsat_1_v5_g_4_5367	A.B	a	a	b	a	a	b	a	a	a	a	a	b	a	a	a	b	a	a	b	a	a	b	b	a	b	a	b	a	b	b	b	a	a	b	b	a	a	b	a	-	b	b	a	b	a	a	-	b
*Lsat_1_v5_g_4_5455	A.B	b	a	a	a	a	b	a	-	a	b	a	-	a	a	b	a	a	b	a	a	b	b	a	b	a	-	b	-	b	a	a	-	b	b	a	a	b	b	b	a	a	-	b	a	b	b	a	b
*Lsat_1_v5_g_4_5508	A.B	a	b	a	a	a	a	a	b	b	a	b	a	b	a	b	a	a	a	a	b	a	a	a	b	b	-	b	b	b	-	b	b	b	b	b	b	b	a	a	b	b	a	a	b	a	b	-	b
*Lsat_1_v5_g_4_5693	A.B	b	a	a	a	b	a	a	b	a	b	a	b	a	a	a	a	a	b	a	b	a	-	a	b	b	a	-	b	b	a	a	b	b	b	b	b	b	a	a	a	b	b	b	b	a	b	a	a
*Lsat_1_v5_g_4_5698	A.B	a	b	b	-	a	b	b	b	b	a	b	a	b	b	b	a	-	a	a	-	a	-	a	b	b	b	-	b	b	b	b	b	b	b	b	b	a	a	a	b	b	a	a	a	a	b	-	b
*Lsat_1_v5_g_4_6018	A.B	a	a	b	a	a	b	a	a	a	a	b	b	a	a	b	b	b	b	b	b	a	b	b	b	b	a	b	a	b	b	a	a	-	b	b	a	a	b	a	b	b	b	a	-	a	a	b	b
*Lsat_1_v5_g_4_6456	A.B	-	b	b	a	a	a	a	a	a	a	a	a	a	a	a	-	-	a	b	a	b	b	a	b	b	a	b	-	b	b	b	a	b	-	a	a	b	b	b	-	-	b	b	a	b	b	b	a
*Lsat_1_v5_g_4_6851	A.B	b	b	b	b	a	b	b	a	a	a	b	a	a	a	b	a	a	b	b	a	b	b	a	b	a	b	a	b	b	a	a	a	b	b	b	a	-	b	b	b	-	a	b	a	a	b	a	a
*Lsat_1_v5_g_4_7181	A.B	b	b	b	a	a	a	a	a	-	-	a	a	a	a	a	a	a	a	b	a	a	b	a	-	b	a	b	a	b	b	b	a	a	b	a	a	b	b	b	b	b	b	b	b	-	b	b	a
*Chr4_78076	A.B	a	b	a	a	a	-	a	b	-	a	b	b	b	a	b	a	a	a	b	b	a	a	a	b	b	a	b	-	b	b	b	b	b	b	b	b	b	a	a	b	b	-	a	b	a	b	-	b
*Lsat_1_v5_g_4_673183	A.B	b	-	b	a	a	a	a	a	a	a	a	a	a	a	a	b	a	a	a	b	b	-	b	b	b	a	a	a	b	a	a	b	b	b	b	a	b	b	b	a	a	-	b	a	a	b	a	a
*Lsat_1_v5_g_4_673289	A.B	b	b	b	a	a	a	a	a	a	a	a	a	a	a	a	b	b	a	b	a	a	b	a	b	b	a	b	a	b	b	b	a	b	b	a	a	b	b	b	a	b	b	b	b	-	b	b	a
*Lsat_1_v5_g_4_673339	A.B	a	b	a	a	a	a	b	-	b	a	a	b	b	b	b	a	a	a	-	a	a	-	a	b	b	b	a	b	-	a	b	b	b	b	b	a	a	b	a	b	b	b	a	a	b	a	a	a
*Lsat_1_v5_g_4_673348	A.B	b	b	b	a	a	a	a	a	a	a	a	a	a	a	a	b	a	a	a	b	b	a	b	-	b	a	a	a	b	a	a	b	b	b	b	a	b	b	b	a	a	b	b	a	a	b	a	a
*Lsat_1_v5_g_4_673356	A.B	b	b	b	a	a	a	a	a	a	a	a	a	a	a	a	a	a	a	b	a	a	b	a	a	b	a	b	a	b	b	b	a	a	b	a	a	b	b	b	b	b	b	b	b	-	b	b	a
*Lsat_1_v5_g_4_673372	A.B	a	a	b	b	a	b	a	b	a	a	a	b	a	a	b	b	b	b	-	-	a	b	b	-	b	a	b	a	b	b	a	a	a	b	b	a	-	a	b	-	a	a	a	-	b	a	b	b
*Lsat_1_v5_g_4_673380	A.B	a	a	b	a	a	b	a	-	a	a	b	b	a	a	-	b	b	b	b	b	a	b	b	b	b	a	b	a	b	b	a	a	a	b	b	a	a	b	a	b	-	b	a	a	a	a	b	b
*Lsat_1_v5_g_4_673396	A.B	a	a	b	b	a	-	a	b	a	a	a	b	a	a	b	b	b	a	a	a	b	a	b	-	b	a	a	a	b	b	a	a	a	b	-	b	a	a	b	a	a	a	a	-	b	a	b	a
*Lsat_1_v5_g_4_673420	A.B	a	a	b	b	a	b	a	b	a	-	b	b	a	a	b	b	b	b	b	-	a	b	b	-	b	a	b	a	b	b	a	a	a	b	b	a	a	a	b	a	a	a	a	-	b	a	b	b
*Lsat_1_v5_g_4_673428	A.B	b	a	a	a	a	b	a	a	a	b	a	a	a	a	b	a	a	b	a	a	b	b	a	b	a	b	b	b	b	a	a	a	b	b	a	a	b	b	b	b	a	a	b	a	b	b	a	b
*Chr4_1647452	A.B	a	b	a	a	a	-	a	b	-	a	b	b	b	a	b	a	a	a	b	b	a	a	a	b	b	-	b	-	b	b	b	b	b	b	b	b	b	a	a	b	b	-	-	b	a	b	-	b
*Chr4_1647492	A.B	a	b	a	a	a	-	a	b	-	a	b	b	b	a	b	a	a	a	b	b	a	a	a	b	b	a	b	-	b	b	b	b	b	b	b	b	b	a	a	b	b	-	-	b	a	b	-	b
*Chr4_2316937	A.B	a	b	a	a	a	-	a	b	-	a	b	b	b	a	b	a	a	a	a	b	a	a	a	b	b	a	b	-	b	b	b	b	b	b	b	b	b	a	a	b	b	-	a	b	a	b	-	b
*Chr4_4125063	A.B	b	b	-	b	b	-	-	b	-	b	b	b	b	b	b	b	b	b	b	b	b	b	b	b	-	-	b	b	b	b	b	-	b	-	b	b	b	b	b	b	b	b	b	-	b	b	b	b
*Chr4_4605755	A.B	b	b	b	b	b	b	b	b	-	b	b	b	b	b	b	b	b	b	b	b	b	b	b	b	b	b	b	b	b	b	b	b	b	b	b	b	b	b	b	-	b	b	b	b	b	b	b	b
*Chr4_5643257	A.B	a	b	a	a	a	-	a	b	-	a	b	a	b	a	b	a	a	a	a	b	a	a	a	b	b	b	b	-	b	b	b	b	b	b	b	b	b	a	a	b	b	-	a	b	a	b	-	b
*Chr4_5816837	A.B	a	b	a	a	a	-	a	b	-	a	b	a	b	a	b	a	a	a	a	b	a	a	a	b	b	b	b	-	b	b	b	b	b	b	b	b	b	a	a	b	b	-	a	b	a	b	-	b
*Chr4_6081910	A.B	a	-	a	a	a	-	a	-	-	a	-	a	-	a	-	a	a	a	a	-	a	a	a	-	-	-	-	-	-	-	-	-	-	-	-	-	-	a	a	-	-	-	a	-	a	-	-	-
*Chr4_6081960	A.B	a	b	a	a	a	-	a	b	-	a	b	a	b	a	b	a	a	a	a	b	a	a	a	b	b	b	b	-	b	b	b	b	b	b	b	b	b	a	a	b	b	-	a	b	a	b	-	b
*Chr4_7555310	A.B	a	b	a	a	a	-	a	b	-	a	b	a	b	a	b	a	a	a	a	b	a	a	a	b	b	b	b	-	b	b	b	b	b	b	b	b	b	a	a	b	b	-	a	b	a	b	-	b
*Chr4_7799210	A.B	a	b	a	a	a	-	a	b	-	a	b	a	b	a	b	a	a	a	a	b	a	a	a	b	b	b	b	-	b	b	b	b	b	b	b	b	b	a	a	b	b	-	a	b	a	b	-	b
*Chr4_7799246	A.B	a	b	a	a	a	-	a	b	-	a	b	a	b	a	b	a	a	a	a	b	a	a	a	b	b	b	b	-	b	b	b	b	b	b	b	b	b	a	a	b	b	-	a	b	a	b	-	b
*Chr4_8426410	A.B	a	b	a	a	a	-	a	b	-	a	b	a	b	a	b	a	a	a	a	b	a	a	a	b	b	b	b	b	b	b	b	b	b	b	b	b	b	a	a	b	b	-	a	b	a	b	-	b
*Chr4_8804970	A.B	a	b	a	a	a	-	a	b	-	a	b	a	b	a	b	a	a	a	a	b	a	a	a	b	b	b	b	b	b	b	b	b	b	b	b	b	b	a	a	b	b	-	a	b	a	b	-	b
*Chr4_9560217	A.B	a	b	a	a	a	-	a	b	-	a	b	a	b	a	b	a	a	a	a	b	a	a	a	-	b	b	b	b	b	b	b	b	b	b	b	b	b	a	a	b	b	-	a	b	a	b	-	b
*Chr4_10380468	A.B	a	b	a	a	a	-	a	b	-	a	b	a	b	a	b	a	a	a	a	b	a	a	a	b	b	b	b	b	b	b	b	b	b	b	b	b	b	a	a	b	b	-	a	b	a	b	-	b
*Chr4_11078237	A.B	a	b	a	a	a	-	b	b	-	a	b	a	b	a	b	a	a	a	a	b	a	a	a	b	b	b	b	b	b	b	b	b	-	b	-	b	b	a	a	b	-	-	a	b	a	b	-	b
*Chr4_13978817	A.B	a	b	a	a	a	-	b	b	-	a	b	a	b	b	b	a	a	a	a	b	a	a	a	b	b	b	a	b	b	b	b	b	b	b	b	b	b	a	a	b	b	-	a	b	a	b	-	b
*Chr4_14342757	A.B	a	b	a	a	a	-	b	b	-	a	b	a	b	b	b	a	a	a	a	b	a	a	a	b	b	b	a	b	b	b	b	b	b	b	b	b	b	a	a	b	b	-	a	b	a	b	-	b
*Chr4_14959305	A.B	a	b	b	a	a	-	b	b	-	a	b	a	b	b	b	a	a	a	a	b	a	a	a	b	b	b	a	b	b	b	b	b	b	b	b	b	a	a	a	b	b	-	a	b	a	b	-	b
*Chr4_14959352	A.B	a	b	b	a	a	-	b	b	-	a	b	a	b	b	b	a	a	a	a	b	a	a	a	b	b	b	a	b	b	b	b	b	b	b	b	b	a	a	a	b	b	-	a	b	a	b	-	b
*Chr4_15147721	A.B	a	b	b	a	a	-	b	b	-	a	b	a	b	b	b	a	-	a	a	b	a	a	a	b	b	b	a	b	b	b	b	b	b	b	b	b	a	a	a	b	b	b	a	b	a	b	-	b
*Chr4_15147766	A.B	a	b	b	a	a	-	b	b	-	a	b	a	b	b	b	a	a	a	a	b	a	a	a	b	b	b	a	b	b	b	b	b	b	b	b	b	a	a	a	b	b	b	a	b	a	b	-	b
*Chr4_15708533	A.B	a	b	b	a	a	-	b	b	-	a	b	a	b	b	b	a	a	a	a	b	a	a	a	b	b	b	a	b	b	b	b	b	b	b	b	b	a	a	a	b	b	-	a	b	a	b	-	b
*Chr4_18636117	A.B	a	b	-	a	a	b	b	b	-	a	b	a	b	b	b	a	a	a	a	b	a	a	a	b	b	b	a	b	b	b	b	b	b	b	b	b	a	a	a	b	b	-	a	a	a	b	a	b
*Chr4_18780405	A.B	a	b	-	a	-	b	b	b	-	a	-	a	b	b	b	-	a	a	-	b	a	-	-	b	b	-	-	b	b	b	-	b	-	-	b	b	a	a	-	b	-	-	-	-	-	b	-	-
*Chr4_18951807	A.B	a	b	-	a	a	b	b	b	-	a	b	a	b	b	b	a	a	a	a	b	a	a	a	b	b	b	a	b	b	b	b	b	b	b	b	b	a	a	a	b	b	-	a	a	a	b	a	b
*Chr4_18951831	A.B	-	-	-	a	a	-	-	-	-	-	-	a	-	-	-	a	-	a	a	-	a	a	a	-	-	-	a	-	-	-	-	-	-	-	-	-	-	a	-	a	a	-	a	a	a	-	a	-
*Chr4_19080410	A.B	a	b	-	a	a	b	b	b	-	a	b	a	b	b	b	a	a	a	a	b	a	a	a	b	b	b	a	b	b	b	b	b	b	b	b	b	a	a	a	b	b	-	a	a	a	b	a	b
*Chr4_19080433	A.B	a	b	-	a	a	b	b	b	-	a	b	a	b	b	b	a	a	a	a	b	a	a	a	b	b	b	a	b	b	b	b	b	b	b	b	b	a	a	a	b	b	-	a	a	a	b	a	b
*Chr4_19617686	A.B	a	b	-	a	a	b	b	b	-	a	b	a	b	b	b	a	a	a	a	b	a	a	a	b	b	b	a	b	b	b	b	b	b	b	b	b	a	a	a	b	b	-	a	a	a	b	a	b
*Chr4_21647911	A.B	a	b	-	a	a	b	b	b	-	a	b	b	b	b	b	a	a	a	a	b	a	a	a	b	b	b	a	b	b	b	b	b	b	b	b	b	a	a	a	b	b	-	a	a	a	b	a	b
*Chr4_23811377	A.B	a	b	b	a	a	b	b	b	-	a	b	b	b	-	b	a	a	-	a	a	a	a	a	b	b	b	a	a	b	b	b	b	b	a	b	a	a	a	a	b	b	-	a	a	a	b	a	b
*Chr4_23811395	A.B	b	b	-	b	b	b	-	b	-	b	b	b	b	-	b	b	b	-	b	b	b	b	b	b	b	-	b	b	b	b	b	b	b	b	b	b	b	b	b	b	b	-	b	b	b	b	b	b
*Chr4_25303518	A.B	a	b	-	a	a	b	b	b	-	a	b	b	b	b	b	a	a	a	a	a	a	a	a	b	b	b	a	a	b	b	b	b	b	a	b	a	a	a	a	b	b	-	a	a	a	b	a	b
*Chr4_25303530	A.B	a	b	-	a	a	b	b	b	-	a	b	b	b	b	b	a	a	a	a	a	a	a	a	b	b	b	a	a	b	b	b	b	b	a	b	a	a	a	a	b	b	-	a	a	a	b	a	b
*Chr4_25303562	A.B	a	b	-	a	a	b	b	b	-	a	b	b	b	b	b	a	a	a	a	a	a	a	a	b	b	b	a	a	b	b	b	b	b	a	b	a	a	a	a	b	b	-	a	a	a	b	a	b
*Chr4_26798767	A.B	a	a	a	-	a	-	a	-	-	a	-	a	a	a	a	a	a	-	a	-	a	a	-	-	a	a	-	a	a	-	a	a	-	-	-	-	-	a	a	-	a	a	a	-	a	a	a	-
*Chr4_26830698	A.B	a	b	-	a	a	b	b	a	-	a	b	b	b	b	b	a	a	a	a	a	a	a	a	b	b	-	a	b	b	b	b	b	b	a	b	a	a	b	b	b	b	-	a	a	a	b	a	b
*Chr4_27683625	A.B	b	b	b	b	-	b	-	b	-	b	b	b	-	b	b	b	b	-	b	b	b	b	b	b	-	b	b	b	b	b	b	b	b	-	b	b	-	b	-	-	-	-	b	b	b	b	b	b
*Chr4_27683626	A.B	b	b	b	b	-	b	-	b	-	b	b	b	-	b	b	b	b	-	b	b	b	b	b	b	-	b	b	b	b	b	b	b	b	-	b	b	-	b	-	-	-	-	b	b	b	b	b	b
*Chr4_27683629	A.B	b	b	b	b	-	b	-	b	-	b	b	b	-	b	b	b	b	-	b	b	b	b	b	b	-	b	b	b	b	b	b	b	b	-	b	b	-	b	-	-	-	-	b	b	b	b	b	b
*Chr4_32883291	A.B	a	a	a	a	a	a	a	a	-	a	a	a	a	a	a	-	a	a	a	a	a	a	a	-	a	a	a	a	-	-	a	-	a	a	-	a	a	a	a	a	a	-	a	-	a	a	a	a
*Chr4_33583215	A.B	a	-	a	a	a	a	a	a	-	a	a	a	a	a	a	a	a	a	-	-	a	a	a	a	a	a	a	-	a	a	a	-	a	a	a	a	-	a	-	a	-	a	a	a	a	a	a	-
*Chr4_43080918	A.B	a	b	a	a	a	a	b	b	-	a	a	b	b	b	b	a	a	a	b	a	a	b	a	b	b	b	a	b	-	a	-	b	b	b	b	a	a	b	a	b	b	b	a	a	b	a	a	a
*Chr4_44085988	A.B	a	b	a	a	a	a	b	b	-	a	a	b	b	b	b	a	a	a	b	a	a	b	a	b	b	b	a	b	-	b	-	b	b	b	b	a	a	b	a	b	b	b	a	a	b	a	a	a
*Chr4_44134738	A.B	a	-	a	a	a	a	b	b	-	a	a	b	b	b	b	a	a	a	b	a	a	b	a	b	b	b	a	b	-	b	-	-	b	b	b	a	a	b	a	b	-	b	a	a	b	a	a	a
*Chr4_44269131	A.B	a	b	a	a	a	a	b	b	-	a	a	b	b	b	b	a	a	a	b	a	a	b	a	b	b	b	a	b	-	b	-	b	b	b	b	a	a	b	a	b	b	b	a	a	b	a	a	a
*Chr4_44269134	A.B	a	b	a	a	a	a	b	b	-	a	a	b	b	b	b	a	a	a	b	a	a	b	a	b	b	b	a	b	-	b	-	b	b	b	b	a	a	b	a	b	b	b	a	a	b	a	a	a
*Chr4_44418616	A.B	a	b	a	a	a	a	b	b	-	a	a	b	b	b	b	a	a	a	b	a	a	b	a	b	b	b	a	b	-	b	-	b	b	b	b	a	a	b	a	b	b	b	a	a	b	a	a	a
*Chr4_44418650	A.B	a	b	a	a	a	a	b	b	-	a	a	b	b	b	b	a	a	a	b	a	a	b	a	b	b	b	a	b	-	b	-	b	b	b	b	a	a	b	a	b	b	b	a	a	b	a	a	a
*Chr4_44648037	A.B	a	b	a	a	a	a	b	b	-	a	a	b	b	b	b	a	a	a	b	a	a	b	a	b	b	b	a	b	-	b	a	b	b	b	-	a	a	b	a	b	b	b	a	a	b	a	a	a
*Chr4_45276213	A.B	a	b	a	a	a	a	b	b	-	a	-	b	b	b	b	a	a	a	b	a	-	b	-	b	b	b	a	b	-	b	-	b	b	b	b	-	-	b	a	b	b	b	a	a	b	a	a	a
*Chr4_45488452	A.B	a	b	a	-	a	a	b	b	-	a	a	b	b	b	b	a	a	a	b	a	a	b	a	b	b	b	a	b	-	b	-	b	b	b	b	a	a	b	a	b	b	b	a	a	b	a	a	a
*Chr4_45488463	A.B	a	-	a	a	a	a	-	-	-	a	a	-	-	-	-	a	a	a	-	a	a	-	a	-	-	-	a	-	-	-	-	-	-	-	-	a	a	-	a	-	-	-	a	a	-	a	a	a
*Chr4_45974764	A.B	a	b	a	a	a	a	b	b	-	a	a	b	b	b	b	a	a	a	b	a	a	b	a	b	b	b	a	b	-	b	-	b	b	b	b	a	a	b	a	b	b	b	a	a	b	a	a	a
*Chr4_47361550	A.B	a	b	a	a	-	a	b	b	-	a	-	b	-	-	-	a	-	-	-	a	a	-	a	b	-	b	a	b	-	b	-	b	b	-	b	a	-	b	-	b	b	-	-	a	b	-	-	a
*Chr4_48263046	A.B	-	-	-	a	a	-	-	-	-	a	a	-	-	-	-	a	a	-	-	-	-	-	-	-	a	-	a	-	-	-	-	-	-	-	a	a	-	-	-	-	a	a	-	-	-	a	a	-
*Chr4_48726308	A.B	b	b	-	b	-	b	-	b	-	-	b	-	-	b	-	-	-	b	-	-	-	b	b	b	b	b	b	-	b	b	b	b	b	b	-	b	b	-	-	-	-	-	-	b	-	b	-	b
*Chr4_49498375	A.B	a	-	a	a	a	a	-	-	-	a	a	a	-	b	b	a	a	a	-	a	a	-	a	b	-	a	a	-	a	-	a	-	-	-	b	a	a	-	a	-	b	-	a	a	-	a	a	a
*Chr4_53354216	A.B	a	-	-	a	a	a	a	a	-	a	-	a	a	a	a	a	a	a	-	a	a	-	a	a	a	a	a	a	-	a	a	a	a	a	a	-	a	a	a	a	-	a	a	a	-	a	a	a
*Chr4_57262719	A.B	b	b	b	-	-	-	-	-	-	-	-	-	-	-	-	-	-	-	-	-	b	-	-	-	-	-	-	-	-	-	-	-	b	b	-	-	-	-	-	b	b	-	-	-	-	-	b	-
*Chr4_58689550	A.B	-	b	-	a	a	a	a	-	-	a	a	a	a	b	-	a	a	a	-	a	a	b	a	b	a	b	a	b	-	-	-	a	-	-	b	a	-	-	a	-	b	-	a	a	-	a	a	a
*Chr4_58689551	A.B	-	b	-	a	a	a	a	-	-	a	a	a	a	b	-	a	a	a	-	a	a	b	a	b	a	b	a	b	-	-	-	a	-	-	b	a	-	-	a	-	b	-	a	a	-	a	a	a
*Chr4_61573445	A.B	b	b	b	a	a	b	a	b	-	a	a	a	a	b	b	a	a	a	b	a	a	b	a	b	a	b	a	b	a	b	-	a	b	b	b	a	b	b	a	b	b	b	a	a	b	a	a	a
*Chr4_62739924	A.B	b	b	b	a	a	b	a	b	-	a	a	a	a	b	b	b	a	a	b	a	a	b	b	b	a	b	a	b	a	b	-	a	b	b	b	a	b	b	a	b	b	b	a	a	b	a	a	a
*Chr4_63646710	A.B	b	b	b	b	b	-	b	b	-	b	-	b	b	-	b	b	b	b	-	b	-	-	b	b	b	b	b	b	b	b	-	b	b	b	b	b	b	b	-	b	b	-	b	b	b	b	-	b
*Chr4_66776961	A.B	-	a	a	-	-	-	-	-	-	a	-	-	-	-	-	-	a	a	a	a	a	-	a	-	-	-	-	-	-	-	-	-	-	a	-	-	-	-	-	a	-	-	-	-	a	-	-	-
*Chr4_66776968	A.B	-	a	a	-	-	-	-	-	-	a	-	-	-	-	-	-	a	a	a	a	a	-	a	-	-	-	-	-	-	-	-	-	-	a	-	-	-	-	-	a	-	-	-	-	a	-	-	-
*Chr4_66952200	A.B	-	-	-	-	-	b	-	-	-	b	-	-	b	-	-	b	-	b	b	-	-	-	b	-	-	-	-	-	-	-	-	-	-	-	-	-	-	-	b	b	b	-	b	-	-	b	-	-
*Chr4_68456977	A.B	b	b	b	a	a	a	a	b	-	a	a	a	a	b	b	b	a	a	b	a	a	b	b	b	a	b	a	b	a	b	-	b	b	b	b	a	b	b	a	b	b	a	a	a	b	a	a	a
*Chr4_68613464	A.B	b	b	b	a	a	a	a	b	-	a	a	a	a	b	b	b	a	a	b	a	a	b	b	b	a	b	a	-	a	b	-	-	b	b	-	a	b	-	a	b	b	a	a	a	b	a	a	a
*Chr4_68613503	A.B	b	b	b	a	a	a	a	b	-	a	a	a	a	b	b	b	a	a	b	a	a	b	b	b	a	b	a	-	a	b	-	-	b	b	-	a	b	-	a	b	b	a	a	a	b	a	a	a
*Chr4_69032742	A.B	b	b	b	a	a	a	a	b	-	a	a	a	a	b	b	b	a	a	b	a	a	b	b	b	a	b	a	b	a	b	-	-	b	b	b	a	b	b	a	b	b	a	a	a	-	a	a	a
*Chr4_69246278	A.B	b	b	b	a	a	a	a	b	-	a	a	a	a	b	b	b	a	a	b	a	a	b	b	b	a	b	a	b	a	b	-	b	b	b	b	a	b	b	a	b	b	a	a	a	b	a	a	a
*Chr4_69431815	A.B	b	b	b	a	a	a	a	b	-	a	a	a	a	b	b	b	a	a	b	a	a	b	b	b	a	b	a	b	a	b	-	b	b	b	b	a	b	b	a	b	b	a	a	a	b	a	a	a
*Chr4_69431822	A.B	b	b	b	a	a	a	a	b	-	a	a	a	a	b	b	b	a	a	b	a	a	b	b	b	a	b	a	b	a	b	-	b	b	b	b	a	b	b	a	b	b	a	a	a	b	a	a	a
*Chr4_70236212	A.B	b	b	b	a	a	a	a	b	-	a	a	a	a	b	b	b	a	a	b	a	a	b	b	b	a	b	a	b	a	b	-	b	b	b	b	a	b	b	a	b	b	a	a	a	b	a	a	a
*Chr4_70236284	A.B	b	b	b	a	a	a	a	b	-	a	a	a	a	b	b	b	-	a	b	a	a	b	b	b	a	b	a	b	a	b	-	b	b	b	b	a	b	b	a	b	b	-	a	a	b	a	a	a
*Chr4_70319276	A.B	b	b	b	a	a	a	a	b	-	a	a	a	a	b	b	b	a	a	b	a	a	b	b	b	a	b	a	b	a	b	-	b	b	b	b	a	b	b	a	b	b	a	a	a	b	a	a	a
*Chr4_75211779	A.B	-	-	a	a	-	a	a	-	-	a	-	-	-	-	-	a	a	a	-	-	-	a	a	-	-	a	a	a	a	a	a	-	-	a	a	-	a	a	a	a	-	-	a	-	a	a	a	a
*Chr4_83261659	A.B	b	-	b	b	b	b	b	b	-	-	b	-	b	b	b	b	b	-	-	b	b	-	b	-	b	b	-	b	b	b	b	-	-	-	-	b	-	-	b	-	b	b	b	b	b	b	-	b
*Chr4_84722710	A.B	a	a	a	a	a	a	-	a	-	a	a	a	a	a	a	a	a	a	-	a	a	a	-	a	a	a	a	a	a	a	a	a	a	a	a	a	a	a	a	-	a	-	-	a	a	-	a	a
*Chr4_85262013	A.B	-	b	b	b	b	b	b	b	-	b	-	b	b	b	b	-	-	-	b	b	b	b	-	b	b	-	b	b	b	b	b	b	-	-	b	b	b	b	b	b	b	-	-	b	b	-	b	-
*Chr4_85361986	A.B	b	b	-	b	b	b	b	-	-	b	b	b	b	b	b	b	-	b	-	b	b	-	b	b	b	-	b	-	b	b	b	-	-	-	-	-	-	b	b	b	-	-	b	-	-	b	-	-
*Chr4_88015574	A.B	a	a	a	-	a	a	-	a	-	a	-	a	a	a	a	a	a	a	a	-	a	-	a	a	a	a	-	a	a	-	a	a	a	a	a	a	a	a	-	-	a	-	a	a	a	a	a	a
*Chr4_88835332	A.B	b	b	-	-	b	-	b	b	-	b	b	b	b	b	b	b	-	b	b	-	b	b	-	b	b	b	-	-	b	-	-	b	b	b	b	-	b	b	b	b	b	-	b	b	b	b	b	b
*Chr4_95314488	A.B	b	b	b	b	b	b	b	b	-	b	b	b	b	b	b	b	b	b	b	b	b	b	b	b	b	b	b	b	b	b	b	b	b	b	b	b	b	b	b	b	b	b	b	b	b	b	b	b
*Chr4_95881743	A.B	b	b	b	b	b	b	b	b	-	b	b	b	b	b	b	b	b	b	b	b	b	b	b	b	b	b	b	b	b	b	b	b	b	b	b	b	b	b	b	b	b	b	b	b	b	b	b	b
*Chr4_95881788	A.B	b	b	b	b	b	b	b	b	-	b	b	b	b	b	b	b	b	b	b	b	b	b	b	b	b	b	b	b	b	b	b	b	b	b	b	b	b	b	b	b	b	b	b	b	b	b	b	b
*Chr4_95996624	A.B	b	b	b	b	b	b	b	b	-	b	b	b	b	b	b	b	b	b	b	b	b	b	b	b	b	b	b	b	b	b	b	b	b	b	b	b	b	b	b	b	b	b	b	b	b	b	b	b
*Chr4_96097100	A.B	b	b	b	b	b	b	b	b	-	b	b	b	b	b	b	b	b	b	b	b	b	b	b	b	b	b	b	b	b	b	b	b	b	b	b	b	b	b	b	b	b	b	b	b	b	b	b	b
*Chr4_96227767	A.B	b	b	b	b	b	b	b	b	-	b	b	b	b	b	b	b	b	b	b	b	b	b	b	b	b	b	b	b	b	b	b	b	b	b	b	b	b	b	b	b	b	b	b	b	b	b	b	b
*Chr4_96244371	A.B	-	a	-	a	a	a	a	a	-	a	-	a	a	a	a	a	a	a	-	a	a	a	-	a	a	a	-	a	-	a	-	-	a	-	-	a	-	a	a	a	a	-	-	-	a	-	a	-
*Chr4_96244377	A.B	-	a	-	a	a	a	a	a	-	a	-	a	a	a	a	a	a	a	-	a	a	a	-	a	a	a	-	a	-	a	-	-	a	-	-	a	-	a	a	a	a	-	-	-	a	-	a	-
*Chr4_96244400	A.B	-	a	-	-	a	a	a	a	-	a	-	a	a	a	a	a	a	a	-	a	a	a	-	a	a	a	-	a	-	a	-	-	-	-	-	-	-	a	a	a	a	-	-	-	a	-	a	-
*Chr4_96244401	A.B	b	b	b	b	b	b	b	b	-	b	b	b	b	b	b	b	b	b	b	b	b	b	b	b	b	b	b	b	b	b	b	b	b	b	b	b	b	b	b	b	b	b	b	b	b	b	b	b
*Chr4_96964267	A.B	a	a	a	a	a	-	a	-	-	-	-	-	a	-	a	a	-	a	-	a	a	-	-	a	-	-	a	a	a	a	a	-	a	a	a	-	-	-	a	a	a	-	-	-	a	-	-	a
*Chr4_103581286	A.B	b	b	b	b	a	b	b	a	-	a	b	a	a	a	-	a	a	-	b	a	b	b	a	b	a	b	a	b	b	a	a	b	b	b	b	a	b	b	a	b	a	a	b	a	a	b	a	-
*Chr4_104014274	A.B	b	b	b	b	a	b	b	a	-	a	b	a	a	a	-	a	a	-	b	a	b	b	a	b	a	b	a	b	b	a	a	b	b	b	b	a	b	b	a	b	a	a	b	a	a	b	a	-
*Chr4_104014284	A.B	b	b	b	b	a	b	b	a	-	a	b	a	a	a	-	a	a	-	b	a	b	b	a	b	a	b	a	b	b	a	a	b	b	b	b	a	b	b	a	b	a	a	b	a	a	b	a	-
*Chr4_105399416	A.B	b	b	b	b	a	b	b	a	-	a	b	a	a	a	-	a	a	b	b	a	b	b	a	b	a	b	a	b	b	a	a	b	b	b	b	a	b	b	a	b	a	a	b	a	a	b	a	-
*Chr4_105718023	A.B	b	b	b	b	a	b	b	a	-	a	b	a	a	a	-	a	a	b	b	a	b	b	a	b	a	b	a	b	b	a	a	b	b	b	b	a	b	b	a	b	a	a	b	a	a	b	a	-
*Chr4_105718063	A.B	b	b	b	b	a	b	b	a	-	a	b	a	a	a	-	a	a	b	b	a	b	b	a	b	a	b	a	b	b	a	a	b	b	b	b	a	b	b	a	b	a	a	b	a	a	b	a	-
*Chr4_105718090	A.B	b	b	b	b	a	b	b	a	-	a	b	a	a	a	-	a	a	b	b	a	b	b	a	b	a	b	a	b	b	a	a	b	b	b	b	a	b	b	a	b	a	a	b	a	a	b	a	-
*Chr4_105781471	A.B	b	b	b	b	a	b	b	a	-	a	b	a	a	a	-	a	a	b	b	a	b	b	a	b	a	b	a	b	b	a	a	b	b	b	b	a	b	b	a	b	a	a	b	a	a	b	a	-
*Chr4_105781499	A.B	b	b	b	b	a	b	b	a	-	a	b	a	a	a	-	a	a	b	b	a	b	b	a	b	a	b	a	b	b	a	a	b	b	b	b	a	b	b	a	b	a	a	b	a	a	b	a	-
*Chr4_105923623	A.B	a	a	a	a	a	a	a	a	-	a	a	a	a	a	a	a	a	a	a	a	a	a	a	a	-	a	a	-	a	-	a	a	a	a	a	a	a	a	-	a	a	a	a	a	a	a	a	-
*Chr4_105936965	A.B	b	b	b	b	-	b	b	-	-	-	b	-	-	-	-	-	-	b	b	-	b	b	-	b	-	b	-	b	b	-	-	b	b	b	b	-	b	b	b	b	-	-	b	-	-	b	-	-
*Chr4_106040648	A.B	b	b	b	b	a	b	b	a	-	a	b	a	a	a	-	a	a	b	b	a	b	b	a	b	a	b	a	b	b	a	a	a	b	b	b	a	b	b	b	b	a	a	b	a	a	b	a	-
*Chr4_106040685	A.B	b	b	b	b	a	b	b	a	-	a	b	a	a	a	-	a	a	b	b	a	b	b	a	b	a	b	a	b	b	a	a	a	b	b	b	a	b	b	b	b	a	a	b	a	a	b	a	-
*Chr4_106686225	A.B	b	b	b	b	a	b	b	a	-	a	b	a	a	a	-	a	a	b	b	a	b	b	a	b	a	b	a	b	b	a	a	a	b	b	b	a	b	b	b	b	a	a	b	a	a	b	a	-
*Chr4_107233343	A.B	b	b	b	b	-	b	b	a	-	a	b	a	a	a	-	a	a	b	b	a	b	b	a	b	a	b	a	b	b	a	-	a	b	b	b	a	b	b	b	b	-	-	b	-	-	b	a	-
*Chr4_107287815	A.B	b	b	b	b	a	b	b	a	-	a	b	a	a	a	-	a	a	b	b	a	b	b	a	b	a	b	a	b	b	a	a	a	b	b	b	a	b	b	b	b	a	a	b	a	a	b	a	-
*Chr4_107844361	A.B	-	-	-	a	-	-	-	a	-	-	-	-	-	-	-	-	-	-	-	-	-	-	-	-	a	-	-	-	-	-	-	-	-	a	-	-	a	-	-	-	a	a	-	-	a	-	a	-
*Chr4_107844438	A.B	b	-	b	-	-	-	b	b	-	b	-	b	b	b	-	b	-	-	b	b	b	-	b	b	b	b	b	-	-	b	b	b	b	b	-	b	b	-	-	b	b	b	b	b	b	b	-	b
*Chr4_109310217	A.B	-	-	b	-	-	-	-	-	-	-	b	b	-	-	b	b	b	b	-	b	-	-	b	-	-	-	b	-	-	-	-	-	-	b	-	-	-	-	-	-	-	-	-	b	-	-	-	-
*Chr4_109310223	A.B	-	-	b	-	-	b	-	-	-	-	b	b	-	-	b	b	b	b	-	b	-	-	b	-	-	-	b	-	-	b	-	-	-	b	-	-	-	b	-	b	-	-	-	b	-	-	-	-
*Chr4_109310236	A.B	-	-	b	-	-	b	-	-	-	-	b	b	-	-	b	b	b	b	-	b	-	-	b	-	-	-	b	-	-	b	-	-	-	b	-	-	-	b	-	b	-	-	-	b	-	-	-	-
*Chr4_109310267	A.B	-	-	b	-	-	-	-	-	-	-	b	-	-	-	b	b	b	b	-	b	-	-	b	-	-	-	b	-	-	-	-	-	-	b	-	-	-	-	-	-	-	-	-	b	-	-	-	-
*Chr4_109853524	A.B	b	b	b	b	a	b	b	a	-	a	a	a	a	a	-	a	a	b	b	a	b	b	a	b	b	b	a	b	b	a	a	a	b	b	b	a	b	b	b	b	a	a	b	a	a	b	a	-
*Chr4_112451295	A.B	b	b	b	b	a	b	b	a	-	a	a	a	a	a	-	a	a	b	b	a	b	b	a	b	b	b	a	b	b	a	a	a	b	b	b	a	b	b	b	b	a	a	b	a	a	b	a	-
*Chr4_112451321	A.B	b	b	b	b	a	b	b	a	-	a	a	a	a	a	-	a	a	b	b	a	b	b	a	b	b	b	a	b	b	a	a	a	b	b	b	a	b	b	b	b	a	a	b	a	a	b	a	-
*Chr4_119130217	A.B	a	a	a	a	a	a	a	a	-	a	a	a	a	a	a	a	a	a	a	a	a	a	a	a	a	a	a	a	a	a	a	a	a	a	a	-	a	a	a	a	a	a	a	a	a	a	a	a
*Chr4_120041582	A.B	b	b	a	b	a	b	b	a	-	a	a	a	a	a	-	b	a	b	b	a	b	b	b	b	-	b	a	-	b	a	a	a	b	b	b	a	a	b	b	b	a	a	b	a	a	b	a	-
*Chr4_120370142	A.B	b	b	a	b	a	b	b	a	-	a	a	a	a	a	-	b	a	b	b	a	b	b	b	b	-	b	a	-	b	a	a	a	b	b	b	a	a	b	b	b	a	a	b	a	a	b	a	-
*Chr4_123244120	A.B	b	b	a	b	a	b	b	a	-	a	a	a	a	a	-	b	a	b	b	a	b	b	b	b	-	b	a	-	b	a	a	a	b	b	b	a	a	b	b	b	a	a	b	a	a	b	a	-
*Chr4_125139473	A.B	b	b	a	b	a	b	b	a	-	a	a	-	-	-	-	b	-	b	b	-	b	b	b	b	-	b	a	b	b	-	a	a	b	b	b	a	a	b	b	b	a	-	b	-	a	b	-	-
*Chr4_125139491	A.B	b	b	a	b	a	b	b	a	-	a	a	a	a	-	-	b	a	b	b	a	b	b	b	b	-	b	-	b	b	a	-	a	b	b	b	a	a	b	b	b	a	a	b	a	a	b	-	-
*Chr4_127538080	A.B	a	a	a	a	a	a	a	a	-	a	a	a	a	a	a	a	a	a	a	a	a	a	a	a	a	a	a	a	a	a	a	a	a	a	a	a	a	a	a	-	a	a	a	a	a	a	a	a
*Chr4_132223749	A.B	b	a	a	b	a	b	a	a	-	b	a	a	a	a	-	b	a	b	-	a	b	b	b	b	-	b	a	-	b	a	a	a	b	b	b	a	a	b	b	b	a	a	b	a	a	b	a	-
*Chr4_132223790	A.B	b	a	a	b	a	b	a	a	-	b	a	a	a	a	-	b	a	b	-	a	b	b	b	b	-	b	a	-	b	a	a	a	b	b	b	a	a	b	b	b	a	a	b	a	a	b	a	-
*Chr4_132630240	A.B	b	a	a	b	a	b	a	a	-	b	a	a	a	a	-	b	a	b	-	a	b	b	b	b	-	b	a	-	b	a	a	a	b	b	b	a	a	b	b	b	a	a	b	a	a	b	a	-
*Chr4_134185376	A.B	b	a	a	b	a	b	a	a	-	b	a	a	a	a	-	b	a	b	-	a	b	b	b	b	-	b	a	-	b	a	a	a	b	b	b	a	a	b	b	b	a	a	b	a	a	b	a	b
*Chr4_134992653	A.B	b	a	a	b	a	b	a	a	-	b	a	a	a	a	-	b	a	b	-	a	b	b	b	b	-	b	a	-	b	a	a	a	b	b	b	a	a	b	b	b	a	a	b	a	a	b	a	b
*Chr4_135330843	A.B	b	a	a	b	a	b	a	a	-	b	a	a	a	a	-	b	a	b	-	a	b	b	b	b	-	b	a	-	b	a	a	a	b	b	b	a	a	b	b	b	a	a	b	a	a	b	a	b
*Chr4_135526113	A.B	b	a	a	b	a	b	a	a	-	b	a	a	a	a	-	b	a	b	-	a	b	b	b	b	-	b	a	b	b	a	a	-	b	b	b	a	a	b	b	b	a	a	b	a	a	b	a	b
*Chr4_135557659	A.B	b	a	a	b	a	b	a	a	-	b	a	a	a	a	-	b	a	b	-	a	b	b	b	b	-	b	a	-	b	a	a	a	b	b	b	a	a	b	b	b	a	a	b	a	a	b	a	b
*Chr4_136079768	A.B	b	a	a	b	a	b	a	a	-	b	a	a	a	a	b	b	a	b	-	a	b	b	b	b	-	b	a	-	b	a	a	a	b	b	b	a	a	b	b	b	a	a	b	a	a	b	a	b
*Chr4_136088663	A.B	b	a	a	b	a	b	a	a	-	b	a	a	a	a	b	b	a	b	-	a	b	b	b	b	-	b	a	-	b	a	a	a	b	b	b	a	a	b	b	b	a	a	b	a	a	b	a	b
*Chr4_136088666	A.B	b	a	a	b	a	b	a	a	-	b	a	a	a	a	b	b	a	b	-	a	b	b	b	b	-	b	a	-	b	a	a	a	b	b	b	a	a	b	b	b	a	a	b	a	a	b	a	b
*Chr4_136088710	A.B	b	a	a	b	a	b	a	a	-	b	a	a	a	a	b	b	a	b	-	a	b	b	b	b	-	b	a	-	b	a	a	a	b	b	b	a	a	b	b	b	a	a	b	a	a	b	a	b
*Chr4_136222451	A.B	b	a	a	-	a	b	a	a	-	b	a	a	a	a	b	b	a	b	-	a	b	b	b	b	-	b	-	b	b	a	a	a	b	b	-	a	a	b	b	b	a	a	b	a	a	b	a	b
*Chr4_136222509	A.B	b	a	a	b	a	b	a	a	-	b	a	a	a	a	b	b	a	b	-	a	b	b	b	b	-	b	-	b	b	a	a	a	b	b	b	a	a	b	b	b	a	a	b	a	a	b	a	b
*Chr4_136899561	A.B	b	a	a	b	a	b	a	a	-	b	a	a	a	a	b	b	a	b	-	a	b	b	b	b	-	b	a	-	b	a	a	a	b	b	b	a	b	b	b	b	a	a	b	a	a	b	a	b
*Chr4_137579839	A.B	b	a	a	b	a	b	a	a	-	b	a	a	a	a	b	b	a	b	-	a	b	b	b	b	-	b	a	-	b	a	a	a	b	b	b	a	b	b	b	b	a	a	b	a	a	b	a	b
*Chr4_139184326	A.B	b	a	a	b	a	b	a	a	-	b	a	a	a	a	b	b	a	b	-	a	b	b	b	b	-	b	a	b	b	a	a	a	b	b	b	a	b	b	b	b	a	a	b	a	a	b	a	b
*Chr4_139731831	A.B	b	a	a	b	a	b	a	a	-	b	a	a	a	a	b	b	a	b	-	a	b	b	b	b	-	b	a	b	b	a	a	a	b	b	b	a	b	b	b	b	a	a	b	a	a	b	-	b
*Chr4_139866823	A.B	b	a	a	b	a	b	-	a	-	b	a	-	a	a	b	b	a	b	b	a	b	b	b	b	-	b	a	b	b	a	a	a	b	b	b	a	b	b	b	b	-	a	b	a	a	b	a	b
*Chr4_139866829	A.B	b	a	a	b	a	b	-	a	-	b	a	-	a	a	b	b	a	b	b	a	b	b	b	b	-	b	a	b	b	a	a	a	b	b	b	a	b	b	b	b	-	a	b	a	a	b	a	b
*Chr4_139866850	A.B	b	a	a	b	a	b	-	a	-	b	a	-	a	a	b	b	a	b	b	a	b	b	b	b	-	b	a	b	b	a	a	a	b	b	b	a	b	b	b	b	-	a	b	a	a	b	a	b
*Chr4_139947744	A.B	b	a	a	b	a	b	a	a	-	b	a	a	a	a	b	b	a	b	-	a	b	b	b	b	-	b	a	b	b	a	a	a	b	b	b	a	b	b	b	b	a	a	b	a	a	b	a	b
*Chr4_139990984	A.B	b	a	a	b	a	b	a	a	-	b	a	a	a	a	b	b	a	b	-	a	b	b	b	b	-	b	a	b	b	a	a	a	b	b	b	a	b	b	b	b	a	a	b	a	a	b	a	b
*Chr4_139990995	A.B	b	a	a	b	a	b	a	a	-	b	a	a	a	a	b	b	a	b	-	a	b	b	b	b	-	b	a	b	b	a	a	a	b	b	b	a	b	b	b	b	a	a	b	a	a	b	a	b
*Chr4_139991026	A.B	b	a	a	b	-	b	a	a	-	b	a	a	a	a	b	b	a	b	-	a	b	b	b	b	-	b	a	b	b	a	a	a	b	b	b	a	b	b	b	b	a	a	b	a	a	b	-	b
*Chr4_140638667	A.B	b	a	a	a	a	b	a	a	-	b	a	a	a	a	b	b	a	b	-	a	b	b	b	b	-	b	a	b	b	a	a	a	b	b	b	a	b	b	b	b	a	a	b	a	a	b	a	b
*Chr4_140638684	A.B	b	a	a	a	a	b	a	a	-	b	a	a	a	a	b	b	a	b	-	a	b	b	b	b	-	b	a	b	b	a	a	a	b	b	b	a	b	b	b	b	a	a	b	a	a	b	a	b
*Chr4_140879613	A.B	b	a	a	a	a	b	a	a	-	b	a	a	a	a	b	b	a	b	-	a	b	b	b	b	-	b	a	b	b	a	a	a	b	b	b	a	b	b	b	b	a	a	b	a	a	b	a	b
*Chr4_143029179	A.B	b	a	a	a	a	b	a	a	-	b	a	a	a	a	b	b	a	b	-	a	b	b	b	b	-	b	a	b	b	a	a	a	b	b	b	a	b	b	b	b	a	a	b	a	a	b	a	b
*Chr4_143036446	A.B	a	-	a	-	-	-	a	-	-	-	a	-	a	-	a	-	-	-	-	-	-	-	-	a	-	-	-	-	-	-	-	-	-	-	-	-	-	-	-	-	-	-	-	-	a	-	-	-
*Chr4_143148553	A.B	b	a	a	a	a	b	a	a	-	b	a	a	a	a	b	b	a	b	-	-	b	b	b	b	-	b	a	b	b	a	a	a	b	b	b	a	b	b	b	b	a	a	b	a	a	b	a	b
*Chr4_143459866	A.B	b	a	a	a	a	b	a	a	-	b	a	a	a	a	b	b	a	b	-	a	b	b	b	b	-	b	b	b	b	a	a	a	b	b	b	a	b	b	b	b	a	a	b	a	a	b	a	b
*Chr4_143474573	A.B	b	a	a	a	a	b	a	a	-	b	a	a	a	a	b	b	a	b	-	a	b	b	b	b	-	b	b	b	b	a	a	a	b	b	b	a	b	b	b	b	a	a	b	a	a	b	a	b
*Chr4_143474583	A.B	b	a	a	a	a	b	a	a	-	b	a	a	a	a	b	b	a	b	-	a	b	b	b	b	-	b	b	b	b	a	a	a	b	b	b	a	b	b	b	b	a	a	b	a	a	b	a	b
*Chr4_144285817	A.B	b	a	a	a	a	b	a	a	-	b	a	a	a	a	b	b	a	b	-	a	b	b	b	b	-	b	b	b	b	a	a	a	b	b	b	a	b	b	b	b	a	a	b	a	a	b	a	b
*Chr4_144823260	A.B	b	a	a	a	a	b	a	a	-	b	a	a	a	a	b	b	a	b	-	a	b	b	b	b	-	b	b	b	b	a	a	a	b	b	b	a	b	b	b	b	a	a	b	a	a	b	a	b
*Chr4_145746238	A.B	b	a	a	a	a	b	a	a	-	b	a	a	a	a	b	b	a	b	-	a	b	b	b	b	-	b	b	b	b	a	a	a	b	b	b	a	b	b	b	b	a	a	b	a	b	b	a	b
*Chr4_147170024	A.B	-	-	-	-	-	-	-	-	-	b	-	-	b	-	-	-	-	b	b	-	b	-	-	b	-	-	-	-	-	b	-	b	-	-	b	-	-	-	-	-	-	-	-	-	-	-	-	-
*Chr4_147170087	A.B	-	-	-	-	-	-	-	-	-	-	-	-	b	-	-	-	-	b	-	-	b	-	-	-	-	-	-	-	-	b	-	b	-	-	b	-	-	-	a	-	-	-	-	-	-	-	-	-
*Chr4_147170090	A.B	-	-	-	-	-	a	-	-	-	-	-	-	b	a	-	-	-	b	-	-	b	-	-	-	-	-	-	-	-	b	-	-	-	-	b	-	-	-	a	-	-	-	-	-	-	-	-	-
*Chr4_147170095	A.B	-	-	-	-	-	a	-	-	-	-	-	-	b	a	-	-	-	b	-	-	b	-	-	-	-	-	-	-	-	b	-	-	-	-	b	-	-	-	a	-	-	-	-	-	-	-	-	-
*Chr4_150032335	A.B	-	-	-	a	-	a	-	-	-	-	-	-	-	-	-	a	-	-	-	-	a	-	-	-	-	-	-	a	a	-	-	-	-	-	-	-	-	a	a	-	-	a	-	-	-	-	-	-
*Chr4_155807401	A.B	b	a	a	a	a	b	a	a	-	b	a	a	a	a	b	a	a	b	a	a	b	b	a	b	-	b	b	-	b	a	a	a	b	b	a	a	b	b	b	b	a	a	b	a	b	b	a	-
*Chr4_156950707	A.B	b	a	a	a	a	b	a	a	-	b	a	a	a	a	b	a	a	b	a	a	b	b	a	b	a	b	b	b	b	a	a	a	b	b	a	-	b	b	b	b	a	a	b	a	b	b	a	b
*Chr4_159017821	A.B	b	a	-	-	a	b	-	a	-	b	-	-	-	-	b	a	-	b	a	a	b	b	a	b	a	b	b	b	b	-	-	-	b	b	-	a	b	b	b	b	-	-	b	-	b	b	-	b
*Chr4_159086362	A.B	b	b	-	b	-	b	b	-	-	b	b	-	b	b	b	-	b	b	-	b	b	b	-	b	-	b	-	b	b	-	-	-	b	b	b	b	b	b	b	b	-	-	b	-	b	b	b	b
*Chr4_159086377	A.B	b	b	-	b	-	b	b	-	-	b	b	-	b	b	b	-	b	b	-	b	b	b	-	b	-	b	-	b	b	b	-	-	b	b	b	b	b	b	b	b	-	-	b	-	b	b	b	b
*Chr4_159378868	A.B	-	a	a	a	a	-	a	a	-	-	a	a	a	a	-	a	a	-	a	a	-	-	a	-	a	-	-	-	-	a	a	a	-	-	a	a	-	-	-	-	a	a	-	a	-	-	a	-
*Chr4_159378879	A.B	b	a	a	a	a	b	a	a	-	b	a	a	a	a	b	a	a	b	a	a	b	-	a	b	a	b	b	b	b	a	a	a	b	b	a	a	b	b	b	-	a	a	b	a	b	b	a	b
*Chr4_159378886	A.B	b	a	a	a	a	b	a	a	-	b	a	a	a	a	b	a	a	b	a	a	b	b	a	b	a	b	b	b	b	a	a	a	b	b	a	a	b	b	b	b	a	a	b	a	b	b	a	b
*Chr4_162417324	A.B	-	a	-	-	a	-	-	a	-	-	a	a	a	-	-	-	-	-	a	a	-	-	a	-	a	-	-	-	-	-	-	a	-	-	a	a	-	-	-	-	-	a	-	-	-	-	a	-
*Chr4_162417337	A.B	b	a	a	a	a	b	a	a	-	b	a	a	a	a	b	a	a	b	a	a	b	b	a	b	a	b	b	b	b	a	a	a	b	b	a	a	b	b	b	a	a	a	b	a	b	b	a	b
*Chr4_162430607	A.B	b	a	-	-	a	b	a	a	-	b	a	a	-	a	b	-	a	b	a	a	b	b	a	b	a	b	b	b	b	a	a	a	b	b	a	a	b	b	b	a	-	a	b	-	b	b	a	b
*Chr4_163851187	A.B	b	a	a	a	a	b	a	a	-	b	a	a	a	a	b	a	a	b	a	a	b	b	a	b	a	b	b	b	b	a	a	a	b	b	a	a	b	b	b	a	a	a	b	a	b	b	a	b
*Chr4_163851190	A.B	b	a	a	a	a	b	a	a	-	b	a	a	a	a	b	a	a	b	a	a	b	b	a	b	a	b	b	b	b	a	a	a	b	b	a	a	b	b	b	a	a	a	b	a	b	b	a	b
*Chr4_164075798	A.B	b	a	a	a	a	a	a	a	-	b	a	a	a	a	b	a	a	b	a	a	b	b	a	b	a	b	b	b	b	a	a	a	b	b	a	a	b	b	b	a	a	a	b	a	b	b	a	b
*Chr4_166084658	A.B	b	a	a	a	a	a	a	a	-	b	a	a	a	a	b	a	a	b	a	a	b	b	a	b	a	b	b	b	b	a	a	a	b	b	a	a	b	-	a	a	a	a	b	a	b	b	a	b
*Chr4_166693372	A.B	b	a	a	a	a	a	a	a	-	b	a	a	a	a	b	a	a	b	a	a	b	b	a	b	a	b	b	b	b	a	a	a	b	b	a	a	b	-	a	a	b	a	b	a	b	b	a	b
*Chr4_171958611	A.B	b	a	a	a	a	a	a	b	-	b	a	a	a	a	b	a	a	b	a	a	b	b	a	b	a	b	a	b	b	a	a	a	b	b	a	a	b	-	a	a	b	a	b	a	b	b	a	b
*Chr4_172027319	A.B	b	a	a	a	a	a	a	b	-	b	a	a	a	a	b	a	a	b	a	a	b	b	a	b	a	b	a	b	b	-	a	a	b	b	a	a	b	-	a	a	b	a	b	a	b	b	a	b
*Chr4_172027337	A.B	-	a	a	a	a	a	a	a	-	-	a	a	a	a	a	a	a	-	a	a	-	a	a	a	a	-	a	-	-	a	a	a	a	-	a	a	-	a	a	a	a	a	-	a	-	-	a	a
*Chr4_173028948	A.B	b	a	a	a	a	a	a	b	-	b	a	a	a	a	b	a	a	b	a	a	b	b	a	b	a	b	a	b	b	a	a	a	b	b	a	a	b	-	a	a	b	a	b	a	b	b	a	b
*Chr4_173460478	A.B	-	a	a	-	-	-	a	-	-	a	a	-	a	-	a	a	-	a	-	a	a	a	a	a	a	a	a	-	a	-	a	a	a	a	-	-	a	-	a	a	a	a	a	a	a	a	a	a
*Chr4_173460501	A.B	-	a	a	-	-	-	a	-	-	a	a	-	a	-	a	a	-	a	-	a	a	a	a	a	a	a	a	-	a	-	a	a	a	a	-	-	a	-	a	a	a	a	a	a	a	a	a	a
*Chr4_173460512	A.B	-	a	a	-	-	-	a	-	-	a	a	-	a	-	a	a	-	a	-	a	a	a	a	a	a	a	a	-	a	-	a	a	a	a	-	-	a	-	a	a	a	a	a	a	a	a	a	a
*Chr4_173460516	A.B	-	a	a	-	-	-	a	-	-	a	a	-	a	-	a	a	-	a	-	a	a	a	a	a	a	a	a	-	a	-	a	a	a	a	-	-	a	-	a	a	a	a	a	a	a	a	a	a
*Chr4_173460517	A.B	b	a	a	-	-	-	a	b	-	b	a	-	a	-	b	a	-	b	-	a	b	b	a	b	a	a	a	b	b	-	a	a	b	b	-	-	b	-	a	a	b	a	b	a	b	b	a	b
*Chr4_173775444	A.B	b	-	-	-	-	a	a	b	-	b	a	a	-	-	b	a	-	-	-	a	-	-	a	b	-	-	-	b	b	-	-	a	b	b	-	a	b	-	-	-	b	-	b	a	b	b	-	b
*Chr4_173775464	A.B	b	-	-	-	-	a	a	b	-	b	-	a	-	-	b	a	-	-	-	a	-	b	a	b	-	-	-	b	b	-	-	a	b	b	-	a	b	-	-	-	b	-	b	a	b	b	-	b
*Chr4_174416585	A.B	-	-	a	-	a	-	-	-	-	-	-	a	-	-	-	a	-	a	-	a	-	-	-	a	a	a	-	-	-	-	-	-	-	-	-	-	-	-	-	-	-	a	-	-	-	-	-	a
*Chr4_181188082	A.B	a	a	-	a	a	a	a	a	-	a	a	a	a	-	-	a	a	a	a	a	-	a	a	a	a	a	-	a	-	-	a	-	a	-	a	-	-	-	a	-	a	-	a	-	-	-	-	-
*Chr4_184344336	A.B	a	a	-	-	a	a	-	-	-	-	a	-	-	-	a	a	-	-	a	a	a	a	-	-	a	-	a	-	a	a	a	a	a	a	-	a	-	a	-	-	a	a	a	-	-	a	-	a
*Chr4_186251749	A.B	b	a	a	a	a	a	a	b	-	b	a	a	a	a	b	a	a	-	a	a	b	b	a	b	a	-	a	b	b	a	a	a	b	b	a	a	b	a	a	a	b	a	b	b	b	b	a	b
*Chr4_186251788	A.B	b	a	a	a	a	a	a	b	-	b	a	a	a	a	b	a	a	-	a	a	b	b	a	b	a	-	a	b	b	a	a	a	b	b	a	a	b	a	a	a	b	a	b	b	b	b	a	b
*Chr4_186799553	A.B	b	a	a	a	a	a	a	b	-	b	a	a	a	a	b	a	a	-	a	a	b	b	a	b	a	a	a	b	b	a	a	a	b	b	a	a	b	a	a	a	b	a	b	b	b	b	a	b
*Chr4_191385518	A.B	b	a	a	a	a	a	a	b	-	b	a	a	a	a	b	a	a	b	a	a	b	b	a	b	a	a	a	b	b	a	a	a	b	b	b	b	b	a	a	a	b	a	b	b	a	b	a	b
*Chr4_191898373	A.B	b	a	a	a	a	a	a	b	-	b	a	a	a	a	b	a	a	b	a	a	b	b	a	b	a	a	a	b	b	a	a	a	b	b	b	b	b	a	a	a	b	a	b	b	a	b	a	b
*Chr4_192883538	A.B	b	a	a	a	a	a	a	b	-	b	a	a	a	a	b	a	a	b	a	a	b	a	a	b	a	-	a	b	b	a	a	a	b	b	b	b	b	a	a	a	b	a	b	b	a	b	a	b
*Chr4_192883540	A.B	b	a	a	a	a	a	a	b	-	b	a	a	a	a	b	a	a	b	a	a	b	a	a	b	a	-	a	b	b	a	a	a	b	b	b	b	b	a	a	a	b	a	b	b	a	b	a	b
*Chr4_192883583	A.B	b	a	a	a	a	a	a	b	-	b	a	a	a	a	b	a	a	b	a	a	b	a	a	b	a	-	a	b	b	a	a	a	b	b	b	b	b	a	a	a	b	a	b	b	a	b	a	b
*Chr4_200669200	A.B	a	a	a	a	a	a	a	b	-	b	-	b	a	a	b	a	a	b	a	-	b	a	a	b	-	b	b	b	b	a	a	-	b	b	b	b	b	-	a	a	b	-	b	b	-	b	-	b
*Chr4_200669213	A.B	a	a	a	a	a	a	a	b	-	b	-	b	a	a	b	a	a	b	a	-	b	a	a	b	-	b	b	b	b	a	a	-	b	b	b	b	b	-	a	a	b	-	b	b	-	b	-	b
*Chr4_200934738	A.B	a	a	a	a	a	a	a	b	-	b	a	b	a	a	b	a	a	b	a	a	b	a	a	b	a	b	b	b	b	a	a	a	b	b	b	b	b	a	a	a	b	a	b	b	a	b	a	b
*Chr4_203132586	A.B	a	a	a	a	a	a	a	b	-	b	a	b	a	a	b	a	a	b	a	a	b	a	a	b	a	b	b	b	b	a	a	b	b	b	b	b	b	a	a	a	b	a	b	b	a	b	-	a
*Chr4_203175465	A.B	a	a	a	a	a	a	a	b	-	b	a	b	a	a	b	a	a	b	a	a	b	a	a	b	a	b	b	b	b	a	a	b	b	b	b	b	b	a	a	a	b	a	b	b	a	b	a	a
*Chr4_203175473	A.B	a	a	a	a	a	a	a	b	-	b	a	b	a	a	b	a	a	b	a	a	b	a	a	b	a	b	b	b	b	a	a	b	b	b	b	b	b	a	a	a	b	a	b	b	a	b	a	a
*Chr4_204309347	A.B	a	a	a	a	a	a	a	b	-	b	a	b	a	a	b	a	a	b	a	a	b	a	a	b	a	b	b	b	b	a	a	a	b	b	b	b	b	a	a	a	b	a	b	b	a	b	a	a
*Chr4_206035891	A.B	b	-	b	b	-	-	-	-	-	-	-	-	-	-	-	-	-	-	-	-	-	-	-	-	-	-	-	-	b	-	-	-	-	-	-	-	-	b	-	-	-	b	-	-	-	-	b	-
*Chr4_209415848	A.B	-	-	-	a	-	-	-	-	-	a	-	-	a	a	-	-	-	-	-	-	-	-	-	a	a	-	-	-	-	a	a	-	-	-	-	-	-	-	a	-	-	-	-	a	-	-	a	-
*Chr4_209415851	A.B	-	-	-	a	-	-	-	-	-	a	-	-	a	a	-	-	-	-	-	-	-	-	-	a	a	-	-	-	-	a	a	-	-	-	-	-	-	-	a	-	-	-	-	a	-	-	a	-
*Chr4_211334423	A.B	b	b	-	b	b	b	-	b	-	-	-	-	b	-	-	b	b	-	-	b	b	-	b	-	-	b	-	-	b	-	b	-	b	-	-	b	-	-	-	-	-	-	b	b	-	-	-	-
*Chr4_212428147	A.B	b	a	a	a	b	a	a	b	-	b	a	b	a	a	b	a	a	b	a	a	b	a	a	b	a	-	b	b	b	a	a	b	b	b	b	b	b	a	a	a	b	a	b	b	a	b	a	a
*Chr4_213893398	A.B	b	-	a	a	b	a	a	b	-	-	a	b	-	a	a	a	-	b	-	a	a	a	a	b	-	-	b	b	b	a	a	-	-	-	b	b	b	a	a	a	-	-	-	b	a	-	a	a
*Chr4_217587030	A.B	-	a	a	a	-	a	a	-	-	-	a	-	a	a	a	a	a	-	a	a	a	a	a	-	-	-	-	-	-	a	a	-	-	-	-	-	-	a	a	a	-	-	-	-	a	-	a	a
*Chr4_218158469	A.B	b	a	a	a	b	a	a	b	-	b	a	b	a	a	a	a	a	b	a	a	a	a	a	b	b	-	b	b	b	a	a	b	b	b	b	b	b	a	a	a	b	b	b	b	a	b	a	a
*Chr4_218158474	A.B	b	a	a	a	b	a	a	b	-	b	a	b	a	a	a	a	a	b	a	a	a	a	a	b	b	-	b	b	b	a	a	b	b	b	b	b	b	a	a	a	b	b	b	b	a	b	a	a
*Chr4_220656602	A.B	b	a	a	a	b	a	a	b	-	b	a	b	a	a	a	a	a	b	a	a	-	a	a	b	b	-	b	b	b	a	a	b	b	b	b	b	b	a	a	a	b	b	b	b	a	b	a	a
*Chr4_223075651	A.B	b	a	a	a	b	a	a	b	-	b	a	b	a	a	a	a	a	b	a	a	a	a	a	b	b	-	b	b	b	a	a	b	b	b	b	b	b	a	a	a	b	b	b	b	a	b	a	a
*Chr4_226436275	A.B	-	b	b	b	b	b	b	-	-	b	-	-	b	b	-	b	b	b	b	b	b	b	b	b	b	-	-	b	-	b	-	-	-	b	-	b	b	b	-	b	b	-	b	-	b	-	b	-
*Chr4_226495064	A.B	b	a	a	a	b	a	a	b	-	b	a	b	a	a	a	a	a	b	a	b	a	a	a	b	b	-	b	b	b	a	a	b	b	b	b	-	b	a	a	a	b	b	b	b	a	b	a	a
*Chr4_226654897	A.B	b	a	a	a	b	a	a	b	-	b	a	b	a	a	a	a	a	b	a	b	a	a	a	b	b	-	b	b	b	a	a	b	b	b	b	a	b	a	a	a	b	b	b	b	a	b	a	a
*Chr4_226654927	A.B	b	a	a	a	b	a	a	b	-	b	a	b	a	a	a	a	a	b	a	b	a	a	a	b	b	-	b	b	b	a	a	b	b	b	b	a	b	a	a	a	b	b	b	b	a	b	a	a
*Chr4_230417315	A.B	b	-	a	a	a	a	a	b	-	b	a	b	a	a	a	a	a	b	a	b	b	a	a	b	a	-	b	b	b	a	a	b	b	b	b	a	b	a	a	a	b	b	b	b	a	b	a	a
*Chr4_231015221	A.B	b	-	a	a	a	a	a	b	-	b	a	b	a	a	a	a	a	b	a	b	b	a	a	b	a	-	b	b	b	a	a	b	b	b	b	a	b	a	a	a	b	b	b	b	a	b	a	a
*Chr4_231015256	A.B	b	-	a	a	a	a	a	b	-	b	a	b	a	a	a	a	a	b	a	b	b	a	a	b	a	-	b	b	b	a	a	b	b	b	b	a	b	a	a	a	b	b	b	b	a	b	a	a
*Chr4_231269008	A.B	b	-	a	a	a	a	a	b	-	b	a	b	a	a	a	a	a	b	a	b	b	a	a	b	a	-	b	b	b	a	a	b	b	b	b	a	b	a	a	a	b	b	b	b	a	b	a	a
*Chr4_232503817	A.B	b	-	a	a	a	a	a	b	-	b	a	b	a	a	a	a	a	b	a	b	b	a	a	b	a	-	b	b	b	a	a	b	b	b	b	a	b	a	a	a	b	b	b	b	a	b	a	a
*Chr4_232880335	A.B	-	a	-	-	a	-	-	-	-	-	-	-	-	-	-	-	-	-	-	-	-	-	-	-	-	-	a	-	-	-	-	-	-	-	-	-	-	-	-	-	-	a	-	-	-	-	-	-
*Chr4_232880340	A.B	-	a	-	-	a	-	-	-	-	-	-	-	-	-	-	-	-	-	-	-	-	-	-	-	-	-	a	-	-	-	-	-	-	-	-	-	-	-	-	-	-	a	-	-	-	-	-	-
*Chr4_232880415	A.B	-	a	a	-	-	a	-	a	-	-	a	-	a	-	-	a	a	-	-	-	-	-	-	a	a	a	a	a	a	-	a	-	a	a	a	a	-	a	-	-	-	a	a	-	-	-	a	a
*Chr4_237605810	A.B	b	-	a	a	a	a	a	b	-	b	a	b	a	a	a	a	a	a	a	b	b	a	a	b	a	-	b	b	b	a	a	b	b	b	b	a	b	b	b	a	b	b	b	b	a	b	a	a
*Chr4_238998344	A.B	-	-	-	-	-	a	-	-	-	-	-	a	-	-	-	-	a	-	a	-	-	-	-	-	-	a	-	-	a	-	a	-	-	-	-	a	a	-	a	-	-	-	-	-	a	-	-	-
*Chr4_238998346	A.B	-	-	-	-	-	a	-	-	-	-	-	a	-	-	-	-	a	-	a	-	-	-	-	-	-	a	-	-	a	-	a	-	-	-	-	a	a	-	a	-	-	-	-	-	a	-	-	-
*Chr4_240206948	A.B	b	-	a	a	a	a	a	b	-	b	a	b	a	a	a	a	a	a	a	b	b	a	a	b	b	-	b	b	b	a	a	b	b	b	b	a	b	b	b	a	b	b	b	b	a	b	a	a
*Chr4_241936294	A.B	b	-	a	a	a	a	a	b	-	b	a	b	a	a	a	a	a	a	a	b	b	a	a	b	b	-	-	b	b	a	a	b	b	b	b	a	b	b	b	a	b	b	b	b	a	b	a	a
*Chr4_241936305	A.B	b	-	-	-	-	-	-	b	-	b	a	b	-	-	-	-	-	-	-	b	b	-	-	b	b	-	-	b	b	-	-	b	b	b	b	-	b	b	b	-	b	b	b	b	-	b	-	-
*Chr4_242053347	A.B	b	-	a	a	a	a	a	b	-	b	a	b	a	a	a	a	a	a	a	b	b	a	a	b	b	-	b	b	b	a	a	b	b	b	b	a	b	b	b	a	b	b	b	b	a	b	a	a
*Chr4_242053377	A.B	b	-	a	a	a	a	a	b	-	b	a	b	a	a	a	a	a	a	a	b	b	a	a	b	b	-	b	b	b	a	a	b	b	b	b	a	b	b	b	a	b	b	b	b	a	b	a	a
*Chr4_242896020	A.B	b	-	a	a	a	a	a	b	-	b	a	a	a	a	a	a	a	a	a	b	b	a	a	b	b	-	b	b	b	a	a	b	b	b	b	a	b	b	b	a	b	b	b	b	a	b	a	a
*Chr4_243222029	A.B	b	-	a	a	a	a	a	b	-	b	a	a	a	a	a	a	a	a	a	b	b	a	a	b	b	-	b	b	b	a	a	b	b	b	b	a	b	b	b	a	b	b	b	b	a	b	a	a
*Chr4_244224195	A.B	-	-	-	-	-	-	-	-	-	a	-	-	a	-	-	a	-	-	-	-	a	-	-	-	-	-	a	-	-	-	-	a	a	-	-	-	a	-	a	-	-	-	-	-	-	a	a	-
*Chr4_244224207	A.B	-	-	-	-	-	-	-	-	-	a	-	-	-	-	-	a	-	-	-	a	a	-	-	-	-	-	a	-	-	-	-	a	a	a	-	-	a	-	a	-	-	-	-	-	-	a	a	a
*Chr4_244224277	A.B	-	a	-	-	-	-	-	-	-	a	-	-	a	-	-	a	-	-	-	a	a	-	-	-	-	-	a	-	-	-	-	a	a	-	-	-	a	-	a	-	-	-	-	-	-	a	a	a
*Chr4_246725291	A.B	a	-	a	a	-	a	-	-	-	-	a	-	a	a	-	a	a	-	-	a	a	a	a	-	-	a	-	a	-	-	-	a	a	-	a	-	-	-	-	-	-	-	a	-	-	a	-	a
*Chr4_246725293	A.B	a	-	a	a	-	a	-	-	-	-	a	-	a	a	-	a	a	-	-	a	a	a	a	-	-	a	-	a	-	-	-	a	a	-	a	-	-	-	-	-	-	-	a	-	-	a	-	a
*Chr4_250585438	A.B	b	-	a	a	a	a	a	a	-	b	b	a	a	a	a	b	a	a	a	b	b	a	a	-	b	-	b	b	b	a	a	b	b	b	b	a	b	b	b	a	b	b	b	b	a	b	a	a
*Chr4_255590184	A.B	-	b	b	b	-	-	-	b	-	-	-	-	-	b	b	-	-	b	-	b	-	b	-	-	-	b	-	-	-	b	-	-	b	-	-	-	-	-	-	b	-	-	b	b	-	b	b	b
*Chr4_258616556	A.B	a	-	-	-	-	-	-	-	-	-	-	-	-	-	-	-	-	-	-	-	-	-	-	-	a	-	-	-	-	-	-	-	-	-	-	-	-	-	-	-	-	-	-	-	-	a	-	a
*Chr4_258616565	A.B	a	-	-	-	-	-	-	-	-	-	-	-	-	-	-	a	-	-	-	-	-	-	-	-	a	-	-	-	-	-	-	-	-	-	-	-	-	-	-	-	-	-	-	-	-	a	-	a
*Chr4_260967115	A.B	b	-	a	a	a	a	a	a	-	b	b	a	a	a	a	b	a	a	b	b	b	a	a	-	b	-	b	b	b	a	a	b	b	b	b	a	b	b	b	a	a	b	b	a	a	b	a	a
*Chr4_262591496	A.B	b	-	b	-	b	b	-	b	-	-	b	-	-	b	-	b	b	b	-	b	b	b	b	b	b	-	-	b	-	b	b	b	b	b	-	b	-	b	b	-	b	-	b	b	b	-	b	b
*Chr4_262591529	A.B	-	-	-	-	-	b	-	-	-	-	-	-	-	a	-	-	-	-	-	-	b	-	-	-	-	-	a	-	-	-	-	-	-	-	-	a	-	-	a	-	-	-	a	-	-	-	a	-
*Chr4_264272144	A.B	-	-	a	-	a	-	-	a	-	-	-	-	a	a	a	-	-	a	-	a	-	-	-	a	-	a	-	-	a	a	-	-	a	-	-	-	a	a	-	a	-	a	a	-	a	-	a	-
*Chr4_264272147	A.B	-	-	a	-	a	-	-	a	-	-	-	-	a	a	a	-	-	a	-	a	-	-	-	a	-	a	-	-	a	a	-	-	a	-	-	-	a	a	-	a	-	a	a	-	a	-	a	-
*Chr4_269016708	A.B	b	b	-	b	-	b	b	b	-	-	b	-	-	b	b	b	b	b	-	b	-	b	-	b	-	-	b	b	b	b	b	b	-	-	-	b	b	b	b	-	-	b	b	b	-	b	b	b
*Chr4_269630553	A.B	b	-	a	a	a	a	a	a	-	b	b	a	a	a	a	b	a	a	a	b	b	a	a	-	b	-	b	a	b	a	a	b	b	b	b	a	b	b	b	a	a	b	b	a	a	b	a	a
*Chr4_269630598	A.B	b	-	a	a	a	a	a	a	-	b	b	a	a	a	a	b	a	a	a	b	b	a	a	-	b	-	b	a	b	a	a	b	b	b	b	a	b	b	b	a	a	b	b	a	a	b	a	a
*Chr4_270095457	A.B	b	-	a	a	a	a	a	a	-	b	b	a	a	a	a	b	a	a	a	b	b	a	a	-	b	-	b	a	b	a	a	b	b	b	b	a	b	b	b	a	a	b	b	a	a	b	a	a
*Chr4_271932239	A.B	b	b	b	a	a	-	a	a	-	a	a	-	a	-	a	b	-	a	a	b	b	a	b	b	b	-	a	-	b	a	a	b	b	b	b	a	b	b	b	a	a	b	b	-	a	b	a	-
*Chr4_272263014	A.B	b	b	b	a	a	a	a	a	-	a	a	a	a	a	a	b	a	a	a	b	b	a	b	-	b	a	a	a	b	a	a	b	b	b	b	a	b	b	b	a	a	b	b	a	a	b	a	a
*Chr4_272263044	A.B	b	b	b	a	a	a	a	a	-	a	a	a	a	a	a	b	a	a	a	b	b	a	b	-	b	a	a	a	b	a	a	b	b	b	b	a	b	b	b	a	a	b	b	a	a	b	a	a
*Chr4_273855384	A.B	b	b	b	a	a	a	a	a	-	a	a	a	a	a	a	b	a	a	a	b	b	a	b	-	b	a	a	a	b	a	a	b	b	b	b	a	b	b	b	a	a	b	b	a	a	b	a	a
*Chr4_276651440	A.B	b	b	b	a	a	a	a	a	-	a	a	a	a	a	a	b	b	a	b	a	b	a	a	-	b	a	b	a	b	a	a	b	b	b	a	a	b	b	b	a	a	b	b	a	-	b	b	a
*Chr4_279797133	A.B	b	b	b	a	a	-	a	a	-	-	a	a	a	a	-	b	b	a	b	a	b	a	a	-	b	-	b	a	b	a	a	b	b	b	a	a	b	b	b	a	a	b	b	a	-	b	b	a
*Chr4_280088978	A.B	b	b	b	a	a	a	a	a	-	a	a	a	a	a	a	b	b	a	b	a	b	a	a	-	b	a	b	a	b	a	a	b	b	b	a	a	b	b	b	a	a	b	b	a	-	b	b	a
*Chr4_280089012	A.B	b	b	b	a	a	a	a	a	-	a	a	a	a	a	a	b	b	a	b	a	b	a	a	-	b	a	b	a	b	a	a	b	b	b	a	a	b	b	b	a	a	b	b	a	-	b	b	a
*Chr4_280977037	A.B	b	b	b	a	a	a	a	a	-	a	a	a	a	a	a	b	b	a	b	a	b	a	a	-	b	a	b	a	b	a	a	b	b	b	a	a	b	b	b	a	a	b	b	a	-	b	b	a
*Chr4_281208350	A.B	b	b	b	a	a	a	a	a	-	a	a	a	a	a	a	b	b	a	b	a	b	a	a	-	b	a	b	a	b	a	a	b	b	b	a	a	b	b	b	a	a	b	b	a	-	b	b	a
*Chr4_281927333	A.B	-	-	b	a	a	a	a	a	-	a	a	a	a	a	a	-	-	a	b	a	b	a	a	-	-	a	-	a	b	a	a	b	b	b	a	a	b	b	b	a	a	b	-	a	-	-	b	a
*Chr4_281927385	A.B	b	b	b	a	a	a	a	a	-	a	a	a	a	a	a	b	b	a	b	a	b	a	a	-	b	a	b	a	b	a	a	b	b	b	a	a	b	b	b	a	a	b	b	a	-	b	b	a
*Chr4_282864167	A.B	b	b	b	a	a	a	a	a	-	a	a	a	a	a	a	b	b	a	b	a	b	a	a	-	b	a	b	a	b	a	a	b	b	b	a	a	b	b	b	a	a	b	b	a	-	b	b	a
*Chr4_283494307	A.B	b	b	b	a	-	a	a	a	-	a	a	a	a	a	a	b	b	a	b	a	b	a	a	-	b	-	b	a	b	a	a	b	b	b	a	a	-	b	b	a	a	b	-	a	-	b	-	-
*Chr4_283687315	A.B	b	b	b	a	a	a	a	a	-	a	a	a	a	a	a	b	b	a	b	a	b	a	a	-	b	-	b	a	b	a	b	b	b	b	a	a	b	b	b	a	a	b	b	a	-	b	b	a
*Chr4_283687409	A.B	b	b	b	a	a	a	a	a	-	a	a	a	-	a	a	b	b	a	b	a	b	a	a	-	b	-	b	a	b	a	b	b	b	b	a	a	b	b	b	a	a	b	b	a	-	b	b	a
*Chr4_284212432	A.B	b	b	b	-	-	-	-	-	-	-	-	-	-	-	-	b	b	-	b	-	b	-	-	-	b	-	b	-	b	-	b	b	b	b	-	-	b	b	b	-	-	b	b	-	-	b	b	-
*Chr4_284212455	A.B	b	b	b	-	-	-	-	-	-	-	-	-	-	-	-	b	b	-	b	-	b	-	-	-	b	-	b	-	b	-	b	b	b	b	-	-	b	b	b	-	-	b	b	-	-	b	b	-
*Chr4_284212475	A.B	b	b	b	-	-	-	-	-	-	-	-	-	-	-	-	b	b	-	b	-	b	-	-	-	b	-	b	-	b	-	b	b	b	b	-	-	b	b	b	-	-	b	b	-	-	b	b	-
*Chr4_284212481	A.B	-	-	-	a	a	a	a	a	-	a	a	a	a	a	a	-	-	a	-	a	-	a	a	-	-	a	-	a	-	a	-	-	-	-	a	a	-	-	-	a	a	-	-	a	-	-	-	a
*Chr4_284212564	A.B	b	b	b	a	-	a	a	a	-	a	a	a	a	a	a	b	b	a	b	a	b	a	a	-	b	a	b	a	b	a	b	b	b	b	a	a	b	b	b	a	a	b	b	a	-	b	b	a
*Chr4_284510696	A.B	b	b	-	-	a	a	a	a	-	a	a	a	a	a	a	b	-	a	-	a	b	-	a	b	b	-	-	a	b	a	b	a	b	b	a	-	-	b	b	a	-	b	-	a	-	b	-	a
*Chr4_284510719	A.B	a	-	-	-	-	-	-	-	-	-	-	-	-	-	-	-	-	-	-	-	-	-	-	-	a	-	-	a	-	-	-	-	a	-	a	-	-	a	-	a	-	a	-	a	-	a	a	-
*Chr4_287001218	A.B	-	-	b	a	-	a	a	a	-	a	a	a	a	a	a	-	-	a	-	a	b	-	a	b	b	-	b	a	-	-	-	a	-	-	a	a	b	-	-	a	b	b	-	a	-	-	-	a
*Chr4_287001219	A.B	b	b	b	a	-	a	-	a	-	a	a	a	-	a	a	b	b	a	b	a	b	b	a	b	b	-	b	a	b	b	b	a	b	b	a	a	b	b	b	a	b	b	b	a	-	b	b	a
*Chr4_287141665	A.B	b	b	b	a	a	a	a	a	-	a	a	-	-	a	a	-	-	a	b	-	b	b	-	b	b	-	-	a	-	-	-	a	-	b	a	-	b	b	b	a	b	-	b	a	-	b	b	a
*Chr4_290454287	A.B	b	b	b	a	a	a	a	a	-	a	a	a	a	a	a	a	a	a	b	a	a	b	a	-	b	a	b	a	b	b	b	a	a	b	a	a	b	b	b	b	b	b	b	-	-	b	b	a
*Chr4_290454309	A.B	b	b	b	a	a	a	a	a	-	a	a	a	a	a	a	a	a	a	b	a	a	b	a	-	b	a	b	a	b	b	b	a	a	b	a	a	b	b	b	b	b	b	b	b	-	b	b	a
*Chr4_290454324	A.B	b	b	b	a	a	a	a	a	-	a	a	a	a	a	a	a	a	a	b	a	a	b	a	-	b	a	b	a	b	b	b	a	a	b	a	a	b	b	b	b	b	b	b	b	-	b	b	a
*Chr4_296231099	A.B	b	b	b	a	a	a	a	a	-	a	a	a	a	a	a	a	b	a	b	a	a	b	a	-	b	a	b	a	b	b	b	a	b	b	a	a	b	b	b	b	b	b	b	b	-	b	b	a
*Chr4_296929886	A.B	b	-	b	a	a	a	a	a	-	a	a	-	a	a	a	a	a	a	b	a	-	b	a	-	b	-	b	a	b	b	b	a	a	b	-	a	-	b	b	-	a	-	-	b	-	b	-	a
*Chr4_296929925	A.B	b	-	b	a	a	a	a	a	-	a	a	-	a	a	a	a	a	a	b	a	-	b	a	-	b	-	b	a	b	b	b	a	a	b	-	a	-	b	b	-	a	-	-	b	-	b	-	a
*Chr4_300275464	A.B	-	b	-	-	-	-	-	-	-	b	-	-	-	-	-	-	-	-	-	-	-	-	-	-	-	-	-	b	-	-	-	-	-	-	-	-	-	b	b	-	-	b	-	-	-	b	-	-
*Chr4_300720910	A.B	-	-	-	a	a	a	a	a	-	a	a	a	a	a	a	a	a	a	-	a	a	-	a	-	-	a	-	a	-	-	-	a	a	-	a	a	-	-	-	-	-	-	a	-	-	-	-	a
*Chr4_300720935	A.B	-	-	-	a	a	a	a	a	-	a	a	a	-	a	-	a	a	a	-	a	a	-	a	-	-	a	-	a	-	-	-	a	a	-	a	a	-	-	-	-	-	-	a	-	-	-	-	a
*Chr4_300720938	A.B	-	-	-	a	a	a	a	a	-	a	a	a	-	a	-	a	a	a	-	a	a	-	a	-	-	a	-	a	-	-	-	a	a	-	a	a	-	-	-	-	-	-	a	-	-	-	-	a
*Chr4_300720955	A.B	-	-	-	a	a	a	a	a	-	a	a	a	-	a	-	a	a	a	-	a	a	-	a	-	-	a	-	a	-	-	-	a	a	-	a	a	-	-	-	-	-	-	a	-	-	-	-	a
*Chr4_300720960	A.B	-	-	-	a	a	a	a	a	-	a	a	a	a	a	a	a	a	a	-	a	a	-	a	-	-	a	-	a	-	-	-	a	a	a	a	a	-	-	-	-	-	-	a	-	-	-	-	a
*Chr4_305048165	A.B	b	b	b	a	a	a	a	a	-	a	a	b	a	a	a	a	a	a	b	a	a	b	a	-	b	a	b	a	b	b	b	a	a	b	a	a	b	b	b	b	-	b	a	b	-	a	b	b
*Chr4_306270472	A.B	b	a	b	-	-	-	a	a	-	a	-	b	a	-	a	-	a	a	b	a	a	b	a	-	b	-	b	a	b	b	b	a	-	b	-	a	b	b	b	b	-	b	a	b	b	a	b	b
*Chr4_306270481	A.B	b	a	b	-	-	-	a	a	-	a	-	b	a	-	a	-	a	a	b	a	a	b	a	-	b	-	b	a	b	b	b	a	-	b	-	a	b	b	b	b	-	b	a	b	b	a	b	b
*Chr4_306270502	A.B	b	a	b	-	-	-	a	a	-	a	-	b	a	a	a	a	a	a	b	a	a	b	a	-	b	-	b	a	b	b	b	a	-	b	-	a	b	b	b	b	-	b	a	b	b	a	b	b
*Chr4_309232818	A.B	a	a	-	a	-	a	a	a	-	a	-	a	-	-	a	a	a	a	-	a	a	-	a	a	-	a	-	-	a	a	a	a	a	-	a	a	a	a	a	-	a	a	a	a	a	a	a	a
*Chr4_309232895	A.B	-	-	-	-	a	a	a	a	-	a	a	a	a	a	a	-	a	-	a	a	-	a	a	a	a	a	a	-	a	a	a	a	a	a	-	a	a	a	a	a	-	a	a	a	a	a	a	a
*Chr4_312069425	A.B	a	a	b	a	a	b	a	a	-	a	a	b	a	a	a	b	a	a	b	a	a	b	b	a	b	a	b	a	b	b	b	a	a	b	b	a	a	b	a	b	-	b	a	b	a	b	b	b
*Chr4_314226154	A.B	a	a	a	a	a	a	a	a	-	a	a	a	a	a	a	a	a	a	a	a	a	a	a	a	a	a	a	-	a	a	a	-	a	a	a	a	a	a	a	a	a	a	a	a	a	a	a	a
*Chr4_315626361	A.B	-	-	-	-	-	-	-	-	-	-	-	-	-	-	-	-	-	-	-	-	-	-	-	-	-	-	-	-	-	-	-	-	-	-	-	-	-	-	-	-	-	-	-	-	-	-	-	-
*Chr4_315865907	A.B	a	a	b	a	a	b	a	a	-	a	a	b	a	a	a	b	a	a	b	a	a	b	b	a	b	a	b	a	b	b	b	a	a	b	b	a	a	b	a	b	-	b	a	b	a	a	b	b
*Chr4_317118640	A.B	a	a	b	a	a	b	a	a	-	a	a	b	a	a	a	b	a	a	b	a	a	b	b	a	b	a	b	a	b	b	b	a	a	b	b	a	a	b	a	b	-	b	a	b	a	a	b	b
*Chr4_317339483	A.B	a	a	b	a	a	b	a	a	-	a	a	b	a	a	a	b	a	a	b	a	a	b	b	a	b	a	b	a	b	b	b	a	a	b	b	a	a	b	a	b	-	b	a	b	a	a	b	b
*Chr4_320433861	A.B	-	a	-	-	-	a	-	-	-	-	-	-	a	-	-	-	a	-	-	-	-	-	-	-	-	-	a	-	-	a	-	-	-	-	a	-	-	-	a	-	-	-	-	-	-	-	a	-
*Chr4_328078271	A.B	a	a	a	-	-	-	-	-	-	-	-	-	a	-	a	-	a	-	-	a	a	-	a	a	a	-	-	a	a	-	-	a	a	-	a	a	a	a	-	a	a	-	a	a	-	-	a	a
*Chr4_331857215	A.B	a	a	b	a	a	b	a	a	-	a	b	b	a	a	a	b	b	b	b	a	a	b	b	b	b	a	b	a	b	b	a	a	a	b	b	a	a	b	a	b	-	b	a	b	a	a	b	b
*Chr4_332639995	A.B	a	a	b	a	a	b	a	a	-	a	b	-	a	a	a	b	b	b	b	a	a	b	b	b	b	a	b	a	b	-	a	a	a	-	b	a	a	b	-	b	-	-	a	-	a	-	b	b
*Chr4_332640020	A.B	a	a	b	a	a	b	a	a	-	a	b	-	a	a	a	b	b	b	b	a	a	b	b	b	b	a	b	a	b	-	a	a	a	-	b	a	a	b	-	b	-	-	a	-	a	-	b	b
*Chr4_332729925	A.B	a	a	b	a	a	b	a	a	-	a	b	b	a	a	a	b	b	b	b	a	a	b	b	b	b	a	b	a	b	b	a	a	a	b	b	a	a	b	a	b	-	b	a	b	a	a	b	b
*Chr4_333902484	A.B	a	a	b	a	a	b	a	a	-	a	b	b	a	a	b	b	b	b	b	b	a	b	b	b	b	a	b	a	b	b	a	a	-	b	b	a	a	b	a	b	-	b	a	b	a	a	b	b
*Chr4_333907261	A.B	a	a	b	a	a	b	a	a	-	a	b	b	a	a	b	b	b	b	b	b	a	b	b	b	b	a	b	a	b	b	a	a	-	b	b	a	a	b	a	b	-	b	a	b	a	a	b	b
*Chr4_334079624	A.B	a	a	b	a	a	b	a	a	-	a	b	b	a	a	b	b	b	b	b	b	a	b	b	b	b	a	b	a	b	b	a	a	-	b	b	a	a	b	a	b	-	b	a	b	a	a	b	b
*Chr4_335716596	A.B	a	a	b	a	a	b	a	a	-	a	b	b	a	a	b	b	b	b	b	b	a	b	b	b	b	a	b	a	b	b	a	a	-	b	b	a	a	b	a	b	-	b	a	-	a	a	b	b
*Chr4_335964729	A.B	a	a	b	a	a	b	a	a	-	a	b	b	a	a	b	b	b	b	b	b	a	b	b	b	b	a	b	a	b	b	a	a	-	b	b	a	a	b	a	b	-	b	a	-	a	a	b	b
*Chr4_336486675	A.B	a	a	b	a	a	b	a	a	-	a	b	b	a	a	b	b	b	b	b	b	a	b	b	b	b	a	b	a	b	b	a	a	-	b	b	a	a	b	a	b	-	b	a	-	a	a	b	b
*Chr4_336625082	A.B	a	a	b	a	a	b	a	a	-	a	b	b	a	a	b	b	b	b	b	b	a	b	b	b	b	a	b	a	b	b	a	a	-	b	b	a	a	b	a	b	-	b	a	-	a	a	b	b
*Chr4_336625112	A.B	a	a	b	a	a	b	a	a	-	a	b	b	a	a	b	b	b	b	b	b	a	b	b	b	b	a	b	a	b	b	a	a	-	b	b	a	a	b	a	b	-	b	a	-	a	a	b	b
*Chr4_336979990	A.B	a	a	b	a	a	b	a	a	-	a	b	b	a	a	b	b	b	b	b	b	a	b	b	b	b	a	b	a	b	b	a	a	-	b	b	a	a	b	a	b	-	b	a	-	a	a	b	b
*Chr4_336979998	A.B	a	a	b	a	a	b	a	a	-	a	b	b	a	a	b	b	b	b	b	b	a	b	b	b	b	a	b	a	b	b	a	a	-	b	b	a	a	b	a	b	-	b	a	-	a	a	b	b
*Chr4_336980024	A.B	a	a	-	a	a	-	a	a	-	a	-	-	a	a	-	-	-	a	-	-	a	-	-	-	-	a	-	a	-	-	a	a	a	-	-	a	a	a	a	-	a	-	a	-	a	a	-	-
*Chr4_339487155	A.B	a	a	b	a	a	b	a	a	-	a	b	b	a	a	b	b	b	b	b	b	a	b	b	b	b	a	b	a	b	b	a	a	-	b	b	a	a	b	b	b	b	b	a	-	a	a	b	b
*Chr4_340760121	A.B	a	a	b	a	a	b	a	a	-	a	b	b	a	a	b	b	b	b	b	b	a	b	b	b	b	a	b	a	b	b	a	a	-	b	b	a	a	b	b	b	-	b	a	-	a	a	b	b
*Chr4_342392948	A.B	a	-	b	a	a	b	a	a	-	a	b	b	a	a	b	b	b	b	b	b	a	b	b	b	b	a	b	a	b	b	a	a	-	b	b	a	a	b	b	b	a	b	a	-	a	a	b	b
*Chr4_344290762	A.B	a	a	b	a	a	-	-	a	-	a	-	-	a	a	b	-	b	b	-	b	-	a	b	-	b	a	b	a	-	-	a	a	-	-	b	a	a	-	b	-	-	-	a	-	-	-	b	b
*Chr4_344619245	A.B	a	a	b	a	a	b	b	a	-	a	b	b	a	a	b	b	b	b	b	b	a	a	b	-	b	-	b	a	b	b	a	a	-	b	b	a	a	a	b	a	a	b	a	-	a	a	b	b
*Chr4_346289831	A.B	a	a	b	a	a	b	a	a	-	a	b	b	a	a	b	b	b	b	b	b	a	a	b	-	b	a	b	a	b	b	a	a	a	b	b	a	a	a	b	a	a	b	a	-	a	a	b	b
*Chr4_346519154	A.B	a	a	b	a	a	b	a	a	-	a	b	b	a	a	b	b	b	b	b	b	a	a	b	-	b	a	b	a	b	b	a	a	a	b	b	a	a	a	b	a	a	b	a	-	a	a	b	b
*Chr4_347096629	A.B	a	a	b	a	a	b	a	a	-	a	b	b	a	a	b	b	b	b	b	b	a	b	b	-	b	-	b	a	b	b	a	a	a	b	b	a	a	a	b	a	a	b	a	-	a	a	b	b
*Chr4_347096676	A.B	a	a	b	a	a	b	a	a	-	a	b	b	a	a	b	b	b	b	b	b	a	b	b	-	b	-	b	a	b	b	a	a	a	b	b	a	a	a	b	a	a	b	a	-	a	a	b	b
*Chr4_348258852	A.B	a	a	b	a	a	b	a	a	-	a	b	b	a	a	b	b	b	b	b	b	a	b	b	-	b	a	b	a	b	b	a	a	a	b	b	a	a	a	b	a	a	b	a	-	b	a	b	b
*Chr4_349308710	A.B	-	-	b	-	b	b	-	-	-	-	b	b	-	-	b	b	b	b	b	b	-	b	b	b	b	-	b	-	b	b	-	-	-	b	b	-	-	-	b	-	-	b	-	b	b	-	b	b
*Chr4_349308752	A.B	a	a	b	-	a	b	a	-	-	a	b	b	a	a	b	b	b	b	b	b	a	b	b	b	b	-	b	a	b	b	a	a	a	b	b	a	a	a	b	a	a	b	a	b	b	a	b	b
*Chr4_349918798	A.B	a	a	b	-	a	b	a	a	-	a	b	b	a	a	b	b	b	b	b	b	a	b	b	-	b	a	b	a	b	b	a	a	a	b	b	a	a	a	b	a	a	b	a	-	b	a	b	b
*Chr4_350369384	A.B	a	a	b	-	a	b	a	a	-	a	b	b	a	a	b	b	b	b	b	b	a	b	b	-	b	a	b	a	b	b	a	a	a	b	b	a	a	a	b	a	a	b	a	-	b	a	b	b
*Chr4_350369431	A.B	-	-	b	-	-	b	-	-	-	-	b	b	-	-	b	b	b	b	b	b	-	b	b	b	b	-	b	-	b	b	-	-	-	b	b	-	-	-	b	-	-	b	-	-	b	-	b	b
*Chr4_350653352	A.B	a	a	b	b	a	b	a	a	-	a	b	b	a	a	b	b	b	b	b	b	a	b	b	-	b	a	b	a	b	b	a	a	a	b	b	a	a	a	b	a	a	a	a	-	b	a	b	b
*Chr4_352848178	A.B	a	a	b	b	a	b	a	b	-	a	b	b	a	a	b	b	b	b	b	-	a	b	b	-	b	a	b	a	b	b	a	a	a	b	b	a	a	a	b	a	a	a	a	-	b	a	b	b
*Chr4_352882208	A.B	-	a	b	-	-	b	a	-	-	a	b	-	a	a	b	b	b	b	b	-	-	b	b	b	b	a	b	a	-	b	a	a	-	-	-	a	a	a	b	-	-	-	a	-	b	a	b	b
*Chr4_353383659	A.B	a	a	b	b	a	b	a	b	-	-	b	b	a	a	b	b	b	b	b	-	a	b	b	b	b	-	b	a	b	b	a	a	a	b	b	a	a	a	b	a	-	a	a	b	b	a	b	b
*Chr4_353592037	A.B	a	a	b	b	a	b	a	b	-	a	b	b	a	a	b	b	b	b	b	-	a	-	b	-	b	a	b	a	b	-	a	-	-	b	-	a	a	a	b	-	a	-	a	-	b	a	b	b
*Chr4_354016012	A.B	a	a	b	b	a	b	a	b	-	a	b	b	a	a	b	-	b	b	b	-	a	-	b	b	b	a	b	a	-	b	a	a	a	b	b	-	-	a	b	a	a	a	a	-	-	a	-	b
*Chr4_354016057	A.B	a	a	b	b	a	b	a	b	-	a	b	b	a	a	b	-	b	b	b	-	a	-	b	b	b	a	b	a	-	b	a	a	a	b	b	-	-	a	b	a	a	a	a	-	-	a	-	b
*Chr4_354777462	A.B	a	a	b	b	a	b	a	b	-	a	b	b	a	a	b	b	b	b	b	-	a	b	b	-	b	a	b	a	b	b	a	a	a	b	b	a	a	a	b	a	a	a	a	-	b	a	b	b
*Chr4_355776070	A.B	a	a	-	b	a	b	a	b	-	a	b	b	a	a	b	b	b	b	b	-	a	b	b	-	b	a	b	a	b	b	a	a	a	b	-	a	a	a	b	a	a	a	a	b	b	a	b	b
*Chr4_355777652	A.B	a	a	b	-	a	-	a	-	-	a	b	-	a	a	b	b	-	-	-	-	a	b	b	-	b	a	b	a	-	-	a	a	a	-	b	a	a	a	-	-	a	a	a	-	-	a	-	-
*Chr4_359876567	A.B	a	a	b	b	a	b	a	b	-	a	a	b	a	a	b	b	b	b	b	-	a	b	b	-	b	-	b	a	b	b	a	a	a	b	b	a	a	a	b	a	a	a	a	-	b	a	b	b
*Chr4_360109923	A.B	a	a	b	b	a	b	a	b	-	a	a	b	a	a	b	b	b	b	b	a	a	b	b	-	b	a	b	a	b	b	a	a	a	b	b	a	a	a	b	a	a	a	a	-	b	a	b	b
*Chr4_360197440	A.B	a	a	b	b	-	b	a	b	-	a	a	b	a	a	b	b	b	b	b	a	a	b	b	-	b	a	b	a	b	b	-	a	a	b	b	a	a	a	b	a	a	a	a	-	b	-	b	b
*Chr4_363466729	A.B	-	a	b	b	-	b	-	b	-	a	-	b	-	-	b	b	b	-	b	a	a	b	b	b	b	-	-	-	b	b	-	a	a	b	b	b	a	-	b	a	-	-	-	b	b	a	b	b
*Chr4_365115090	A.B	a	a	b	b	a	b	a	b	-	a	a	-	-	a	b	b	b	a	b	a	a	b	b	b	b	a	a	a	b	b	a	a	a	b	b	b	a	a	b	a	a	a	a	-	b	a	b	b
*Chr4_366761746	A.B	a	a	b	b	a	b	a	b	-	a	a	b	a	a	b	b	b	a	b	a	a	b	b	-	b	a	a	a	b	b	a	a	a	b	b	b	a	a	b	a	a	a	a	-	b	a	b	a
*Chr4_368448244	A.B	a	a	b	b	a	b	a	b	-	a	a	b	a	a	b	b	b	a	a	a	b	b	b	-	b	a	a	a	b	b	a	a	a	b	b	b	a	a	b	a	a	a	a	-	b	a	b	a
*Chr4_368448257	A.B	a	a	b	b	a	b	a	b	-	a	a	b	a	a	b	b	b	a	a	a	b	b	b	-	b	a	a	a	b	b	a	a	a	b	b	b	a	a	b	a	a	a	a	-	b	a	b	a
*Chr4_368510580	A.B	a	-	-	a	a	a	a	a	-	-	-	a	a	-	-	-	-	a	a	-	-	-	a	-	-	a	a	a	-	a	a	-	-	-	a	-	-	-	-	a	a	a	-	-	-	a	-	a
*Chr4_368576642	A.B	a	a	b	b	a	b	a	-	-	a	a	b	a	a	b	b	b	a	a	a	b	b	-	-	b	a	a	a	b	b	a	a	a	-	b	b	a	a	b	a	a	a	a	-	b	a	b	a
*Chr4_368809404	A.B	a	a	b	b	a	b	a	b	-	a	a	b	a	a	b	b	b	a	a	a	b	b	b	-	b	a	a	a	b	b	a	a	a	b	b	b	a	a	b	a	a	a	a	-	b	a	b	a
*Chr4_368850415	A.B	a	a	b	b	a	b	a	b	-	a	a	b	a	a	b	b	b	a	a	a	b	b	b	-	b	a	a	a	b	b	a	a	a	-	b	b	a	a	b	a	a	a	a	-	b	a	b	a
*Chr4_369282261	A.B	a	a	b	b	a	b	a	b	-	a	a	b	a	a	b	b	b	a	a	a	b	b	b	-	b	a	a	a	b	b	a	a	a	b	b	b	a	a	b	a	a	a	a	-	b	a	b	a
*Chr4_370490089	A.B	a	a	b	b	a	b	a	b	-	a	a	b	a	a	b	b	b	a	a	a	b	a	b	-	b	a	a	a	b	b	a	a	a	b	b	b	a	a	b	a	a	a	a	-	b	a	b	a
*Chr4_370949223	A.B	-	-	b	b	-	b	-	b	-	-	-	b	-	-	b	b	b	-	-	-	b	-	b	-	b	-	-	-	b	b	-	-	-	b	b	b	-	-	b	-	-	-	-	b	b	-	b	-
*Chr4_370949280	A.B	a	a	b	b	a	b	a	b	-	a	a	b	a	a	b	b	b	a	a	a	b	a	b	-	b	-	a	a	b	b	a	a	a	b	b	b	a	a	b	a	a	a	a	-	b	a	b	a
*Chr4_371561180	A.B	a	a	b	b	a	b	a	b	-	a	a	b	a	a	b	b	b	a	a	a	b	a	b	-	b	a	a	a	b	b	a	a	a	b	b	b	a	a	b	a	a	a	a	-	b	a	b	a
*Chr4_371621334	A.B	a	a	b	b	a	b	a	b	-	a	a	b	a	a	b	b	b	a	a	a	b	a	b	-	b	a	a	a	b	b	a	a	a	b	b	b	a	a	b	a	a	a	a	-	b	a	b	a
*Chr4_374115978	A.B	a	-	-	b	a	b	a	b	-	-	a	b	a	a	b	b	-	a	-	a	-	a	b	-	b	a	a	a	b	-	a	a	-	-	-	b	-	a	b	-	-	-	-	a	b	a	-	a
*Chr4_376694969	A.B	a	a	a	a	a	a	a	a	-	-	a	a	a	a	a	a	a	a	a	a	a	a	a	a	a	a	a	a	a	a	a	a	a	a	a	a	a	a	a	a	a	a	a	a	a	a	a	a
*Lsat_1_v5_g_5_12	A.B	-	a	b	a	a	a	b	b	b	-	a	a	a	b	a	a	b	a	b	b	-	b	a	b	a	b	a	a	a	a	a	b	b	a	b	a	a	b	b	-	b	a	-	a	a	b	a	a
*Lsat_1_v5_g_5_16	A.B	a	a	a	b	a	a	b	a	b	b	-	a	b	b	-	b	-	a	a	b	a	a	a	b	b	b	-	a	b	b	a	b	a	a	a	a	a	a	a	b	b	a	b	b	-	a	b	a
*Lsat_1_v5_g_5_65	A.B	b	a	b	b	a	a	b	b	a	b	a	b	b	b	b	a	b	b	b	b	a	b	a	b	a	a	b	b	b	-	b	b	b	a	a	b	a	a	a	b	b	b	b	a	b	a	-	b
*Lsat_1_v5_g_5_103	A.B	b	b	b	a	a	a	a	b	b	a	a	a	a	b	a	a	b	b	b	b	-	b	a	a	a	b	a	a	a	a	a	b	b	a	b	a	-	b	b	a	b	a	a	a	b	b	b	a
*Lsat_1_v5_g_5_135	A.B	b	a	a	b	a	a	b	a	b	-	a	a	-	b	a	b	b	a	a	a	-	a	a	b	b	-	b	b	b	b	a	b	a	a	b	a	a	a	a	-	-	b	b	a	b	b	b	-
*Lsat_1_v5_g_5_175	A.B	b	a	a	b	b	b	-	b	b	b	b	b	b	b	b	b	a	a	a	a	a	a	b	a	b	a	b	b	b	a	a	a	a	b	b	a	a	-	a	a	a	a	b	a	b	b	a	b
*Lsat_1_v5_g_5_200	A.B	b	a	a	b	b	b	-	b	b	b	b	b	b	b	-	b	a	a	a	a	a	a	b	a	b	a	b	b	b	a	a	a	a	b	b	a	a	-	a	a	a	a	b	a	b	b	b	b
*Lsat_1_v5_g_5_221	A.B	b	a	a	b	b	b	-	b	b	b	b	b	b	b	a	b	a	a	b	a	a	a	b	a	b	a	b	b	b	a	a	a	a	b	b	a	a	-	a	a	a	a	b	a	b	b	b	a
*Lsat_1_v5_g_5_293	A.B	a	a	a	b	a	a	b	a	a	a	a	a	b	b	a	b	a	a	a	b	b	b	a	b	b	b	b	b	b	b	a	b	a	a	a	a	a	a	a	b	b	a	b	b	-	a	b	a
*Lsat_1_v5_g_5_329	A.B	b	a	b	b	a	a	b	b	a	b	-	b	b	b	b	a	b	b	b	b	a	b	a	b	a	a	b	b	b	-	a	b	b	a	-	b	a	a	a	b	b	b	b	a	b	a	-	b
*Lsat_1_v5_g_5_332	A.B	b	b	b	-	a	a	a	b	b	a	a	-	a	b	b	b	b	b	b	b	a	b	a	b	b	a	a	a	a	a	a	b	-	a	a	-	b	b	b	-	b	a	a	a	b	b	b	a
*Lsat_1_v5_g_5_453	A.B	a	a	a	b	a	a	b	a	a	-	a	a	a	b	a	b	a	a	a	a	a	a	a	b	b	b	b	b	b	b	a	b	a	a	b	a	a	a	a	b	a	b	b	b	b	b	b	b
*Lsat_1_v5_g_5_485	A.B	b	a	a	b	b	b	b	b	b	b	b	b	b	b	a	b	a	a	-	a	a	a	b	a	b	a	b	-	b	-	a	a	a	b	b	a	-	-	a	a	a	a	b	a	-	b	b	-
*Lsat_1_v5_g_5_488	A.B	b	b	b	a	a	a	a	b	b	a	a	a	a	b	a	b	b	b	b	b	-	b	a	a	b	b	a	a	a	a	-	b	b	a	b	a	a	b	b	a	b	a	-	a	b	b	b	a
*Lsat_1_v5_g_5_545	A.B	b	a	a	b	a	b	b	b	b	b	b	b	b	b	b	b	-	a	-	a	a	a	b	a	b	a	b	a	b	a	-	a	a	b	-	-	a	-	b	b	b	a	b	a	a	b	a	-
*Lsat_1_v5_g_5_574	A.B	b	a	a	b	a	b	b	b	b	b	b	b	b	b	a	b	a	-	-	a	a	a	b	a	b	a	b	b	-	b	a	a	a	b	b	a	a	a	a	a	a	a	b	a	b	b	b	-
*Lsat_1_v5_g_5_602	A.B	b	b	b	a	a	a	a	b	b	a	a	a	a	b	a	a	b	b	b	b	-	-	a	a	b	b	a	-	-	a	a	b	b	a	b	a	a	b	b	a	b	a	a	-	b	b	b	-
*Lsat_1_v5_g_5_620	A.B	b	a	a	a	a	b	b	b	a	b	a	b	a	b	b	a	b	a	b	b	a	b	a	a	a	b	b	b	b	b	a	b	b	a	a	b	a	a	a	b	b	b	b	a	b	a	a	b
*Lsat_1_v5_g_5_692	A.B	b	a	a	b	a	-	b	a	b	b	b	b	b	b	b	b	a	a	a	b	a	a	b	a	b	a	b	a	b	a	a	a	a	a	b	b	a	b	b	b	b	-	b	a	a	b	a	a
*Lsat_1_v5_g_5_730	A.B	b	a	a	b	b	b	b	b	b	b	b	b	b	b	a	b	a	a	b	a	a	a	b	a	b	a	b	b	b	b	a	a	a	b	b	a	a	b	a	a	a	a	b	a	b	b	b	-
*Lsat_1_v5_g_5_747	A.B	b	a	a	a	b	a	b	b	b	a	a	a	a	b	a	b	b	-	a	a	a	a	b	-	b	a	b	b	a	b	a	b	a	a	-	a	a	a	a	b	a	b	b	a	b	b	b	a
*Lsat_1_v5_g_5_758	A.B	a	a	a	b	a	a	b	a	-	a	-	a	b	b	-	b	a	a	a	b	b	b	a	b	b	b	b	b	b	b	a	b	a	a	a	a	a	a	a	b	b	a	b	b	-	a	b	a
*Lsat_1_v5_g_5_772	A.B	b	a	b	-	a	b	b	b	a	b	a	b	a	b	b	a	b	a	b	b	a	b	a	a	a	a	b	b	b	a	a	b	b	a	a	b	-	a	a	b	b	b	b	a	b	a	-	b
*Lsat_1_v5_g_5_774	A.B	b	a	a	b	a	b	b	b	b	b	b	b	b	b	b	b	a	a	a	a	a	a	b	a	b	a	b	a	b	a	a	a	a	b	-	a	a	b	b	b	-	a	b	a	-	b	a	b
*Lsat_1_v5_g_5_782	A.B	b	a	a	b	a	b	-	b	b	b	b	b	b	b	a	b	a	-	b	a	a	a	b	a	b	a	b	b	a	b	a	a	a	b	b	a	a	a	a	a	a	a	b	a	b	b	b	-
*Lsat_1_v5_g_5_820	A.B	b	a	a	a	-	b	b	b	b	b	b	b	-	b	b	a	b	a	b	b	a	a	a	a	b	b	-	b	b	b	-	a	b	a	-	b	a	a	a	-	b	a	b	a	-	a	a	a
*Lsat_1_v5_g_5_847	A.B	b	a	b	b	a	b	b	b	a	b	a	b	a	b	b	a	b	a	b	b	a	b	a	a	a	a	b	b	b	-	a	b	b	a	a	b	a	a	a	b	b	b	b	a	b	a	-	b
*Lsat_1_v5_g_5_862	A.B	b	a	a	b	a	b	b	-	b	b	b	b	b	b	b	b	a	a	-	a	a	a	b	a	b	a	b	a	b	a	a	a	a	b	b	a	a	b	b	-	b	a	b	a	a	b	a	b
*Lsat_1_v5_g_5_863	A.B	a	a	a	b	a	a	b	a	a	b	a	a	b	b	a	b	a	a	a	a	a	a	a	b	b	a	b	b	b	b	a	b	a	b	a	a	a	a	a	b	b	a	b	b	b	a	b	a
*Lsat_1_v5_g_5_888	A.B	a	a	a	a	a	a	b	b	a	a	a	a	b	b	b	a	a	a	b	b	b	a	a	-	b	b	b	a	-	b	a	b	a	b	a	b	a	b	b	a	b	a	a	b	a	b	a	-
*Lsat_1_v5_g_5_890	A.B	b	a	a	b	-	b	b	-	b	b	b	b	b	b	b	a	a	a	a	b	a	a	a	a	b	-	a	a	b	a	a	-	a	a	b	b	a	b	a	b	b	a	b	a	a	a	a	a
*Lsat_1_v5_g_5_892	A.B	b	a	a	b	a	b	b	b	b	b	b	b	b	b	b	b	a	a	a	a	a	a	b	a	b	a	b	a	b	a	a	a	a	b	b	a	a	b	b	b	b	a	b	a	a	b	a	b
*Lsat_1_v5_g_5_912	A.B	b	a	a	a	a	a	a	b	b	a	a	a	a	b	a	b	b	a	-	-	a	a	b	b	b	a	b	a	-	b	a	b	-	a	b	a	a	a	a	b	a	b	b	a	-	b	b	-
*Lsat_1_v5_g_5_918	A.B	b	a	a	a	a	b	b	b	b	b	b	b	a	b	b	a	-	a	-	b	a	a	a	a	b	b	b	b	b	b	a	a	b	a	a	b	a	a	a	b	b	a	b	-	b	a	a	a
*Lsat_1_v5_g_5_933	A.B	a	a	b	b	b	a	a	a	a	-	a	b	a	b	a	a	b	b	b	-	a	b	a	a	a	a	a	b	b	b	a	b	b	b	b	a	a	b	b	b	b	b	a	b	-	a	a	a
*Lsat_1_v5_g_5_1002	A.B	b	a	a	b	b	b	b	b	b	b	b	b	b	b	a	b	a	a	b	a	a	a	b	a	b	a	b	b	a	b	a	a	a	b	b	a	a	a	a	a	a	a	b	a	b	b	b	b
*Lsat_1_v5_g_5_1020	A.B	b	a	a	a	a	a	b	b	b	a	a	a	b	b	a	a	b	a	b	b	b	b	a	b	-	b	a	a	a	a	a	b	a	a	a	a	a	b	b	a	a	a	a	a	a	b	a	b
*Lsat_1_v5_g_5_1037	A.B	b	a	a	-	a	a	a	b	b	a	a	a	a	b	a	b	b	-	a	a	a	a	b	b	b	a	b	b	a	b	a	b	a	b	b	a	a	a	a	a	a	-	b	a	b	b	b	a
*Lsat_1_v5_g_5_1104	A.B	a	a	b	b	b	b	a	a	a	b	a	b	a	a	a	a	b	b	b	a	b	b	a	a	a	a	a	b	b	a	a	b	b	b	b	-	a	b	b	b	b	b	a	a	-	a	a	a
*Lsat_1_v5_g_5_1214	A.B	b	b	b	a	b	a	a	b	b	b	a	b	a	b	-	b	b	b	-	b	-	a	a	b	b	a	a	a	a	a	a	b	b	b	a	-	b	a	b	b	b	-	b	a	b	b	b	-
*Lsat_1_v5_g_5_1225	A.B	a	a	a	a	a	a	b	-	a	-	a	a	b	b	a	a	a	a	b	b	b	a	a	b	b	b	b	a	a	b	a	b	a	b	a	b	a	b	b	a	b	a	a	b	a	b	a	b
*Lsat_1_v5_g_5_1240	A.B	b	a	a	b	a	a	b	-	a	a	a	a	b	b	a	a	b	b	b	b	b	b	a	b	b	b	a	a	a	a	a	b	a	a	a	a	a	b	b	a	a	-	a	b	a	b	a	b
*Lsat_1_v5_g_5_1308	A.B	a	a	a	b	a	a	b	a	b	b	a	a	b	b	-	b	a	a	a	b	b	a	a	b	b	b	b	a	b	b	a	a	a	a	a	a	a	a	a	-	a	a	b	b	a	a	b	a
*Lsat_1_v5_g_5_1310	A.B	b	a	a	a	b	a	b	b	b	a	a	-	a	b	a	b	b	-	a	a	a	a	b	-	b	a	b	b	a	b	a	b	a	a	-	a	a	a	a	b	a	b	b	a	b	b	b	-
*Lsat_1_v5_g_5_1398	A.B	a	a	a	b	a	a	b	a	a	b	a	a	a	b	a	b	a	a	a	a	a	a	b	b	b	-	b	b	b	b	-	b	a	a	b	a	a	a	a	b	a	b	b	b	b	b	b	b
*Lsat_1_v5_g_5_1445	A.B	b	a	a	b	a	a	b	a	b	b	b	b	b	b	b	a	a	-	a	b	a	a	a	a	b	a	b	a	b	a	a	a	a	a	b	b	a	b	b	b	b	a	b	a	a	a	a	a
*Lsat_1_v5_g_5_1580	A.B	a	a	a	b	a	a	b	a	a	b	a	a	b	-	a	b	a	a	a	b	b	a	a	b	b	b	b	b	b	b	a	b	a	a	a	a	-	a	a	b	b	-	b	b	a	a	b	a
*Lsat_1_v5_g_5_1609	A.B	a	a	a	a	a	a	b	b	a	a	a	a	b	b	b	a	a	a	b	b	b	a	a	b	b	b	b	a	b	b	a	b	a	b	a	b	-	b	b	a	b	a	a	b	a	b	a	b
*Lsat_1_v5_g_5_1620	A.B	b	a	a	b	-	b	-	b	b	b	b	b	-	b	a	b	a	a	b	a	a	a	b	a	b	a	b	b	b	b	a	a	a	b	-	a	a	a	a	-	a	a	b	a	b	b	b	b
*Lsat_1_v5_g_5_1704	A.B	a	a	a	b	a	a	b	a	a	b	a	a	b	b	a	b	a	a	a	-	b	a	a	b	b	b	b	-	b	b	a	b	a	a	a	a	-	a	a	b	a	a	b	b	b	a	b	a
*Lsat_1_v5_g_5_1731	A.B	a	a	b	b	-	a	a	-	a	-	-	b	a	b	a	a	b	b	b	b	a	b	a	a	a	a	a	b	b	b	-	b	b	b	b	a	-	b	b	b	-	b	a	-	b	a	a	-
*Lsat_1_v5_g_5_1804	A.B	b	a	a	b	a	a	b	b	a	a	-	a	b	b	a	a	b	b	b	b	b	b	a	b	b	b	a	a	a	a	a	b	a	a	a	a	a	b	b	a	a	a	a	b	a	b	a	b
*Lsat_1_v5_g_5_1902	A.B	b	a	a	b	a	a	b	a	b	-	a	a	a	b	a	b	b	a	a	a	a	a	-	b	b	a	b	b	b	b	a	b	a	-	b	a	a	a	a	-	a	b	b	a	b	b	b	a
*Lsat_1_v5_g_5_1932	A.B	a	a	a	a	a	a	b	b	a	a	a	a	b	b	-	a	a	a	b	b	b	a	a	b	b	b	b	a	a	b	a	b	a	b	a	b	a	b	b	a	b	a	a	b	a	b	a	b
*Lsat_1_v5_g_5_1965	A.B	a	a	a	b	a	a	b	a	a	b	a	a	b	b	a	b	a	a	a	a	a	a	a	b	b	a	b	b	b	b	a	b	a	b	a	a	a	a	a	b	b	a	b	b	b	a	b	a
*Lsat_1_v5_g_5_1995	A.B	b	a	a	b	a	a	-	a	b	b	b	b	b	b	b	a	a	a	a	b	a	a	a	a	b	a	b	a	b	a	a	a	a	a	b	b	a	b	b	b	b	a	b	a	a	a	a	a
*Lsat_1_v5_g_5_2149	A.B	a	a	a	b	a	-	-	a	a	-	a	a	a	b	a	b	a	a	a	a	a	a	a	b	b	a	b	b	b	b	a	b	a	a	b	-	a	a	a	b	a	b	b	b	b	b	b	b
*Lsat_1_v5_g_5_2176	A.B	b	b	b	a	a	a	a	-	b	-	a	a	a	b	a	a	b	b	b	-	-	b	a	a	b	b	a	a	a	a	a	b	b	a	b	a	a	b	b	a	b	a	a	a	b	-	b	a
*Lsat_1_v5_g_5_2177	A.B	b	a	a	a	a	a	a	b	b	a	a	a	a	b	a	b	b	-	a	a	a	a	b	b	b	a	b	a	a	b	a	b	a	b	b	a	a	a	a	a	a	b	b	a	b	b	b	a
*Lsat_1_v5_g_5_2185	A.B	-	a	a	a	a	b	b	b	b	b	b	b	a	b	b	a	b	-	b	b	a	a	a	a	b	b	b	b	b	b	a	a	b	a	a	b	a	a	a	-	b	-	b	a	b	a	a	a
*Lsat_1_v5_g_5_2198	A.B	a	a	a	b	a	a	b	a	a	a	-	a	b	b	a	b	a	a	a	b	b	b	a	b	b	b	b	b	b	b	a	b	a	b	a	-	a	a	a	b	b	a	a	b	b	a	b	a
*Lsat_1_v5_g_5_2342	A.B	b	a	a	b	a	a	b	b	a	-	a	a	b	b	a	a	b	b	b	b	b	b	a	b	b	b	a	a	a	a	a	b	a	a	a	a	a	b	b	a	a	a	a	b	a	b	a	b
*Lsat_1_v5_g_5_2681	A.B	b	a	a	b	a	a	b	a	b	-	a	a	a	b	a	b	b	a	a	a	a	a	-	b	b	-	b	b	b	b	a	b	a	a	b	a	a	a	a	b	a	b	b	a	b	b	b	a
*Lsat_1_v5_g_5_2757	A.B	a	a	a	b	a	a	b	a	-	a	a	a	b	b	b	b	a	a	a	b	b	b	a	-	b	b	b	b	b	-	a	b	a	b	-	a	a	a	a	b	b	-	a	b	-	a	b	a
*Lsat_1_v5_g_5_2782	A.B	b	a	-	a	a	a	-	b	b	a	a	a	a	b	-	b	b	-	a	a	a	a	-	b	b	a	b	b	a	-	a	b	a	a	b	a	a	a	a	b	a	b	b	a	b	b	b	-
*Lsat_1_v5_g_5_2786	A.B	b	a	a	-	a	a	b	a	b	-	a	a	a	b	a	-	b	a	a	-	a	a	a	b	b	-	b	b	b	b	a	b	a	a	b	a	a	a	a	b	a	b	b	a	b	b	b	-
*Lsat_1_v5_g_5_2843	A.B	b	a	a	b	a	a	b	a	b	-	a	a	a	b	a	b	b	a	a	a	-	a	-	b	b	b	b	b	b	b	a	b	a	a	b	-	a	a	a	b	a	b	b	a	b	b	b	-
*Lsat_1_v5_g_5_2893	A.B	a	a	a	-	a	a	b	b	a	a	a	a	b	b	b	a	a	a	b	b	b	-	a	b	b	b	b	a	a	b	a	b	a	b	a	b	a	b	b	-	b	a	a	b	a	b	a	b
*Lsat_1_v5_g_5_2950	A.B	a	a	a	b	a	a	b	a	a	a	a	a	b	b	-	b	a	a	a	b	b	b	a	b	b	b	b	b	b	b	a	b	a	b	a	a	a	a	a	b	b	a	a	b	-	a	b	a
*Lsat_1_v5_g_5_3031	A.B	b	a	a	b	a	a	b	a	b	-	a	a	a	b	a	b	b	a	a	-	-	a	-	b	b	-	-	b	b	b	a	b	a	a	b	a	a	a	a	b	a	b	b	a	b	b	b	-
*Lsat_1_v5_g_5_3110	A.B	-	a	a	a	a	a	b	b	b	a	a	a	b	b	a	a	b	b	b	b	b	b	a	b	a	b	-	a	a	a	a	b	-	a	a	-	a	b	b	-	-	a	a	a	a	-	a	b
*Lsat_1_v5_g_5_3282	A.B	b	-	b	a	a	a	-	b	b	b	a	b	a	b	b	b	b	b	b	b	b	b	a	b	b	a	a	a	a	a	a	b	b	b	a	b	b	a	b	b	-	a	a	a	b	b	b	b
*Lsat_1_v5_g_5_3431	A.B	a	a	a	b	a	a	b	a	-	a	a	a	b	b	-	b	a	a	a	b	b	b	a	b	b	b	b	b	b	b	a	b	a	a	a	a	a	a	a	b	b	a	b	b	-	a	b	a
*Lsat_1_v5_g_5_3454	A.B	a	a	-	b	a	a	b	a	a	b	-	a	b	-	a	b	a	a	a	-	b	a	a	b	b	b	b	b	b	b	a	a	a	a	a	a	a	a	a	b	a	a	b	-	b	a	b	-
*Lsat_1_v5_g_5_3626	A.B	a	-	-	-	-	-	b	b	-	a	-	-	b	b	b	a	-	a	b	b	b	a	a	b	b	b	-	a	a	b	a	b	a	a	a	b	a	b	b	a	-	a	a	b	b	b	-	b
*Lsat_1_v5_g_5_3739	A.B	a	a	a	a	a	b	b	b	a	a	a	a	b	b	-	a	a	a	b	b	b	a	a	b	b	b	b	a	a	b	a	b	a	a	a	b	a	b	b	a	b	-	a	b	-	b	a	b
*Lsat_1_v5_g_5_3794	A.B	b	a	a	a	a	a	b	b	b	a	a	a	b	-	a	a	b	-	-	b	b	b	a	b	a	b	a	a	a	-	a	b	a	a	a	a	a	b	-	a	-	a	a	a	a	b	a	b
*Lsat_1_v5_g_5_3858	A.B	a	a	a	a	a	a	b	b	a	a	a	a	b	-	-	-	a	a	b	b	b	-	a	b	b	b	b	-	a	b	a	b	a	b	a	b	a	b	b	-	b	a	a	b	a	b	a	b
*Lsat_1_v5_g_5_4065	A.B	a	a	b	b	-	a	a	a	a	b	a	b	a	b	a	a	-	b	b	b	a	b	a	a	a	a	a	b	b	b	a	b	b	b	b	a	a	b	-	b	b	b	a	b	b	a	a	a
*Lsat_1_v5_g_5_4373	A.B	-	a	a	b	a	a	-	-	b	-	a	a	a	b	a	b	b	-	a	a	a	a	-	b	b	b	b	b	a	b	a	b	a	a	-	a	a	a	a	-	a	b	b	a	b	b	b	-
*Lsat_1_v5_g_5_4745	A.B	a	a	a	b	a	-	b	a	-	a	a	a	b	b	a	b	a	a	a	b	b	-	a	b	b	b	b	b	b	b	a	b	a	a	a	a	-	a	a	b	b	a	b	b	a	a	b	a
*Lsat_1_v5_g_5_4964	A.B	b	a	a	b	b	b	b	b	b	b	b	b	b	b	a	b	a	-	b	a	a	a	b	a	b	a	b	b	a	b	a	a	a	b	b	-	a	a	a	-	a	a	b	a	b	b	b	b
*Lsat_1_v5_g_5_4995	A.B	b	a	a	b	b	b	-	b	b	b	b	b	b	b	a	b	a	a	b	a	a	a	b	a	b	a	b	b	b	b	a	a	a	b	b	a	a	-	a	a	a	a	b	a	b	b	b	-
*Lsat_1_v5_g_5_5076	A.B	a	a	a	b	a	a	b	a	a	-	a	a	a	b	a	b	b	a	a	a	a	a	-	b	b	-	b	b	b	b	a	b	a	a	b	a	a	a	a	b	a	b	b	a	b	b	b	-
*Lsat_1_v5_g_5_5409	A.B	b	-	b	b	a	a	b	b	a	b	a	b	b	b	b	a	b	b	b	b	a	-	a	b	a	a	b	b	b	-	-	b	b	a	a	b	a	a	a	b	b	b	b	a	b	a	-	b
*Lsat_1_v5_g_5_5503	A.B	b	a	a	b	a	a	b	b	a	-	a	a	b	b	a	a	b	b	b	b	b	b	a	b	b	b	a	-	a	a	a	b	a	a	a	a	a	b	b	a	a	a	a	b	a	b	a	b
*Lsat_1_v5_g_5_6050	A.B	b	a	a	b	a	b	a	a	b	b	b	b	b	b	b	a	a	a	a	b	a	a	a	a	-	-	a	a	b	a	a	a	a	a	b	b	a	b	a	-	b	a	-	a	a	a	a	a
*Lsat_1_v5_g_5_6222	A.B	b	a	a	b	a	a	b	a	b	-	a	-	a	b	a	b	b	a	a	a	a	a	-	b	b	-	-	b	b	b	a	b	a	a	b	a	a	a	a	b	a	b	b	a	b	-	b	b
*Lsat_1_v5_g_5_6294	A.B	b	a	a	b	a	a	b	b	a	a	a	a	b	b	a	a	b	b	b	b	b	b	a	b	b	b	-	a	-	a	a	b	a	a	a	a	a	b	b	a	a	a	a	b	a	b	a	b
*Lsat_1_v5_g_5_6558	A.B	a	a	a	b	a	a	b	a	a	b	a	-	b	b	a	b	a	a	a	a	b	a	a	b	b	b	-	b	b	b	a	a	-	a	a	a	a	a	-	b	a	a	b	b	b	a	b	a
*Lsat_1_v5_g_5_6651	A.B	b	a	a	b	-	a	b	a	b	-	a	a	a	b	a	b	b	-	a	a	a	a	b	b	b	-	b	b	b	b	a	-	a	a	b	a	a	a	a	b	a	-	b	a	b	b	b	-
*Lsat_1_v5_g_5_7091	A.B	-	a	a	b	a	a	b	a	a	b	a	a	b	b	a	b	a	a	a	a	b	a	a	b	b	b	-	b	b	-	a	-	a	a	a	-	a	a	a	b	a	a	b	b	b	a	b	a
*Lsat_1_v5_g_5_7223	A.B	-	a	a	b	b	b	-	b	b	-	b	b	b	b	b	b	a	a	a	a	a	a	b	a	b	a	-	b	b	a	a	a	a	b	b	a	a	-	a	-	a	a	b	a	b	b	b	-
*Lsat_1_v5_g_5_7646	A.B	b	a	a	b	a	a	b	a	b	-	a	a	a	b	a	b	b	a	a	a	a	-	-	b	b	-	b	b	b	b	a	-	a	a	b	-	a	a	a	-	a	b	b	a	b	b	b	-
*Lsat_1_v5_g_5_7712	A.B	a	a	a	b	a	-	b	a	a	a	a	a	b	b	b	b	a	a	a	b	b	b	a	b	b	b	b	-	b	b	a	b	a	b	a	a	a	a	a	b	b	a	a	b	-	a	b	a
*Lsat_1_v5_g_5_673238	A.B	b	a	a	b	b	b	b	b	b	b	b	b	b	b	b	b	a	a	a	a	a	a	b	a	b	a	b	b	b	a	a	a	a	b	b	a	a	-	a	a	a	a	b	a	b	b	a	b
*Lsat_1_v5_g_5_673333	A.B	b	a	-	b	a	b	a	b	b	b	a	b	b	b	a	b	-	-	b	a	a	a	b	a	b	a	b	b	a	b	-	a	a	b	b	a	a	a	a	a	a	-	b	a	b	b	b	-
*Lsat_1_v5_g_5_673344	A.B	b	a	a	b	a	a	b	a	b	a	a	a	a	b	a	b	b	-	a	a	a	a	-	b	b	b	b	b	a	b	a	b	a	a	b	a	a	a	a	b	a	b	b	a	b	b	b	-
*Lsat_1_v5_g_5_673364	A.B	b	a	a	a	a	a	b	b	b	a	a	a	a	b	a	b	b	-	a	a	a	a	-	b	b	a	b	b	a	b	a	b	a	a	b	a	a	a	a	b	a	b	b	a	b	b	b	-
*Lsat_1_v5_g_5_673421	A.B	b	a	a	b	a	b	-	a	b	b	b	b	b	b	b	a	a	a	a	b	a	a	a	a	b	a	b	a	b	a	a	a	a	a	b	b	a	b	a	b	b	a	b	a	a	a	a	a
*Chr5_2790070	A.B	b	b	b	b	b	b	b	b	-	b	b	-	b	b	b	b	b	b	b	b	b	b	b	b	-	b	b	b	b	b	b	b	-	b	b	b	b	b	b	b	b	b	b	b	b	b	b	b
*Chr5_8089468	A.B	a	a	-	-	-	a	a	a	-	a	a	-	-	a	-	a	-	a	a	a	a	a	-	-	-	a	-	a	-	-	-	a	a	-	-	a	a	a	a	-	-	-	a	a	-	-	a	a
*Chr5_9669669	A.B	b	b	b	-	b	b	b	b	-	b	b	b	b	b	b	b	b	b	b	b	b	b	b	b	b	b	-	b	b	b	b	b	b	b	b	b	b	b	b	b	-	b	b	b	b	b	b	b
*Chr5_11567218	A.B	-	-	-	b	-	-	-	-	-	-	-	-	-	-	-	-	-	-	-	-	-	-	-	-	-	-	-	-	-	-	-	-	-	b	-	-	-	-	-	-	-	-	-	b	-	-	-	-
*Chr5_14055481	A.B	b	b	b	a	a	a	a	b	-	a	a	a	a	b	a	b	b	b	b	b	-	b	a	b	b	a	a	a	a	a	a	b	b	a	b	-	b	b	b	b	b	a	a	a	b	b	b	a
*Chr5_16332733	A.B	-	a	-	-	a	a	-	-	-	-	a	-	a	-	-	-	-	-	-	a	-	-	-	-	-	-	a	a	-	a	a	-	a	-	a	-	a	-	a	-	-	-	-	a	a	-	-	a
*Chr5_19427674	A.B	a	-	a	a	a	a	-	-	-	a	a	a	a	a	-	-	a	a	-	a	-	a	a	a	a	a	a	a	a	a	a	a	a	a	a	a	a	a	a	a	a	a	-	a	-	a	a	a
*Chr5_23094874	A.B	b	b	b	a	a	a	a	b	-	a	a	a	a	b	a	a	b	b	b	-	-	b	a	a	b	b	a	a	a	a	a	b	b	a	b	a	-	-	b	a	-	-	a	-	b	b	b	a
*Chr5_23094917	A.B	b	b	b	a	a	a	a	b	-	a	a	a	a	b	a	a	b	b	b	b	-	b	a	a	b	b	a	a	a	a	a	b	b	a	b	a	-	b	b	a	-	-	a	-	b	b	b	a
*Chr5_24501589	A.B	a	a	a	a	a	a	a	a	-	a	a	a	a	a	a	a	a	a	a	a	a	a	a	a	a	a	a	a	a	a	a	a	a	a	a	-	-	a	a	a	-	a	a	a	-	-	a	a
*Chr5_25901343	A.B	b	b	b	a	a	a	b	b	-	a	a	a	a	b	a	a	b	b	b	b	-	b	a	a	a	b	a	a	a	a	a	b	b	a	b	a	a	b	b	a	b	a	a	a	a	b	b	a
*Chr5_29277886	A.B	a	a	a	a	a	a	a	a	-	a	a	a	a	a	a	a	a	a	-	a	-	a	a	a	a	a	a	a	-	a	a	-	a	a	a	a	a	a	a	a	a	a	a	a	a	a	a	a
*Chr5_30473790	A.B	b	b	b	a	a	a	b	b	-	a	a	a	a	b	a	a	b	b	b	b	-	b	a	a	a	b	a	a	a	a	a	b	b	a	b	a	a	b	b	a	b	a	a	a	a	b	a	a
*Chr5_33512341	A.B	b	a	b	a	a	a	b	b	-	a	a	a	a	b	a	a	b	a	b	b	-	b	a	b	a	b	a	a	a	a	a	b	b	a	b	a	a	b	b	a	b	a	a	a	a	b	a	a
*Chr5_33512370	A.B	b	a	b	a	a	a	b	b	-	a	a	a	a	b	a	a	b	a	b	b	-	b	a	b	a	b	a	a	a	a	a	b	b	a	b	a	a	b	b	a	b	a	a	a	a	b	a	a
*Chr5_33645312	A.B	b	a	b	a	a	a	b	b	-	a	a	a	a	b	a	a	b	a	b	b	-	b	a	b	a	b	a	a	a	a	a	b	b	a	b	a	a	b	b	a	b	a	a	a	a	b	a	a
*Chr5_33855336	A.B	b	a	b	a	a	a	-	b	-	a	a	a	a	b	a	a	b	a	b	b	-	-	a	b	a	b	a	a	a	a	a	-	b	a	b	a	a	-	b	a	b	a	a	a	a	-	a	a
*Chr5_34751541	A.B	b	-	b	-	b	-	-	-	-	-	-	-	-	b	-	-	b	-	-	b	-	b	-	b	-	b	-	b	-	-	-	-	-	-	b	-	-	b	-	-	b	-	-	-	-	b	-	-
*Chr5_39364434	A.B	b	a	b	a	a	a	b	b	-	a	a	a	-	b	a	a	b	a	b	b	-	b	a	b	a	-	a	a	a	a	a	b	b	a	b	a	a	b	b	a	b	a	a	a	a	b	a	b
*Chr5_44799558	A.B	b	a	a	a	a	a	b	b	-	a	a	a	b	b	a	a	b	a	b	b	b	b	a	b	a	b	a	a	a	a	a	b	a	a	a	a	a	b	b	a	a	a	a	a	a	b	a	b
*Chr5_46256301	A.B	-	b	-	-	-	b	b	b	-	-	-	b	b	-	b	b	b	-	b	-	b	b	-	-	-	b	b	b	b	-	-	-	-	b	-	-	-	-	b	-	b	b	-	-	-	b	b	-
*Chr5_48225708	A.B	b	b	b	b	b	b	b	-	-	b	b	b	-	b	b	b	b	b	b	-	b	b	b	b	-	b	b	b	b	b	b	b	b	-	-	b	-	-	-	b	b	b	b	b	b	b	b	b
*Chr5_48225713	A.B	b	b	b	b	b	b	b	-	-	b	b	b	-	b	b	b	b	b	b	-	b	b	b	b	-	b	b	b	b	b	b	b	b	-	b	b	-	-	-	b	b	b	b	b	b	b	b	b
*Chr5_50158623	A.B	b	a	a	a	a	a	b	b	-	a	a	a	b	b	a	a	b	a	b	b	b	b	a	b	a	-	a	a	a	a	a	b	a	a	a	a	a	-	b	a	a	a	a	a	a	b	a	b
*Chr5_50352243	A.B	b	-	-	-	-	-	b	b	-	a	a	-	b	b	-	-	b	-	b	b	-	b	-	b	-	b	-	-	a	-	-	b	-	-	-	-	-	b	b	-	-	-	a	-	-	b	-	b
*Chr5_50352246	A.B	b	-	-	-	-	-	b	b	-	a	a	-	b	b	-	-	b	-	b	b	-	b	-	b	-	b	-	-	a	-	-	b	-	-	a	-	-	b	b	-	-	-	a	-	-	b	-	b
*Chr5_50456097	A.B	-	-	b	-	-	-	-	-	-	-	-	-	-	-	-	-	-	-	-	b	-	b	-	-	-	b	b	-	-	-	-	-	b	-	-	-	-	-	b	-	-	b	-	b	-	b	-	b
*Chr5_56044674	A.B	b	a	a	a	a	a	b	b	-	a	a	a	b	b	a	a	b	a	b	b	b	b	a	b	a	b	a	a	a	a	a	b	a	a	a	a	a	b	b	a	a	a	a	a	a	b	a	b
*Chr5_58569199	A.B	b	-	b	b	-	b	-	-	-	-	b	-	-	b	b	b	b	-	b	b	b	-	-	b	b	b	-	b	b	b	b	-	b	-	b	-	b	b	-	b	b	b	b	-	b	-	-	b
*Chr5_58569206	A.B	b	-	b	b	-	b	-	-	-	-	b	-	-	b	b	-	b	-	b	b	b	-	-	b	b	-	-	b	b	b	b	-	b	-	b	-	b	b	-	-	b	b	b	-	b	-	-	b
*Chr5_58569207	A.B	b	-	b	b	-	b	-	-	-	-	b	-	-	b	b	-	b	-	b	b	b	-	-	b	b	-	-	b	b	b	b	-	b	-	b	-	b	b	-	-	b	b	b	-	b	-	-	b
*Chr5_62387059	A.B	b	b	b	b	-	b	b	b	-	b	b	b	b	b	b	b	b	b	b	b	b	b	b	b	b	b	b	b	b	b	b	b	b	b	b	b	b	b	b	b	b	b	b	b	b	-	-	b
*Chr5_63150500	A.B	b	a	a	b	a	a	b	b	-	a	a	a	b	b	a	a	b	b	b	b	b	b	a	b	b	b	a	a	a	a	a	b	a	a	a	a	a	b	b	a	a	a	a	b	a	b	a	b
*Chr5_63443526	A.B	b	a	-	b	a	a	b	b	-	a	a	a	b	b	a	a	b	b	b	b	b	b	a	b	b	b	a	a	a	a	a	b	a	a	a	-	a	b	-	a	a	a	a	-	a	b	a	b
*Chr5_63621117	A.B	b	a	a	b	a	a	b	b	-	a	a	a	b	b	a	a	b	b	b	b	b	b	a	b	b	b	a	a	a	a	a	b	a	a	a	a	a	b	b	a	a	a	a	b	a	b	a	b
*Chr5_63621121	A.B	b	a	a	b	a	a	b	b	-	a	a	a	b	b	a	a	b	b	b	b	b	b	a	b	b	b	a	a	a	a	a	b	a	a	a	a	a	b	b	a	a	a	a	b	a	b	a	b
*Chr5_63621124	A.B	b	a	a	b	a	a	b	b	-	a	a	a	b	b	a	a	b	b	b	b	b	b	a	b	b	b	a	a	a	a	a	b	a	a	a	a	a	b	b	a	a	a	a	b	a	b	a	b
*Chr5_63831607	A.B	b	a	a	b	a	a	b	b	-	a	a	a	b	b	a	a	b	b	b	b	b	b	a	b	b	b	a	a	a	a	a	b	a	a	a	a	a	b	b	a	a	a	a	b	a	b	a	b
*Chr5_64933934	A.B	b	a	a	b	a	a	b	b	-	a	a	a	b	b	a	a	b	b	b	b	b	b	a	b	b	b	a	a	a	a	a	b	a	a	a	a	a	b	b	a	a	a	a	b	a	b	a	b
*Chr5_65260550	A.B	b	a	a	b	a	a	b	b	-	a	a	a	b	b	a	a	b	b	b	b	b	b	a	b	b	-	a	a	a	a	a	b	a	a	a	a	a	b	b	a	a	a	a	b	a	b	a	b
*Chr5_65659961	A.B	-	-	-	b	-	-	-	b	-	-	-	-	b	-	-	-	-	-	-	-	b	-	-	-	b	-	-	-	-	-	-	-	-	-	-	-	-	-	-	-	b	-	-	-	-	-	b	-
*Chr5_66198327	A.B	b	a	a	b	a	a	b	b	-	a	a	a	b	b	a	a	b	b	b	b	b	b	a	b	b	b	a	a	a	a	a	b	a	a	a	a	a	b	b	a	a	a	a	b	a	b	a	b
*Chr5_67175132	A.B	b	a	-	b	a	a	b	b	-	a	-	a	b	b	a	a	b	b	b	b	b	b	a	b	b	b	a	a	a	a	-	b	a	a	a	a	a	b	b	a	-	-	a	b	-	b	a	b
*Chr5_67211158	A.B	b	-	-	b	-	-	b	b	-	-	b	-	b	b	-	-	b	b	b	b	b	b	-	b	b	b	-	-	-	-	-	b	-	-	-	-	-	b	b	b	-	-	-	b	-	b	-	b
*Chr5_67211159	A.B	b	-	-	b	-	-	b	b	-	-	-	-	b	b	-	-	b	b	b	b	b	b	-	b	b	b	-	-	-	-	-	b	-	-	-	-	-	b	b	-	-	-	-	b	-	b	-	b
*Chr5_67211199	A.B	b	-	-	b	-	-	b	b	-	-	-	-	b	b	-	-	b	b	b	b	b	b	-	b	b	b	-	-	-	-	-	b	-	-	-	-	-	b	b	-	-	-	-	b	-	b	-	b
*Chr5_67211206	A.B	b	-	-	b	-	-	b	b	-	-	-	-	b	b	-	-	b	b	b	b	b	b	-	b	b	b	-	-	-	-	-	b	-	-	-	-	-	b	b	-	-	-	-	b	-	b	-	b
*Chr5_67767610	A.B	b	a	a	b	a	a	b	b	-	a	a	a	b	b	a	a	b	b	b	b	b	b	a	b	b	b	a	a	a	a	a	b	a	a	a	a	a	b	b	a	a	a	a	b	a	b	a	b
*Chr5_70325047	A.B	-	-	-	-	-	-	-	-	-	a	-	-	-	-	-	-	-	-	-	-	-	-	-	a	-	-	-	-	-	-	-	-	a	-	-	-	a	-	a	-	-	-	-	-	-	-	-	-
*Chr5_83165802	A.B	a	a	a	a	a	a	b	b	-	a	a	a	b	b	-	a	a	a	b	b	b	a	a	b	b	b	b	a	a	b	a	b	a	b	a	b	a	b	b	a	b	a	a	b	a	b	a	b
*Chr5_86324772	A.B	a	a	a	a	a	a	b	b	-	a	a	a	b	b	b	a	a	a	b	b	b	a	a	b	b	b	b	a	-	b	a	b	a	b	a	b	a	b	b	a	b	a	a	b	a	b	a	b
*Chr5_91511379	A.B	-	-	-	-	b	-	-	-	-	-	-	-	-	-	-	-	-	b	-	-	-	b	-	-	-	-	-	-	-	-	-	-	-	-	-	-	b	b	-	b	-	b	-	-	-	-	-	-
*Chr5_92692531	A.B	b	b	b	b	b	b	b	b	-	b	b	b	b	b	b	b	b	b	b	b	b	-	b	b	b	b	b	b	b	b	b	b	-	b	b	b	b	b	b	b	b	b	b	b	b	b	b	b
*Chr5_104287204	A.B	-	-	-	-	-	-	-	-	-	-	-	-	b	-	b	-	b	-	-	b	-	-	-	-	-	-	-	b	-	-	-	b	-	-	-	-	-	b	-	-	-	-	-	b	-	-	-	b
*Chr5_105751196	A.B	-	-	-	-	-	-	a	-	-	-	-	-	-	-	-	a	-	-	-	-	-	-	-	-	-	-	a	-	-	a	-	-	a	-	-	-	-	-	-	-	-	-	a	-	-	-	-	-
*Chr5_112646975	A.B	-	-	-	-	-	-	-	-	-	-	-	-	-	-	-	-	-	-	-	-	-	-	-	-	-	-	-	-	-	-	-	-	-	b	-	-	-	-	-	-	b	-	-	-	-	b	-	-
*Chr5_113628493	A.B	a	a	a	b	a	a	b	a	-	a	a	a	b	b	-	b	a	a	a	b	b	b	a	b	b	b	b	b	b	b	a	b	a	b	a	a	a	a	a	b	b	a	a	b	-	a	b	a
*Chr5_113882020	A.B	a	a	a	b	a	a	b	a	-	a	a	a	b	b	-	b	a	a	a	b	b	b	a	b	b	b	b	b	b	b	a	b	a	b	a	a	a	a	a	b	b	a	a	b	-	a	b	a
*Chr5_113882041	A.B	a	a	a	b	a	a	b	a	-	a	a	a	b	b	-	b	a	a	a	b	b	b	a	b	b	b	b	b	b	b	a	b	a	b	a	a	a	a	a	b	b	a	a	b	-	a	b	a
*Chr5_116316775	A.B	a	a	a	b	a	a	b	a	-	a	a	a	b	b	-	b	a	a	a	b	b	b	a	b	b	b	b	b	b	b	a	b	a	b	a	a	a	a	a	b	b	a	a	b	-	a	b	a
*Chr5_116317067	A.B	a	a	a	b	a	a	b	a	-	a	a	a	b	b	-	b	a	a	a	b	b	b	a	b	b	b	b	b	b	b	a	b	a	b	a	a	a	a	a	b	b	a	a	b	-	a	b	a
*Chr5_117343580	A.B	a	a	a	-	a	a	-	a	-	a	a	a	-	-	-	b	a	a	a	b	-	-	a	-	-	b	-	-	-	-	a	-	a	b	a	a	a	a	a	-	-	a	a	b	a	a	-	a
*Chr5_117620355	A.B	a	a	a	b	a	a	b	a	-	a	a	a	b	b	-	b	a	a	a	b	b	b	a	b	b	b	b	b	b	b	a	b	a	b	a	a	a	a	a	b	b	a	a	b	-	a	b	a
*Chr5_117696735	A.B	a	a	a	b	a	a	b	a	-	a	a	a	b	b	-	b	a	a	a	b	b	b	a	b	b	b	b	b	b	b	a	b	a	b	a	a	a	a	a	b	b	a	a	b	-	a	b	a
*Chr5_127402854	A.B	a	a	a	b	a	a	b	a	-	a	a	a	b	b	b	b	a	a	a	b	b	b	a	b	b	b	b	b	b	b	a	b	a	b	a	a	a	a	a	b	b	a	b	b	-	a	b	a
*Chr5_127402872	A.B	a	a	a	b	a	a	b	a	-	a	a	a	b	b	b	b	a	a	a	b	b	b	a	b	b	b	b	b	b	b	a	b	a	b	a	a	a	a	a	b	b	a	b	b	-	a	b	a
*Chr5_128096731	A.B	a	-	-	b	a	a	b	a	-	a	a	a	b	b	-	b	a	a	-	b	b	b	a	b	b	-	b	b	b	b	a	b	-	a	a	a	a	a	a	b	b	a	b	b	-	a	b	-
*Chr5_128561127	A.B	a	a	a	b	a	a	b	a	-	a	a	a	b	b	-	b	a	a	a	b	b	b	a	b	b	b	b	b	b	b	a	b	a	a	a	a	a	a	a	b	b	a	b	b	-	a	b	a
*Chr5_128983917	A.B	a	a	a	b	a	a	b	a	-	a	a	a	b	b	-	b	a	a	a	b	b	b	a	b	b	-	b	b	b	b	a	b	a	a	a	a	a	a	a	b	b	a	b	b	-	a	b	a
*Chr5_129408203	A.B	a	a	a	b	a	a	b	a	-	a	a	a	b	b	-	b	a	a	a	b	b	b	a	b	b	b	b	b	b	b	a	b	a	a	a	a	a	a	a	b	b	a	b	b	-	a	b	a
*Chr5_130132267	A.B	a	a	a	b	a	a	b	a	-	a	a	a	b	-	-	b	a	a	a	b	b	b	a	b	b	b	b	b	b	b	a	b	a	a	a	a	a	a	a	-	b	a	b	b	-	a	b	a
*Chr5_130132314	A.B	a	a	a	b	a	a	b	a	-	a	a	a	b	-	-	b	a	a	a	b	b	b	a	b	b	b	b	b	b	b	a	b	a	a	a	a	a	a	a	-	b	a	b	b	-	a	b	a
*Chr5_131382557	A.B	a	a	a	-	a	a	-	a	-	a	a	a	-	-	-	-	a	a	a	-	-	-	a	-	-	-	-	-	-	-	a	-	a	a	a	a	a	a	a	-	-	a	-	-	-	a	-	a
*Chr5_131382619	A.B	a	a	a	-	a	a	-	a	-	a	a	a	-	-	-	-	a	a	a	-	-	-	a	-	-	-	-	-	-	-	a	-	a	a	a	a	a	a	a	-	-	a	-	-	-	a	-	a
*Chr5_134508208	A.B	a	a	a	b	a	a	b	a	-	b	a	a	b	b	-	b	a	a	a	b	b	a	a	b	b	b	b	b	b	b	a	b	a	a	a	a	a	a	a	b	b	a	b	b	-	a	b	a
*Chr5_135791613	A.B	a	a	a	b	a	a	b	a	-	b	a	a	b	b	-	b	a	a	a	b	b	a	a	b	b	b	b	b	b	b	a	b	a	a	a	a	a	a	a	b	b	a	b	b	-	a	b	a
*Chr5_136235198	A.B	a	a	a	b	a	a	b	a	-	b	a	a	b	b	-	b	a	a	a	b	b	a	a	b	b	b	b	b	b	b	a	b	a	a	a	a	a	a	a	b	b	a	b	b	-	a	b	a
*Chr5_136235203	A.B	a	a	a	b	a	a	b	a	-	b	a	a	b	b	-	b	a	a	a	b	b	a	a	b	b	b	b	b	b	b	a	b	a	a	a	a	a	a	a	b	b	a	b	b	-	a	b	a
*Chr5_136235207	A.B	a	a	a	b	a	a	b	a	-	b	a	a	b	b	-	b	a	a	a	b	b	a	a	b	b	b	b	b	b	b	a	b	a	a	a	a	a	a	a	b	b	a	b	b	-	a	b	a
*Chr5_136235223	A.B	a	a	a	b	a	a	b	a	-	b	a	a	b	b	-	b	a	a	a	b	b	a	a	b	b	b	b	b	b	b	a	b	a	a	a	a	a	a	a	b	b	a	b	b	-	a	b	a
*Chr5_136235235	A.B	a	a	a	b	a	a	b	a	-	b	a	a	b	b	-	b	a	a	a	b	b	a	a	b	b	b	b	b	b	b	a	b	a	a	a	a	a	a	a	b	b	a	b	b	-	a	b	a
*Chr5_136235246	A.B	a	a	a	b	a	a	b	a	-	b	a	a	b	b	-	b	a	a	-	b	b	a	a	b	b	b	b	b	b	b	a	b	-	a	a	a	a	a	a	b	b	a	b	b	-	a	b	a
*Chr5_137238138	A.B	a	a	a	a	a	a	-	-	-	a	a	a	a	a	a	a	a	a	a	a	a	a	a	a	-	a	a	a	a	a	a	-	a	a	a	a	a	a	a	-	-	a	a	a	a	a	a	a
*Chr5_137238139	A.B	a	a	a	a	a	a	-	-	-	a	a	a	a	a	a	a	a	a	a	a	a	a	a	a	-	a	a	a	a	a	a	-	a	a	a	a	a	a	a	-	-	a	a	a	a	a	a	a
*Chr5_137767379	A.B	a	a	a	b	a	a	b	a	-	b	a	a	b	b	-	b	a	a	a	b	a	a	a	b	b	b	b	b	b	b	a	b	a	a	a	a	a	a	a	b	b	a	b	b	-	a	b	a
*Chr5_139918785	A.B	a	a	a	b	a	a	b	a	-	b	a	a	b	b	b	b	a	a	a	b	a	a	a	b	b	b	b	a	b	b	a	b	a	a	a	a	a	-	a	b	b	a	b	b	a	a	b	a
*Chr5_140087290	A.B	-	b	b	b	-	-	-	-	-	b	-	b	b	-	b	b	b	b	b	-	b	b	b	b	b	b	-	-	-	-	b	b	b	b	b	b	-	b	b	b	b	-	-	-	-	-	-	-
*Chr5_143803467	A.B	-	b	b	b	b	-	-	-	-	b	b	b	b	-	-	b	b	b	b	-	-	b	-	-	b	-	b	-	-	b	b	b	-	b	-	b	b	-	b	b	-	b	b	b	b	b	b	b
*Chr5_144990520	A.B	a	a	a	b	a	a	b	a	-	b	a	a	b	b	-	b	a	a	a	b	a	a	a	b	b	-	b	a	b	b	a	a	a	a	a	a	a	a	a	b	a	a	b	b	a	a	b	a
*Chr5_144990552	A.B	a	a	a	b	a	a	b	a	-	b	a	a	b	b	-	b	a	a	a	b	a	a	a	b	b	-	b	a	b	b	a	a	a	a	a	a	a	a	a	b	a	a	b	b	a	a	b	a
*Chr5_144990581	A.B	a	a	a	b	a	a	b	a	-	b	a	a	b	b	-	b	a	a	a	b	a	a	a	b	b	-	b	a	b	b	a	a	a	a	a	a	a	a	a	b	a	a	b	b	a	a	b	a
*Chr5_145046239	A.B	a	a	a	b	a	a	b	a	-	b	a	a	b	b	-	b	a	a	a	b	a	a	a	b	b	b	b	a	b	b	a	a	a	a	a	a	a	a	a	b	a	a	b	b	a	a	b	a
*Chr5_145046288	A.B	a	a	a	b	a	a	b	a	-	b	a	a	b	b	-	b	a	a	a	b	a	a	a	b	b	b	b	a	b	b	a	a	a	a	a	a	a	a	a	b	a	a	b	b	a	a	b	a
*Chr5_145048852	A.B	a	a	a	b	a	a	b	a	-	b	a	a	b	b	-	b	a	a	a	b	a	a	a	b	b	b	b	a	b	b	a	a	a	a	a	a	a	a	a	b	a	a	b	b	a	a	b	a
*Chr5_145927435	A.B	a	a	a	b	a	a	b	a	-	b	a	a	b	b	-	b	a	a	a	b	b	a	a	b	b	b	b	a	b	b	a	a	a	a	a	a	a	a	a	b	a	a	b	b	a	a	b	a
*Chr5_145927466	A.B	a	a	a	b	a	a	b	a	-	b	a	a	b	b	-	b	a	a	a	b	b	a	a	b	b	b	b	a	b	b	a	a	a	a	a	a	a	a	a	b	a	a	b	b	a	a	b	a
*Chr5_148055380	A.B	b	b	b	b	b	b	-	b	-	-	-	b	-	-	b	b	-	b	-	-	b	-	b	b	-	-	-	b	b	-	b	b	b	-	-	b	-	b	-	-	-	b	b	b	-	-	b	-
*Chr5_153798366	A.B	a	a	a	b	a	a	b	a	-	b	a	a	b	b	-	b	a	a	a	b	b	a	a	b	b	b	b	a	b	b	a	a	a	a	a	a	a	a	a	b	a	a	b	b	b	a	b	a
*Chr5_154471052	A.B	-	-	-	-	b	b	-	b	-	-	-	b	-	-	-	b	b	b	b	-	-	-	-	b	-	b	-	-	-	b	-	-	-	b	-	-	-	-	b	-	-	b	-	b	-	-	-	-
*Chr5_154471092	A.B	-	-	b	-	b	b	b	b	-	-	-	b	-	b	-	b	b	b	b	-	-	-	-	b	b	b	b	-	-	b	-	-	-	b	b	-	-	b	b	b	-	b	-	b	-	b	-	-
*Chr5_154471096	A.B	-	-	b	-	b	b	b	b	-	-	-	b	-	b	-	b	b	b	b	-	-	-	-	b	b	b	b	-	-	b	-	-	-	b	b	-	-	b	b	b	-	b	-	b	-	b	-	-
*Chr5_157528495	A.B	a	a	a	b	a	a	b	a	-	b	a	a	b	b	a	b	a	a	a	a	b	a	a	b	b	b	b	b	b	b	a	a	a	a	a	a	a	a	a	b	a	a	b	b	b	a	b	a
*Chr5_158788430	A.B	-	-	-	b	-	-	b	-	-	b	-	-	b	b	-	b	-	-	-	-	b	-	-	b	b	b	b	b	b	b	-	b	-	-	-	-	-	-	-	b	-	-	b	b	b	-	b	-
*Chr5_158788486	A.B	a	a	a	b	a	a	b	a	-	b	a	a	b	b	a	b	a	a	a	a	b	a	a	b	b	b	b	b	b	b	a	b	a	a	a	a	a	a	a	b	a	a	b	b	b	a	b	a
*Chr5_158792857	A.B	b	-	-	-	-	-	-	-	-	-	-	-	-	-	-	-	-	b	-	-	-	-	b	-	-	-	-	-	-	-	-	-	-	b	-	-	-	b	-	-	b	-	-	-	-	-	-	-
*Chr5_159275916	A.B	a	a	a	b	a	a	b	a	-	b	a	a	b	b	a	b	a	a	a	a	b	a	a	b	b	b	b	b	b	b	a	b	a	a	a	a	a	a	a	b	a	a	b	b	b	a	b	a
*Chr5_159275953	A.B	a	a	a	b	a	a	b	a	-	b	a	a	b	b	a	b	a	a	a	a	b	a	a	b	b	b	b	b	b	b	a	b	a	a	a	a	a	a	a	b	a	a	b	b	b	a	b	a
*Chr5_162115615	A.B	a	a	a	b	a	a	b	a	-	b	a	a	b	-	a	b	a	a	a	a	-	a	a	b	b	a	b	b	b	b	a	b	a	b	a	a	a	a	a	b	a	a	b	b	b	a	b	a
*Chr5_162115644	A.B	a	a	-	a	a	-	-	a	-	-	a	a	-	-	a	-	a	a	a	a	-	-	-	-	a	a	-	-	-	a	-	a	a	a	-	a	-	-	a	a	-	a	-	-	-	a	-	a
*Chr5_174208691	A.B	a	a	a	-	a	a	-	a	-	-	a	a	a	-	a	-	a	a	a	a	a	a	a	-	-	-	-	-	-	-	a	-	a	a	-	a	a	a	a	-	a	-	-	-	-	-	-	-
*Chr5_174208756	A.B	a	a	a	b	a	a	b	a	-	-	a	a	a	b	a	b	a	a	a	a	a	a	a	b	b	-	b	b	b	b	a	b	a	a	b	a	a	a	a	b	a	b	b	b	b	b	b	b
*Chr5_175006922	A.B	a	a	a	b	a	a	b	a	-	-	a	a	a	b	a	b	a	a	a	a	a	a	a	b	b	-	b	b	b	b	a	b	a	a	b	a	a	a	a	b	a	b	b	b	b	b	b	b
*Chr5_175617360	A.B	a	-	-	-	-	-	a	a	-	-	-	a	a	a	-	a	-	a	a	a	a	-	-	-	a	a	a	a	-	-	a	-	a	-	-	a	-	a	-	a	-	-	a	a	a	-	-	a
*Chr5_179151207	A.B	a	a	a	b	a	a	b	a	-	-	a	a	a	b	a	b	b	a	a	a	a	a	-	-	b	-	b	-	b	b	a	b	a	a	b	a	a	a	a	-	a	b	b	a	b	-	b	-
*Chr5_179151216	A.B	a	a	a	b	a	a	b	a	-	-	a	a	a	b	a	b	b	a	a	a	a	a	-	-	b	-	b	-	b	b	a	b	a	a	b	a	a	a	a	-	a	b	b	a	b	-	b	-
*Chr5_179151239	A.B	a	a	a	b	a	a	b	a	-	-	a	a	a	b	a	b	b	a	a	a	a	a	-	-	b	-	b	-	b	b	a	b	a	a	b	a	a	a	a	-	a	b	b	a	b	-	b	-
*Chr5_180142646	A.B	b	a	a	b	a	a	b	a	-	-	a	a	a	b	a	b	b	a	a	a	a	a	-	b	b	-	b	b	b	b	a	b	a	a	b	a	a	a	a	b	a	b	b	a	b	b	b	-
*Chr5_180142680	A.B	b	a	a	b	a	a	b	a	-	-	a	a	a	b	a	b	b	a	a	a	a	a	-	b	b	-	b	b	b	b	a	b	a	a	b	a	a	a	a	b	a	b	b	a	b	b	b	-
*Chr5_182804203	A.B	b	a	a	b	a	a	b	-	-	-	-	-	a	-	-	b	b	-	-	a	a	-	-	-	b	b	b	-	-	b	a	b	-	-	-	-	a	-	a	b	-	b	-	a	b	b	b	-
*Chr5_182804221	A.B	b	a	a	b	a	a	b	-	-	-	-	-	a	-	-	b	b	-	-	a	a	-	-	-	b	b	b	-	-	b	a	b	-	-	-	-	a	-	a	b	-	b	-	a	b	b	b	-
*Chr5_183100221	A.B	b	a	a	b	a	a	b	a	-	-	a	a	a	b	a	b	b	a	a	a	a	a	-	b	b	-	b	b	b	b	a	b	a	a	b	a	a	a	a	b	a	b	b	a	b	b	b	-
*Chr5_185953304	A.B	b	a	a	b	a	a	b	a	-	-	a	a	a	b	a	b	b	a	a	a	a	a	-	b	b	-	b	b	b	b	a	b	a	a	b	a	a	a	a	b	a	b	b	a	b	b	b	-
*Chr5_185982696	A.B	b	-	a	b	a	a	b	a	-	b	a	-	a	b	a	b	b	a	a	a	a	a	b	b	b	-	b	b	b	b	a	b	-	a	b	a	a	a	-	b	a	b	b	-	b	b	b	-
*Chr5_186144107	A.B	b	a	a	b	a	a	b	a	-	-	a	a	a	b	a	b	b	a	a	a	a	a	-	b	b	-	b	b	b	b	a	b	a	a	b	a	a	a	a	b	a	b	b	a	b	b	b	-
*Chr5_187686662	A.B	b	a	a	b	a	a	b	a	-	-	a	a	a	b	a	b	b	a	a	a	a	a	-	b	b	-	b	b	b	b	a	b	a	a	b	a	a	a	a	b	a	b	b	a	b	b	b	-
*Chr5_187686685	A.B	b	a	a	b	a	a	b	a	-	-	a	a	a	b	a	b	b	a	a	a	a	a	-	b	b	-	b	b	b	b	a	b	a	a	b	a	a	a	a	b	a	b	b	a	b	b	b	-
*Chr5_187790005	A.B	b	a	a	-	a	a	b	a	-	a	a	a	a	b	a	b	b	a	a	a	a	a	-	b	b	a	b	b	b	b	a	b	a	a	b	a	a	a	a	b	a	b	b	a	-	-	b	a
*Chr5_187790026	A.B	b	a	a	-	a	a	b	a	-	a	a	a	a	b	a	b	b	a	a	a	a	a	-	b	b	a	b	b	b	b	a	b	a	a	b	a	a	a	a	b	a	b	b	a	-	-	b	-
*Chr5_188705427	A.B	b	a	a	b	a	a	b	a	-	a	a	a	a	b	a	b	b	a	a	a	a	a	-	b	b	-	b	b	a	b	a	b	a	a	b	a	a	a	a	b	a	b	b	a	b	b	b	-
*Chr5_190528079	A.B	b	a	a	b	a	a	b	a	-	a	a	a	a	b	a	b	b	-	a	a	a	a	-	b	b	-	b	b	a	b	a	b	a	a	b	a	a	a	a	b	a	b	b	a	b	b	b	-
*Chr5_191259213	A.B	b	a	a	b	a	a	b	a	-	a	a	a	a	b	a	b	b	-	a	a	a	a	-	b	b	b	b	b	a	b	a	b	a	a	b	a	a	a	a	b	a	b	b	a	b	b	b	-
*Chr5_192487692	A.B	b	a	a	a	a	a	b	b	-	a	a	a	a	b	a	b	b	-	a	a	a	a	-	b	b	a	b	b	a	b	a	b	a	a	b	a	a	a	a	b	a	b	b	a	b	b	b	-
*Chr5_193300885	A.B	-	-	a	a	a	a	a	a	-	a	a	a	a	a	-	a	a	a	a	a	a	a	a	a	a	a	a	a	a	a	a	-	a	a	a	a	a	-	a	a	a	a	a	-	a	a	a	a
*Chr5_193300947	A.B	b	b	b	b	b	b	-	b	-	b	b	b	b	b	b	b	-	b	b	b	b	b	-	b	b	b	b	-	b	b	b	b	b	b	b	-	-	b	b	b	b	b	-	b	b	b	b	-
*Chr5_194193279	A.B	-	b	b	-	-	-	-	-	-	-	b	b	-	-	b	-	-	b	-	-	-	-	-	-	b	b	-	-	b	-	-	-	-	b	-	b	-	-	b	-	-	b	-	-	b	-	-	-
*Chr5_194746990	A.B	b	a	a	a	a	a	b	b	-	-	a	a	a	b	a	b	b	-	a	a	a	a	-	b	b	a	b	b	a	b	a	b	a	a	b	a	a	a	a	b	a	b	b	a	b	b	b	-
*Chr5_194747014	A.B	b	a	a	a	a	a	b	b	-	-	a	a	a	b	a	b	b	-	a	a	a	a	-	b	b	a	b	b	a	b	a	b	a	a	b	a	a	a	a	b	a	b	b	a	b	b	b	-
*Chr5_194747034	A.B	b	a	a	a	a	a	b	b	-	-	a	a	a	b	a	b	b	-	a	a	a	a	-	b	b	a	b	b	a	b	a	b	a	a	b	a	a	a	a	b	a	b	b	a	b	b	b	-
*Chr5_194747098	A.B	b	a	a	a	a	a	b	b	-	a	a	a	a	b	a	b	b	-	a	a	a	a	-	b	b	a	b	b	a	b	a	b	a	a	b	a	a	a	a	b	a	b	b	a	b	b	b	-
*Chr5_196648516	A.B	b	a	a	a	b	a	b	b	-	a	a	a	a	b	a	b	b	-	a	a	a	a	b	b	b	a	b	b	a	b	a	b	a	a	b	a	a	a	a	b	a	b	b	a	b	b	b	-
*Chr5_196648534	A.B	b	a	a	a	b	a	b	b	-	a	a	a	a	b	a	b	b	-	a	a	a	a	b	b	b	a	b	b	a	b	a	b	a	a	b	a	a	a	a	b	a	b	b	a	b	b	b	-
*Chr5_197472477	A.B	a	a	a	a	a	a	a	a	-	a	a	a	a	a	a	a	a	a	a	a	a	-	a	-	a	-	-	a	-	a	-	-	a	a	-	a	-	a	a	-	a	a	a	a	a	a	a	a
*Chr5_200528256	A.B	b	-	-	-	-	-	-	b	-	-	-	-	-	b	-	b	b	b	a	-	a	-	b	b	b	-	b	a	-	b	-	b	-	b	b	a	-	-	a	a	-	b	b	-	b	b	b	b
*Chr5_204891593	A.B	-	a	a	a	a	a	-	-	-	-	-	a	-	-	-	a	-	-	-	a	-	-	a	-	a	a	a	a	a	a	-	-	a	a	a	-	a	-	-	a	-	a	-	a	a	a	a	a
*Chr5_204891596	A.B	-	a	a	a	a	a	-	-	-	-	-	a	-	-	-	a	-	-	-	a	-	-	a	-	a	a	a	a	a	a	-	-	a	a	a	-	a	-	-	a	-	a	-	a	a	a	a	a
*Chr5_211528219	A.B	b	a	-	b	a	a	a	b	-	b	a	b	a	b	a	b	a	-	b	a	-	a	b	a	b	a	b	b	a	b	-	a	a	b	b	a	a	-	-	a	-	b	b	-	b	b	b	-
*Chr5_220130855	A.B	-	-	-	-	-	-	a	-	-	-	-	-	-	-	-	-	-	-	-	a	-	-	-	-	-	-	-	-	-	-	-	a	-	-	-	-	-	-	-	-	-	-	-	-	-	a	-	-
*Chr5_223428675	A.B	b	a	a	b	b	b	-	b	-	b	b	b	b	b	a	b	a	a	b	a	a	a	b	a	b	a	b	b	b	b	a	a	a	b	b	a	a	-	a	a	a	a	b	a	b	b	b	-
*Chr5_223836942	A.B	b	-	a	b	b	b	-	b	-	b	b	b	b	b	-	b	-	-	b	-	-	a	b	-	b	-	b	b	b	b	-	-	-	b	b	-	-	b	-	-	-	-	b	-	b	b	b	b
*Chr5_224011217	A.B	b	a	a	b	b	b	a	b	-	b	b	b	b	b	a	b	a	a	b	a	a	a	b	a	b	a	b	b	b	b	a	a	a	b	b	a	a	a	a	a	a	a	b	a	b	b	b	-
*Chr5_224417427	A.B	b	a	a	b	b	b	-	b	-	b	b	b	b	b	a	b	a	a	b	a	a	a	b	a	b	a	b	b	b	b	a	a	a	b	b	a	a	-	a	a	a	a	b	a	b	b	b	-
*Chr5_225126187	A.B	b	a	a	b	b	b	-	b	-	b	b	b	b	b	a	b	a	a	b	a	a	a	b	a	b	a	b	b	b	a	a	a	a	b	b	a	a	a	a	a	a	a	b	a	b	b	b	a
*Chr5_227889371	A.B	b	a	a	b	b	b	-	b	-	b	b	b	b	b	a	b	a	a	a	a	a	a	b	a	b	a	b	b	b	-	a	a	a	b	b	a	a	-	a	a	a	a	b	a	b	b	b	a
*Chr5_232091142	A.B	-	a	-	-	-	-	a	a	-	-	-	-	a	-	-	-	-	a	-	a	-	a	-	a	-	-	a	-	a	-	a	-	-	a	-	-	-	-	a	-	-	-	-	a	a	a	a	a
*Chr5_233327087	A.B	b	a	a	b	b	b	-	b	-	b	b	b	b	b	b	b	a	a	a	a	a	a	b	a	b	a	b	b	b	a	a	a	a	b	b	a	a	-	a	a	a	a	b	a	b	b	b	a
*Chr5_233940958	A.B	b	a	a	b	b	b	a	-	-	-	-	b	-	-	-	b	a	a	a	a	a	a	b	a	-	a	-	-	b	a	a	a	a	b	b	a	a	-	a	a	a	a	b	a	b	-	-	a
*Chr5_233940964	A.B	b	a	a	b	b	b	a	-	-	-	-	b	-	-	-	b	a	a	a	a	a	a	b	a	-	a	-	-	b	a	a	a	a	b	b	a	a	-	a	a	a	a	b	a	b	-	-	a
*Chr5_233980108	A.B	b	a	a	b	b	b	-	b	-	b	b	b	-	b	b	b	a	a	a	a	a	a	b	a	-	-	-	b	-	a	a	a	a	-	b	a	a	-	a	a	a	a	b	a	b	b	b	a
*Chr5_233980147	A.B	b	a	a	b	b	b	-	b	-	b	b	b	b	b	b	b	a	a	a	a	a	a	b	a	b	-	b	b	b	a	a	a	a	b	b	a	a	-	a	a	a	a	b	a	b	b	b	a
*Chr5_233980148	A.B	b	a	a	b	b	b	-	b	-	b	b	b	b	b	b	b	a	a	a	a	a	a	b	a	b	-	b	b	b	a	a	a	a	b	b	a	a	-	a	a	a	a	b	a	b	b	b	a
*Chr5_235123513	A.B	b	a	a	b	b	b	-	b	-	b	b	b	b	b	b	b	a	a	a	a	a	a	b	a	b	a	b	b	b	a	a	a	a	b	b	a	a	-	a	a	a	a	b	a	b	b	b	b
*Chr5_237237889	A.B	b	a	a	b	b	b	-	b	-	b	b	b	b	b	b	b	a	a	a	a	a	a	b	a	b	a	b	b	b	a	a	a	a	b	b	a	a	-	a	a	a	a	b	a	b	b	a	b
*Chr5_243221004	A.B	b	a	a	b	a	b	b	b	-	b	b	b	b	b	b	b	a	a	a	a	a	a	b	a	b	a	b	a	b	a	a	a	a	b	b	a	a	b	b	b	b	a	b	a	a	b	a	b
*Chr5_244444763	A.B	b	a	a	b	a	b	b	b	-	b	b	b	b	b	b	b	a	a	a	a	a	a	b	a	b	a	b	a	b	a	a	a	a	b	b	a	a	b	b	b	b	a	b	a	a	b	a	b
*Chr5_244761414	A.B	b	a	a	b	a	b	b	b	-	b	b	b	b	b	b	b	a	a	a	a	a	a	b	a	b	a	b	a	b	a	a	a	a	b	b	a	a	b	b	b	b	a	b	a	a	b	a	b
*Chr5_245726773	A.B	b	a	a	b	a	b	b	b	-	b	b	b	b	b	b	b	a	a	a	a	a	a	b	a	b	a	b	a	b	a	a	a	a	b	b	a	a	b	b	b	b	a	b	a	a	b	a	b
*Chr5_248329182	A.B	b	a	a	b	a	b	b	b	-	b	b	b	b	b	b	b	a	a	a	a	a	a	b	a	b	a	b	a	b	a	a	a	a	b	b	-	a	b	b	b	b	-	b	-	a	b	-	b
*Chr5_248332282	A.B	b	a	a	b	a	b	b	b	-	b	b	b	b	b	b	b	a	a	a	-	a	a	b	a	b	a	b	a	b	a	a	a	a	b	b	a	a	b	b	-	b	a	b	a	a	b	-	b
*Chr5_253423192	A.B	b	a	a	b	a	-	b	b	-	b	b	b	b	b	b	b	a	a	a	b	a	a	b	a	b	a	b	a	b	a	a	a	a	a	b	b	a	b	b	b	b	a	b	a	a	b	a	a
*Chr5_253667279	A.B	b	a	a	b	a	-	b	a	-	b	b	b	-	b	b	b	a	a	a	b	a	a	b	a	b	a	b	a	b	a	a	a	a	a	b	b	a	b	b	b	b	a	b	a	a	b	a	a
*Chr5_254462234	A.B	b	a	a	b	a	a	b	a	-	b	b	b	b	b	b	b	a	a	a	b	a	a	b	a	b	a	b	a	b	a	a	a	a	a	b	b	a	b	b	b	b	a	b	a	a	b	a	a
*Chr5_257977730	A.B	b	-	-	b	b	-	b	-	-	-	b	b	-	b	-	b	-	b	-	b	-	-	b	-	-	-	b	-	b	-	b	-	b	-	-	-	b	-	b	b	-	-	-	-	-	-	-	-
*Chr5_257977740	A.B	a	-	a	a	a	a	a	a	-	a	a	a	a	a	a	a	a	a	a	a	a	a	a	a	a	a	a	a	a	a	a	a	a	a	a	a	a	a	a	-	a	a	a	a	a	a	a	a
*Chr5_263398293	A.B	b	a	a	b	a	a	b	a	-	b	b	b	b	b	b	a	a	a	a	b	a	a	a	a	b	a	b	a	b	a	a	a	a	a	b	b	a	b	b	b	b	a	b	a	a	a	a	a
*Chr5_264294971	A.B	-	a	-	-	a	a	-	a	-	-	a	-	-	-	a	-	-	-	-	-	-	a	a	-	-	-	a	-	a	-	-	-	-	-	-	a	-	a	-	-	-	-	-	a	a	-	a	-
*Chr5_264460140	A.B	-	a	a	-	a	a	-	-	-	a	-	-	a	-	a	a	a	a	a	a	-	-	a	a	-	a	a	-	a	a	a	a	a	a	a	a	-	-	-	a	-	a	a	-	a	a	a	a
*Chr5_264460146	A.B	-	a	a	-	a	a	-	-	-	a	-	-	a	-	a	a	a	a	a	a	-	-	a	a	-	a	a	-	a	a	a	a	a	a	a	a	-	-	-	a	-	a	a	-	a	a	a	a
*Chr5_264460150	A.B	-	a	a	-	a	a	-	-	-	a	-	-	a	-	a	a	a	a	a	a	-	-	a	a	-	a	a	-	a	a	a	a	a	a	a	a	-	-	-	a	-	a	a	-	a	a	a	a
*Chr5_265612606	A.B	b	a	a	b	a	a	-	a	-	b	b	b	b	b	b	a	a	a	a	b	a	a	a	a	b	a	b	a	b	a	a	a	a	a	b	b	a	b	b	b	b	a	b	a	a	a	a	a
*Chr5_269368051	A.B	a	a	a	-	a	a	-	a	-	-	a	a	-	-	a	a	a	a	a	a	a	a	a	a	a	a	-	-	-	-	a	a	a	a	a	a	a	-	a	-	a	a	a	a	a	a	a	a
*Chr5_269368097	A.B	b	a	a	b	a	b	-	a	-	b	b	b	b	b	b	a	a	a	a	b	a	a	a	a	b	a	b	a	b	a	a	a	a	a	b	b	a	b	a	b	b	a	b	a	a	a	a	a
*Chr5_269695208	A.B	b	a	a	b	a	b	-	a	-	b	b	b	b	b	b	a	a	a	a	b	a	a	a	a	b	a	b	a	b	a	a	a	a	a	b	b	a	b	a	b	b	a	b	a	a	a	a	a
*Chr5_269771672	A.B	-	-	-	-	-	-	-	-	-	-	-	-	-	-	-	-	-	-	-	-	-	-	-	-	-	-	-	-	-	-	-	-	-	a	-	-	-	-	-	a	-	-	-	a	-	-	-	a
*Chr5_270714034	A.B	b	a	a	b	a	b	-	a	-	b	b	b	b	b	b	a	a	a	a	b	a	a	a	a	b	a	b	a	b	a	a	a	a	a	b	b	a	b	a	b	b	a	b	a	a	a	a	a
*Chr5_270714082	A.B	b	a	a	b	a	b	-	a	-	b	b	b	b	b	b	a	a	a	a	b	a	a	a	a	b	a	b	a	b	a	a	a	a	a	b	b	a	b	a	b	b	a	b	a	a	a	a	a
*Chr5_271191563	A.B	b	a	-	b	a	b	-	a	-	b	b	-	-	b	b	a	a	-	a	-	a	a	a	a	-	a	a	-	-	a	a	a	a	-	b	-	a	b	-	b	b	a	b	a	-	a	-	-
*Chr5_271251219	A.B	b	a	a	b	a	b	-	a	-	b	b	b	b	b	b	a	a	a	a	b	a	a	a	a	b	a	a	a	b	a	a	a	a	a	b	b	a	b	a	b	b	a	b	a	a	a	a	a
*Chr5_271971060	A.B	b	a	a	b	a	b	a	a	-	b	b	b	b	b	b	a	a	a	a	b	a	a	a	a	b	a	a	a	b	a	a	a	a	a	b	b	a	b	a	b	b	a	b	a	a	a	a	a
*Chr5_272802132	A.B	b	-	b	b	b	-	-	-	-	b	b	-	b	b	-	b	b	-	-	-	b	-	b	b	b	b	b	b	b	-	-	b	b	-	-	b	-	-	-	-	-	-	-	-	b	b	b	b
*Chr5_277290712	A.B	b	b	b	b	b	b	b	b	-	b	b	b	b	b	b	b	b	b	b	b	b	b	b	b	b	b	b	b	b	b	b	b	b	b	b	b	b	b	b	b	b	b	b	b	b	b	b	-
*Chr5_285437136	A.B	b	-	-	a	a	-	b	b	-	-	b	-	-	b	b	a	b	a	b	b	a	a	a	a	b	b	-	b	-	b	a	-	b	a	a	b	a	-	a	b	b	-	b	a	-	a	a	a
*Chr5_286021278	A.B	b	a	a	a	a	b	b	b	-	b	b	b	a	b	b	a	b	a	b	b	a	a	a	a	b	b	b	b	b	b	a	a	b	a	a	b	a	a	a	b	b	a	b	a	b	a	a	a
*Chr5_286086999	A.B	b	a	a	a	a	b	b	b	-	b	b	b	a	b	b	a	b	a	b	b	a	a	a	a	b	-	b	b	b	b	a	a	b	a	a	b	a	a	a	b	b	a	b	a	b	a	a	a
*Chr5_286087012	A.B	b	a	a	a	a	b	b	b	-	b	b	b	a	b	b	a	b	a	b	b	a	a	a	a	b	-	b	b	b	b	a	a	b	a	a	b	a	a	a	b	b	a	b	a	b	a	a	a
*Chr5_287260817	A.B	b	a	a	a	a	b	b	b	-	b	b	b	a	b	b	a	b	a	b	b	a	a	a	a	b	-	b	b	b	b	a	a	b	a	a	b	a	a	a	b	b	a	b	a	b	a	a	a
*Chr5_287571176	A.B	b	-	-	b	-	-	-	b	-	-	-	b	b	-	b	b	b	b	-	-	b	b	b	b	-	-	b	-	-	b	-	b	-	-	-	b	-	b	-	-	b	-	-	-	b	b	b	b
*Chr5_287571199	A.B	a	a	a	-	-	a	a	a	-	a	a	-	a	a	-	a	a	a	-	-	a	a	a	a	-	-	a	a	a	a	a	a	a	a	a	a	a	a	a	a	a	a	a	a	a	-	a	a
*Chr5_287571209	A.B	a	a	a	-	-	a	a	a	-	a	a	-	a	a	-	a	a	a	-	-	a	a	a	a	-	-	a	a	a	a	a	a	a	a	a	a	a	a	a	a	a	a	a	a	a	-	a	a
*Chr5_288759405	A.B	b	b	b	-	b	b	b	b	-	b	b	b	-	b	b	b	b	b	b	b	b	b	b	b	-	b	b	b	b	b	b	b	b	b	b	b	b	-	b	-	-	b	b	b	b	b	b	b
*Chr5_289183023	A.B	a	a	a	a	a	a	a	-	-	a	a	a	a	a	-	a	-	a	a	a	a	a	-	a	a	a	a	a	a	a	a	a	-	a	-	a	a	a	a	a	a	a	a	a	a	-	a	a
*Chr5_298550502	A.B	-	-	b	-	-	-	-	-	-	-	b	b	-	-	b	-	b	-	-	-	-	-	-	-	-	b	b	-	-	-	-	b	b	b	b	b	b	b	b	b	-	b	b	b	b	b	b	-
*Chr5_298550511	A.B	a	a	a	-	-	a	-	a	-	-	-	a	a	-	a	a	-	-	a	-	a	-	a	a	-	-	a	-	a	a	-	a	-	a	-	-	-	a	-	a	a	-	-	a	-	-	a	a
*Chr5_299416423	A.B	a	a	-	a	a	a	a	a	-	a	a	-	-	a	a	a	-	a	a	a	a	-	-	-	a	-	a	a	a	a	a	a	a	-	a	a	a	a	a	-	-	a	-	a	a	a	a	a
*Chr5_300351151	A.B	-	-	a	a	a	-	-	-	-	-	a	-	-	-	-	-	a	-	-	-	-	a	a	-	-	-	-	-	a	-	-	a	a	a	-	-	-	-	-	a	-	-	-	-	-	-	a	a
*Chr5_302411108	A.B	b	a	b	a	a	b	b	b	-	b	a	b	a	b	b	a	b	a	b	b	a	b	a	a	a	a	b	b	b	a	a	b	b	a	a	b	a	a	a	b	b	b	b	a	b	a	-	b
*Chr5_302411144	A.B	b	a	b	a	a	b	b	b	-	b	a	b	a	b	b	a	b	a	b	b	a	b	a	a	a	a	b	b	b	a	a	b	b	a	a	b	a	a	a	b	b	b	b	a	b	a	-	b
*Chr5_303736764	A.B	b	a	b	b	a	b	b	b	-	b	a	b	a	b	b	a	b	a	b	b	a	b	a	a	a	a	b	b	b	a	a	b	b	a	a	b	a	a	a	b	b	b	b	a	b	a	-	b
*Chr5_307746375	A.B	b	a	b	b	a	a	b	b	-	b	a	b	b	b	b	a	b	b	b	b	a	b	a	b	a	a	b	b	b	b	b	b	b	a	a	b	a	-	a	b	b	b	b	a	b	a	-	b
*Chr5_307746376	A.B	b	a	b	b	a	a	b	b	-	b	a	b	b	b	b	a	b	b	b	b	a	b	a	b	a	a	b	b	b	b	b	b	b	a	a	b	a	-	a	b	b	b	b	a	b	a	-	b
*Chr5_307902291	A.B	b	a	b	b	a	a	b	b	-	b	a	b	b	b	b	a	b	b	b	b	a	b	a	b	a	a	b	b	b	-	b	b	b	a	a	b	a	a	a	b	b	b	b	a	b	a	-	b
*Chr5_307902311	A.B	b	a	b	b	a	a	b	b	-	b	a	b	b	b	b	a	b	b	b	b	a	b	a	b	a	a	b	b	b	-	b	b	b	a	a	b	a	a	a	b	b	b	b	a	b	a	-	b
*Chr5_308142987	A.B	b	a	b	b	a	a	b	b	-	b	a	b	b	b	b	a	b	b	b	b	a	b	a	b	a	a	b	b	b	-	b	b	b	a	a	b	a	a	a	b	b	b	b	a	b	a	-	b
*Chr5_308709300	A.B	b	a	b	b	a	a	b	b	-	b	a	b	b	b	b	a	b	b	b	b	a	b	a	b	a	a	b	b	b	-	b	b	b	a	a	b	a	a	a	b	b	b	b	a	b	a	-	b
*Chr5_313301051	A.B	b	a	b	b	a	a	b	b	-	b	a	b	b	b	b	a	b	b	b	b	a	b	a	b	a	a	b	b	b	b	a	b	b	a	a	b	a	a	a	b	b	b	b	a	b	a	-	b
*Chr5_313341255	A.B	b	a	b	b	a	a	b	b	-	b	a	b	b	b	b	a	b	b	b	b	a	b	a	b	a	a	b	b	b	-	a	b	b	a	a	b	a	a	a	b	b	b	b	a	b	a	-	b
*Chr5_313443624	A.B	b	a	b	b	a	a	b	b	-	b	a	b	b	b	b	a	b	b	b	b	a	b	a	b	a	a	b	b	b	-	a	b	b	a	a	b	a	a	a	b	b	b	b	a	b	a	-	b
*Chr5_313699175	A.B	b	a	b	b	a	a	b	b	-	b	a	b	b	b	b	a	b	b	b	b	a	b	a	b	a	a	b	b	b	-	a	b	b	a	a	b	a	a	a	b	b	b	b	a	b	a	-	b
*Chr5_320061436	A.B	-	-	-	b	b	-	-	-	-	-	b	-	-	-	b	b	-	-	-	-	-	b	b	b	-	b	-	-	-	b	b	b	b	-	b	-	-	-	b	b	b	b	-	b	-	b	b	-
*Chr5_321792705	A.B	b	b	b	b	b	b	b	-	-	b	b	-	b	b	b	b	b	b	-	b	b	b	b	b	-	b	b	b	b	b	b	b	b	b	-	b	b	-	-	b	b	b	b	b	-	b	b	b
*Chr5_322851527	A.B	-	b	b	-	-	-	-	-	-	-	-	b	-	-	b	b	b	b	b	-	-	b	-	-	b	b	-	-	-	-	b	b	-	-	b	-	-	-	-	b	-	-	-	-	-	-	-	b
*Chr5_322851531	A.B	-	b	b	-	-	-	-	-	-	-	-	b	-	-	b	b	b	b	b	-	-	b	-	-	b	b	-	-	-	-	b	b	-	-	b	-	-	-	-	b	-	-	-	-	-	-	-	b
*Chr5_326886147	A.B	a	a	b	b	-	a	a	a	-	b	a	b	a	b	a	a	b	b	b	b	a	b	a	a	-	a	a	b	b	b	a	b	b	b	b	a	a	b	b	b	b	b	a	a	b	a	a	a
*Chr5_327676420	A.B	-	a	a	a	-	a	a	a	-	-	a	-	-	a	a	-	a	a	-	-	-	a	-	a	a	a	-	a	-	a	-	-	a	a	a	a	-	-	-	-	-	-	a	-	-	a	a	a
*Chr5_328249507	A.B	a	a	-	b	-	a	a	a	-	b	a	b	a	b	a	a	b	b	b	b	-	b	a	a	-	a	a	b	b	b	a	-	b	b	b	a	a	b	b	b	b	b	a	a	-	-	a	-
*Chr5_331200273	A.B	a	a	b	b	-	a	a	a	-	b	a	b	a	b	a	a	b	b	b	b	a	b	a	a	a	a	a	b	b	b	a	b	b	b	b	a	a	b	b	b	b	b	a	b	b	a	a	a
*Chr5_331698093	A.B	a	a	b	b	-	a	a	a	-	b	a	b	a	b	a	a	b	b	b	b	a	b	a	a	a	a	a	b	b	b	a	b	b	b	b	a	a	b	b	b	b	b	a	b	b	a	a	a
*Chr5_332551108	A.B	a	a	b	b	-	a	a	a	-	b	a	b	a	b	a	a	b	b	b	b	a	b	a	a	a	a	a	b	b	b	a	b	b	b	b	a	a	b	b	b	b	b	a	b	b	a	a	a
*Chr5_333874894	A.B	a	a	b	b	-	a	a	a	-	b	a	b	a	b	a	a	b	b	b	a	b	b	a	a	a	-	a	b	b	b	a	b	b	b	b	a	a	b	b	b	b	b	a	a	b	a	a	a
*Chr5_336597887	A.B	a	a	b	b	b	b	a	a	-	b	a	b	a	b	a	a	b	b	b	a	b	b	a	a	a	a	a	b	b	b	a	b	b	b	b	a	a	b	b	b	b	b	a	a	b	a	a	a
*Chr5_336833453	A.B	a	a	b	b	b	b	a	a	-	b	a	b	a	a	a	a	b	b	b	a	b	b	a	a	a	a	a	b	b	a	a	b	b	b	b	a	a	b	b	b	b	b	a	a	b	a	a	a
*Chr5_337549201	A.B	-	-	-	-	b	-	b	-	-	-	-	-	-	b	-	-	-	-	-	b	-	-	-	b	-	b	-	b	-	-	-	b	b	b	-	b	b	-	b	-	b	b	-	-	b	-	b	-
*Lsat_1_v5_g_6_2	A.B	a	b	a	b	a	b	b	b	a	a	a	a	b	a	b	b	a	a	-	a	b	a	b	b	a	a	b	b	a	b	a	a	b	b	b	a	b	b	b	a	b	b	b	b	a	b	b	a
*Lsat_1_v5_g_6_18	A.B	b	b	a	a	b	b	b	a	b	b	b	b	a	b	b	a	b	a	a	b	b	a	a	b	b	b	a	a	a	b	b	b	b	a	b	a	a	a	a	b	a	a	a	b	a	b	a	a
*Lsat_1_v5_g_6_144	A.B	b	b	a	b	a	b	b	b	b	a	a	b	b	a	b	b	a	b	-	a	b	a	b	b	a	-	-	a	a	b	a	a	b	b	b	a	a	a	a	a	b	a	a	a	a	b	-	a
*Lsat_1_v5_g_6_162	A.B	b	b	a	b	a	a	b	b	b	a	a	b	b	a	b	a	a	-	a	b	b	a	a	a	a	b	b	b	a	b	a	a	b	a	b	a	a	a	a	a	b	a	a	a	a	b	b	a
*Lsat_1_v5_g_6_176	A.B	b	b	a	a	b	b	b	a	b	b	a	-	a	b	-	b	b	a	a	b	b	a	a	b	b	b	a	-	a	b	b	b	b	a	b	a	a	a	a	b	a	-	a	b	a	b	a	a
*Lsat_1_v5_g_6_224	A.B	a	b	a	b	a	b	a	b	b	a	a	b	b	-	b	b	a	a	b	a	b	a	b	b	a	-	b	a	a	b	a	a	b	b	b	a	a	b	b	a	b	a	a	-	a	b	-	a
*Lsat_1_v5_g_6_270	A.B	b	b	a	b	a	a	b	b	b	a	a	b	b	a	b	a	a	-	a	b	b	a	a	a	a	b	b	b	a	b	a	a	b	b	b	a	a	a	a	a	b	a	a	a	a	b	b	a
*Lsat_1_v5_g_6_301	A.B	b	b	a	b	a	a	b	b	b	a	a	b	b	a	b	a	a	-	a	b	b	a	a	a	a	b	b	b	a	b	a	a	b	b	b	a	a	a	a	-	b	a	a	a	a	b	b	a
*Lsat_1_v5_g_6_321	A.B	b	b	a	-	a	a	b	-	b	a	a	b	b	a	b	a	a	-	a	b	b	a	a	a	a	-	b	b	a	b	a	a	b	a	b	a	-	a	a	a	b	a	a	a	a	b	b	a
*Lsat_1_v5_g_6_352	A.B	b	a	b	a	b	b	a	a	b	a	b	b	a	a	b	a	b	b	b	b	b	a	a	b	a	b	a	b	a	b	b	a	b	a	a	a	a	a	b	b	b	a	a	b	b	a	a	b
*Lsat_1_v5_g_6_354	A.B	b	b	a	b	b	b	b	a	a	b	a	b	a	b	b	b	b	a	a	a	b	b	a	b	b	b	a	b	a	b	a	b	b	a	b	a	a	a	a	b	a	a	a	b	a	b	a	a
*Lsat_1_v5_g_6_477	A.B	b	b	a	b	a	a	b	a	a	a	a	b	a	b	b	b	a	a	a	a	b	a	a	b	b	a	-	b	a	b	a	a	b	a	a	a	a	a	a	b	a	a	b	a	a	a	a	a
*Lsat_1_v5_g_6_551	A.B	b	-	a	a	a	b	b	b	a	a	-	a	b	a	b	b	a	a	b	a	b	a	a	b	b	a	a	b	b	b	-	a	b	b	-	a	b	b	b	a	a	b	b	a	a	b	b	b
*Lsat_1_v5_g_6_644	A.B	b	b	b	a	b	a	b	b	a	a	a	a	b	a	b	b	a	a	a	a	-	b	a	b	b	a	b	b	b	b	a	a	b	b	a	a	b	b	b	a	b	b	b	a	a	a	b	b
*Lsat_1_v5_g_6_689	A.B	-	b	a	a	-	b	a	-	b	b	b	b	a	b	b	a	b	b	a	b	b	a	a	b	b	b	a	a	a	b	b	b	b	a	b	-	-	a	a	b	b	a	a	b	a	a	a	a
*Lsat_1_v5_g_6_791	A.B	b	b	a	b	a	a	b	b	b	a	a	b	b	a	b	a	a	-	a	b	b	a	a	a	a	b	b	b	-	b	a	a	b	b	b	a	a	a	a	a	b	a	a	a	a	b	b	a
*Lsat_1_v5_g_6_822	A.B	b	b	a	b	a	a	b	b	b	a	a	b	-	a	b	a	a	-	a	b	b	a	a	a	a	b	b	b	a	b	a	a	b	a	b	a	a	a	a	a	b	a	a	a	a	b	b	a
*Lsat_1_v5_g_6_870	A.B	b	b	a	a	b	b	a	a	b	b	b	b	a	b	b	a	b	a	a	b	b	a	a	b	b	b	a	a	a	b	b	b	b	a	b	a	a	a	a	b	b	a	a	b	-	a	a	a
*Lsat_1_v5_g_6_1017	A.B	b	b	a	b	a	a	b	b	b	a	a	-	b	a	b	a	a	-	a	b	b	a	a	a	a	-	b	-	a	-	a	a	b	b	b	a	a	a	a	-	b	a	a	a	a	b	b	a
*Lsat_1_v5_g_6_1049	A.B	-	b	-	a	b	b	a	a	b	b	b	b	a	b	b	a	b	b	-	b	b	a	a	-	b	b	a	a	a	b	b	b	b	a	b	a	a	a	a	b	b	a	a	b	a	a	a	a
*Lsat_1_v5_g_6_1083	A.B	a	b	a	b	a	b	b	b	a	a	a	a	-	a	b	a	a	a	b	a	b	a	b	-	a	a	b	a	a	b	b	a	-	b	a	a	b	b	b	a	-	-	-	-	a	b	-	a
*Lsat_1_v5_g_6_1338	A.B	b	b	b	a	b	a	b	b	a	a	a	a	b	a	b	b	a	a	a	a	b	a	a	b	b	a	-	b	b	b	a	a	b	b	a	a	b	b	b	a	b	b	b	a	a	a	b	b
*Lsat_1_v5_g_6_1488	A.B	b	b	b	a	b	b	a	a	b	-	b	b	a	a	b	a	b	b	a	b	b	-	a	b	b	b	a	a	a	-	b	a	b	a	-	a	-	a	a	-	b	a	a	-	a	a	a	-
*Lsat_1_v5_g_6_1560	A.B	b	b	a	a	b	b	b	a	b	-	a	b	a	b	b	b	b	a	a	b	b	a	a	b	b	-	a	-	a	b	b	b	b	a	b	-	-	a	a	b	a	a	a	b	a	b	a	a
*Lsat_1_v5_g_6_1670	A.B	b	b	a	a	b	b	b	a	b	b	-	-	a	b	b	b	b	a	a	b	b	a	a	b	b	b	a	-	-	b	b	b	b	a	-	a	a	a	a	b	a	a	-	b	-	b	-	a
*Lsat_1_v5_g_6_1671	A.B	b	b	a	b	b	b	b	a	a	b	a	b	a	b	b	b	b	a	a	a	b	b	a	b	b	b	a	a	a	b	a	b	b	a	b	a	a	a	a	b	a	a	a	b	a	b	a	a
*Lsat_1_v5_g_6_2146	A.B	b	b	a	b	b	b	-	a	a	b	a	b	a	b	b	b	-	a	a	a	b	b	a	b	b	b	a	b	a	b	a	b	b	a	-	a	a	a	a	-	a	a	a	b	a	b	a	a
*Lsat_1_v5_g_6_2499	A.B	b	b	a	b	b	b	b	a	a	b	a	b	a	b	b	b	b	a	-	b	b	-	a	b	b	b	a	a	-	-	-	b	b	a	b	-	a	a	a	b	a	a	a	b	a	b	a	-
*Lsat_1_v5_g_6_2690	A.B	a	b	a	b	a	b	a	b	b	a	a	b	b	-	b	b	a	a	b	a	b	a	b	b	a	b	b	a	a	b	-	-	b	b	b	a	-	b	b	a	b	-	a	a	a	b	b	a
*Lsat_1_v5_g_6_3048	A.B	b	b	a	b	a	b	b	b	b	a	a	b	b	a	b	b	a	b	a	a	b	a	b	b	a	b	b	a	a	b	a	a	b	b	b	a	a	a	a	a	b	a	a	a	a	b	-	a
*Lsat_1_v5_g_6_4117	A.B	b	b	a	b	a	a	b	a	a	a	a	b	a	b	b	b	a	a	a	a	b	a	a	b	b	a	a	a	a	b	a	a	-	a	a	a	b	a	a	-	-	-	b	a	a	-	a	a
*Lsat_1_v5_g_6_4340	A.B	b	b	a	b	a	b	a	-	b	a	a	-	b	a	b	b	a	a	b	a	b	-	b	b	a	b	b	a	a	b	a	a	b	b	b	a	a	b	b	a	-	a	a	a	a	b	b	-
*Lsat_1_v5_g_6_4343	A.B	b	b	a	b	a	a	b	-	a	a	a	b	a	b	b	b	a	a	a	a	b	a	a	b	b	-	a	a	a	b	a	a	b	a	a	a	b	a	a	b	a	a	b	a	a	a	a	a
*Lsat_1_v5_g_6_4392	A.B	b	b	a	b	b	b	b	a	a	b	a	b	a	b	b	b	b	a	a	a	b	a	a	b	b	b	a	a	-	b	a	b	b	a	b	a	a	-	a	b	a	a	a	b	a	b	a	a
*Lsat_1_v5_g_6_4807	A.B	b	b	a	b	a	a	b	b	b	a	a	b	b	a	b	a	a	-	a	b	b	a	a	a	a	b	b	b	a	b	a	a	b	b	b	a	a	a	a	a	b	a	a	a	a	b	b	a
*Lsat_1_v5_g_6_5135	A.B	b	b	a	b	a	a	b	b	b	a	a	b	b	a	b	a	a	-	a	b	b	a	a	a	a	b	b	b	a	b	a	a	b	b	b	a	a	a	a	a	b	a	a	a	a	b	b	a
*Lsat_1_v5_g_6_5808	A.B	b	-	a	b	b	b	b	a	a	-	a	b	a	b	b	b	b	a	a	a	b	b	a	b	b	-	a	b	a	b	a	b	b	a	b	a	a	a	a	b	a	-	a	b	a	b	a	a
*Lsat_1_v5_g_6_6303	A.B	b	b	a	b	b	b	b	a	a	b	a	b	a	b	b	b	b	a	a	a	b	a	a	b	b	b	a	a	a	b	a	b	b	a	b	a	a	a	a	b	a	a	-	b	a	b	a	a
*Chr6_497202	A.B	-	b	-	-	-	-	-	b	-	b	b	-	-	b	b	b	b	-	-	b	b	-	b	-	b	b	b	b	b	b	b	-	b	-	-	b	-	b	b	b	-	-	-	-	-	b	-	b
*Chr6_497204	A.B	-	b	-	-	-	-	-	b	-	b	b	-	-	b	b	b	b	-	-	b	b	-	b	-	b	b	b	b	b	b	b	-	b	-	-	b	-	b	b	b	-	-	-	-	-	b	-	b
*Chr6_5427651	A.B	b	b	b	b	b	-	b	b	-	b	b	b	b	b	b	b	b	b	b	b	-	-	b	b	-	b	b	b	b	b	b	b	-	b	b	b	b	b	b	b	b	b	-	b	b	b	b	-
*Chr6_5871179	A.B	a	a	a	a	a	a	a	a	-	a	a	a	a	a	a	a	a	a	a	a	a	a	a	a	a	a	a	a	a	a	a	a	a	a	a	a	a	a	a	a	a	-	a	a	a	a	a	a
*Chr6_9528032	A.B	b	b	b	b	b	b	b	b	-	-	b	b	b	b	b	-	b	b	b	b	b	b	b	b	b	b	b	b	b	b	-	b	b	b	b	b	b	b	b	b	b	b	b	-	b	b	-	b
*Chr6_13215328	A.B	b	b	b	b	b	-	-	b	-	b	b	b	b	b	b	b	-	b	-	b	b	b	-	b	b	b	b	b	-	b	-	b	b	b	b	b	b	-	b	b	b	b	-	b	-	b	-	b
*Chr6_13782498	A.B	-	a	-	-	a	-	a	a	-	a	-	-	a	a	a	-	a	a	-	-	a	a	a	-	a	a	a	a	-	-	a	a	a	a	a	a	a	a	a	-	a	-	a	-	a	a	a	a
*Chr6_23361312	A.B	a	b	a	a	a	b	b	b	-	a	a	a	b	a	b	b	a	a	b	a	b	a	a	b	b	-	a	b	b	b	a	a	b	b	-	a	b	b	b	a	a	b	b	a	a	b	b	b
*Chr6_26264351	A.B	a	b	a	a	a	b	b	b	-	a	a	a	b	a	b	b	a	a	b	a	b	a	a	b	b	-	a	b	b	b	a	a	b	b	-	a	b	b	b	a	a	b	b	a	a	b	b	b
*Chr6_26264356	A.B	a	b	a	a	a	b	b	b	-	a	a	a	b	a	b	b	a	a	b	a	b	a	a	b	b	-	a	b	b	b	a	a	b	b	-	a	b	b	b	a	a	b	b	a	a	b	b	b
*Chr6_26511698	A.B	a	b	a	a	a	b	b	b	-	a	a	a	b	a	b	b	a	a	b	a	b	a	a	b	b	-	a	b	b	b	a	a	b	b	-	a	b	b	b	a	a	b	b	a	a	b	b	b
*Chr6_26530617	A.B	a	b	a	a	a	b	b	b	-	a	a	a	b	a	b	b	a	a	b	a	b	a	a	b	b	-	a	b	b	b	a	a	b	-	-	-	b	b	b	a	a	b	b	a	a	b	b	b
*Chr6_33974240	A.B	a	-	a	a	-	-	-	-	-	a	-	-	-	a	-	a	-	-	a	-	a	-	a	-	-	a	-	a	a	a	a	-	a	-	a	a	-	a	-	-	a	a	a	a	a	a	-	-
*Chr6_38711472	A.B	a	b	a	b	a	b	b	b	-	a	a	a	b	a	b	b	a	a	a	a	b	a	b	b	a	a	b	b	a	b	a	a	b	b	b	a	b	b	b	a	b	b	b	b	a	b	b	a
*Chr6_39013816	A.B	a	b	a	b	a	b	b	b	-	a	a	a	b	a	b	b	a	a	a	a	b	a	b	b	a	-	b	b	a	b	a	a	b	b	b	a	b	b	b	a	b	b	b	b	a	b	b	a
*Chr6_39108251	A.B	a	b	a	b	a	b	b	b	-	a	a	a	b	a	b	b	a	a	a	a	b	a	b	b	a	a	b	b	a	b	a	a	b	b	b	a	b	b	b	a	b	b	b	b	a	b	b	a
*Chr6_39657948	A.B	a	b	a	b	a	b	b	b	-	a	a	a	b	a	b	b	a	a	b	a	b	a	b	b	a	a	b	b	a	b	a	a	b	b	b	a	b	b	b	a	b	b	b	b	a	b	b	a
*Chr6_41175503	A.B	-	-	-	-	-	b	b	-	-	-	-	-	-	-	-	-	-	-	-	-	-	-	-	-	-	a	-	-	-	-	-	-	-	-	b	-	-	-	-	-	-	-	b	-	-	-	b	-
*Chr6_42900543	A.B	a	b	a	b	a	b	b	b	-	a	a	a	b	a	b	b	a	a	b	a	b	a	b	b	a	a	b	a	a	b	b	a	b	b	a	a	b	b	b	a	b	b	b	b	a	b	b	a
*Chr6_42970267	A.B	a	b	a	-	a	-	b	b	-	a	a	-	b	a	b	b	a	a	b	a	b	a	b	b	a	-	-	-	-	b	b	a	-	b	a	a	-	-	b	a	b	b	b	-	a	b	b	a
*Chr6_43310330	A.B	a	-	a	-	a	-	-	-	-	a	a	a	-	a	-	-	a	a	-	a	-	a	-	-	a	a	-	a	a	-	-	a	-	-	a	a	-	-	-	a	-	-	-	-	a	-	-	a
*Chr6_44647434	A.B	b	b	b	-	b	b	b	-	-	-	b	-	b	b	b	b	b	b	b	b	b	b	-	-	b	b	-	b	b	-	-	b	b	b	-	b	-	-	b	b	-	b	-	b	b	b	b	-
*Chr6_44647487	A.B	a	b	a	b	a	b	b	b	-	a	a	-	b	a	b	b	a	a	b	a	b	a	-	b	a	-	-	a	a	b	b	a	b	b	a	a	b	b	b	a	b	a	-	b	a	b	b	a
*Chr6_46479650	A.B	a	b	a	b	a	b	b	b	-	a	a	a	b	a	b	b	a	a	b	a	b	a	b	b	a	a	b	a	a	b	a	a	b	b	a	a	b	b	b	a	b	a	a	b	a	b	b	a
*Chr6_46852961	A.B	-	a	-	a	a	-	-	a	-	-	-	-	-	a	a	a	-	-	-	a	-	-	a	a	-	-	a	-	-	-	-	-	a	-	-	a	-	a	-	-	-	a	a	-	a	-	-	-
*Chr6_46853035	A.B	-	-	-	-	-	-	-	-	-	-	-	-	-	-	a	-	-	-	-	a	-	-	-	-	-	-	-	-	-	-	-	-	a	-	-	a	-	-	-	-	-	-	-	-	-	-	-	-
*Chr6_48076100	A.B	a	b	a	b	a	b	a	b	-	a	a	b	b	a	b	b	a	a	b	a	b	a	b	b	a	a	b	a	a	b	a	a	b	b	b	a	a	b	a	a	b	a	a	b	a	b	b	a
*Chr6_51155415	A.B	-	-	-	-	-	a	a	-	-	-	-	-	a	a	-	a	a	a	-	a	-	-	-	-	-	-	a	a	-	-	a	-	-	-	-	-	-	a	-	a	a	-	-	-	-	-	a	a
*Chr6_54621780	A.B	a	b	a	b	a	b	a	b	-	a	a	b	-	a	b	b	a	a	b	a	-	a	b	b	a	b	b	a	a	b	a	a	b	b	b	a	a	b	b	a	b	a	a	-	a	b	b	a
*Chr6_56091888	A.B	b	b	b	b	b	b	b	-	-	b	b	-	-	b	-	b	-	b	b	-	b	b	b	b	b	b	b	-	b	b	b	b	b	b	b	b	b	-	b	-	b	b	-	b	b	-	-	-
*Chr6_56091905	A.B	b	b	a	b	a	b	a	b	-	a	a	-	-	a	-	b	a	a	b	-	b	a	b	b	a	b	b	a	a	b	a	a	b	b	b	a	a	-	b	-	b	a	-	-	a	-	-	a
*Chr6_56554089	A.B	b	b	a	b	a	b	a	b	-	a	a	b	b	a	b	b	a	a	b	a	b	a	b	b	a	b	b	a	a	b	a	a	b	b	b	a	a	b	b	a	b	a	a	-	a	b	b	a
*Chr6_57010602	A.B	b	b	a	b	a	b	a	b	-	a	a	b	b	a	b	b	a	a	b	a	b	a	b	b	a	b	b	a	a	b	a	a	b	b	b	a	a	b	b	a	b	a	a	-	a	b	b	a
*Chr6_63573227	A.B	b	b	a	b	a	b	b	b	-	a	a	b	b	a	b	b	a	b	a	a	b	a	b	b	a	b	b	a	a	b	a	a	b	b	b	a	a	a	a	a	b	a	a	a	a	b	-	a
*Chr6_65029563	A.B	b	b	b	-	b	b	b	b	-	b	b	b	b	b	b	b	b	b	b	b	b	b	b	b	b	b	b	b	b	b	b	b	-	-	b	b	b	b	b	b	b	b	b	b	b	b	b	b
*Chr6_67543697	A.B	-	-	-	a	a	a	-	-	-	-	a	-	-	-	-	-	-	-	-	a	-	-	-	-	-	-	-	-	-	-	-	a	-	a	-	-	a	-	a	a	-	a	-	a	-	-	a	a
*Chr6_67613443	A.B	-	b	a	b	a	-	-	-	-	a	a	-	b	a	b	a	a	b	a	a	b	a	a	a	a	b	-	b	a	-	-	a	-	b	b	a	a	a	-	a	b	a	a	a	a	-	-	a
*Chr6_67613448	A.B	b	b	a	b	a	-	-	b	-	a	a	-	b	a	b	a	-	b	a	-	b	-	a	a	a	b	-	b	a	b	-	-	b	b	b	a	a	a	-	a	b	a	a	-	a	-	-	a
*Chr6_67950442	A.B	a	a	a	a	a	a	a	a	-	a	a	a	a	a	a	a	a	a	a	a	a	a	a	a	a	a	a	a	a	a	a	a	a	a	a	a	a	a	a	-	a	a	a	a	a	-	a	a
*Chr6_71171237	A.B	b	-	a	b	a	a	b	b	-	a	a	b	b	a	b	a	a	-	a	b	b	a	a	a	a	b	b	b	a	b	a	a	b	b	b	a	a	a	a	a	b	a	a	a	a	b	b	-
*Chr6_71258473	A.B	-	-	a	-	-	a	-	-	-	a	-	-	-	a	-	a	a	-	a	-	-	a	a	a	a	-	-	-	a	-	a	a	-	-	-	a	a	a	a	a	-	a	a	a	a	-	-	a
*Chr6_72335469	A.B	b	b	a	b	a	a	b	b	-	a	a	b	b	a	b	a	a	-	a	b	b	a	a	a	a	b	b	b	a	b	a	a	b	b	b	a	a	a	a	a	b	a	a	a	a	b	b	a
*Chr6_72861240	A.B	b	b	a	b	a	a	b	b	-	a	a	b	b	a	b	a	a	-	a	b	b	a	a	a	a	b	b	b	a	b	a	a	b	b	b	a	a	a	a	a	b	a	a	a	a	b	b	a
*Chr6_72997867	A.B	b	b	a	b	a	a	b	b	-	a	a	b	b	a	b	a	a	-	a	b	b	a	a	a	a	b	b	b	a	b	a	a	b	b	b	a	a	a	a	a	b	a	a	a	a	b	b	a
*Chr6_72997881	A.B	b	b	a	b	a	a	b	b	-	a	a	b	b	a	b	a	a	-	a	b	b	a	a	a	a	b	b	b	a	b	a	a	b	b	b	a	a	a	a	a	b	a	a	a	a	b	b	a
*Chr6_73067446	A.B	b	b	a	b	a	a	b	b	-	a	a	b	b	a	b	a	a	-	a	b	b	a	a	a	a	b	b	b	a	b	a	a	b	b	b	a	a	a	a	a	b	a	a	a	a	b	b	a
*Chr6_73345558	A.B	b	b	a	b	a	a	b	b	-	a	a	b	b	a	b	a	a	-	a	b	b	a	a	a	a	b	b	b	a	b	a	a	b	b	b	a	a	a	a	a	b	a	a	a	a	b	b	a
*Chr6_73471080	A.B	b	b	a	b	a	a	b	b	-	a	a	b	b	a	b	a	a	-	a	b	b	a	a	a	a	b	b	b	a	b	a	a	b	b	b	a	a	a	a	a	b	a	a	a	a	b	b	a
*Chr6_73471104	A.B	a	-	a	a	-	a	-	a	-	a	a	-	a	a	-	-	-	a	-	a	a	a	a	-	a	a	-	-	a	a	a	-	-	-	a	a	-	a	-	-	a	a	a	a	a	a	-	-
*Chr6_74204133	A.B	b	-	a	b	a	a	b	b	-	a	a	-	-	a	b	a	a	a	a	b	b	a	a	a	a	-	-	-	a	b	a	a	-	b	b	a	a	a	a	a	-	a	a	a	a	-	b	a
*Chr6_74458719	A.B	-	b	a	b	a	a	b	-	-	a	a	b	b	a	-	a	a	-	a	b	b	a	a	a	a	b	b	b	a	b	a	a	b	b	b	a	a	a	a	a	b	a	a	a	a	b	b	a
*Chr6_74603249	A.B	b	b	a	b	a	a	b	b	-	a	a	b	b	a	b	a	a	-	a	b	b	a	a	a	a	b	b	b	a	b	a	a	b	b	b	a	a	a	a	a	b	a	a	a	a	b	b	a
*Chr6_75884157	A.B	b	b	a	b	a	a	b	b	-	a	a	b	b	a	b	a	a	-	a	b	b	a	a	a	a	b	b	b	a	b	a	a	b	a	b	a	a	a	a	a	b	a	a	a	a	b	b	a
*Chr6_76028130	A.B	-	b	a	b	a	a	b	b	-	a	a	b	b	a	b	a	a	-	a	b	b	a	a	a	a	b	-	b	a	b	a	a	b	a	b	a	a	a	a	a	b	a	a	a	a	b	b	a
*Chr6_76579357	A.B	b	b	a	b	a	a	b	b	-	a	a	b	b	a	b	a	a	-	a	b	b	a	a	a	a	b	b	b	a	b	a	a	b	a	b	a	a	a	a	a	b	a	a	a	a	b	b	a
*Chr6_77020861	A.B	b	b	a	b	a	a	b	b	-	a	a	b	b	a	b	a	a	-	a	b	b	a	a	a	a	-	b	b	a	b	a	a	b	a	b	a	a	a	a	a	b	a	a	a	a	b	b	a
*Chr6_77020898	A.B	b	b	a	b	a	a	b	b	-	a	a	b	b	a	b	a	a	-	a	b	b	a	a	a	a	-	b	b	a	b	a	a	b	a	b	a	a	a	a	a	b	a	a	a	a	b	b	a
*Chr6_77702808	A.B	b	b	a	b	a	a	b	b	-	a	a	b	b	a	b	a	a	-	a	b	b	a	a	a	a	b	b	b	a	b	a	a	b	a	b	a	a	a	a	a	b	a	a	a	a	b	b	a
*Chr6_77853789	A.B	b	b	a	b	a	a	b	b	-	a	a	-	-	a	b	a	a	-	a	b	b	a	a	a	a	-	b	b	a	b	a	a	b	a	b	a	a	a	a	a	b	a	a	a	a	b	b	a
*Chr6_88543097	A.B	b	b	b	b	b	b	b	b	-	b	-	b	b	b	b	b	b	b	b	b	b	-	b	b	-	b	b	b	b	b	b	b	b	b	b	b	b	-	b	b	-	b	b	-	b	b	b	b
*Chr6_89724377	A.B	b	b	-	-	b	b	b	b	-	-	b	-	b	-	-	b	b	b	b	b	b	-	b	b	b	b	-	b	-	-	-	b	b	b	b	-	-	b	b	-	-	b	-	b	-	-	-	b
*Chr6_91951885	A.B	b	-	b	b	b	b	b	b	-	b	b	-	b	b	b	b	b	-	b	b	-	b	b	b	-	b	b	b	b	-	b	b	b	-	b	b	-	b	-	b	b	b	-	b	b	-	-	b
*Chr6_96401015	A.B	-	-	a	a	-	-	-	-	-	-	-	-	-	-	a	-	-	-	a	a	-	-	-	-	-	-	-	-	-	a	-	-	-	-	-	-	-	-	-	a	-	a	a	a	-	-	-	-
*Chr6_116249650	A.B	b	b	a	b	a	a	b	b	-	a	a	b	a	b	b	a	a	a	a	a	b	a	a	b	a	b	a	a	a	b	a	a	b	a	a	a	a	a	a	a	b	a	b	a	a	b	b	b
*Chr6_116249694	A.B	b	b	b	b	-	-	b	b	-	-	-	b	-	b	b	-	-	-	-	-	b	b	b	b	b	b	-	-	-	b	-	-	b	b	b	-	-	-	b	-	b	-	b	-	b	b	b	b
*Chr6_118012629	A.B	b	-	-	-	b	b	b	-	-	-	b	-	-	-	b	b	-	b	b	-	-	-	-	b	b	-	b	b	b	-	-	b	-	-	-	-	-	b	-	-	-	b	b	b	-	b	b	b
*Chr6_126932199	A.B	-	-	-	b	b	b	b	-	-	b	-	-	-	b	b	b	-	b	-	-	b	b	-	-	-	b	b	-	b	-	b	-	b	b	b	b	-	b	-	b	-	b	b	-	-	-	b	b
*Chr6_128441129	A.B	b	-	-	-	a	-	b	a	-	a	-	b	a	b	b	b	a	-	-	-	-	a	-	b	-	-	a	a	a	-	a	-	-	a	a	-	b	-	a	-	-	a	-	-	a	a	-	-
*Chr6_128441140	A.B	b	-	-	-	a	-	b	a	-	a	-	b	a	b	b	b	a	-	-	-	-	a	-	b	-	-	a	a	a	-	a	-	-	a	a	-	b	-	a	-	-	a	-	-	a	a	-	-
*Chr6_128441210	A.B	b	b	a	b	a	a	b	a	-	a	a	b	a	b	b	b	a	a	a	a	b	a	a	b	b	-	a	a	a	b	a	a	-	a	a	a	b	a	a	b	a	a	b	a	a	a	a	a
*Chr6_132245092	A.B	b	b	-	b	-	-	b	-	-	-	-	b	-	b	b	b	-	-	-	-	b	-	-	b	b	-	-	b	-	b	-	-	b	-	-	-	-	-	-	b	-	-	b	-	-	-	-	-
*Chr6_132245102	A.B	b	b	a	b	a	a	b	a	-	a	a	b	a	b	b	b	a	a	a	a	b	a	a	b	b	-	a	-	a	b	a	a	b	a	a	a	a	a	a	b	a	a	b	a	a	a	a	a
*Chr6_132245107	A.B	b	b	a	b	a	a	b	a	-	a	a	b	a	b	b	b	a	a	a	a	b	a	a	b	b	-	a	-	a	b	a	a	b	a	a	a	a	a	a	b	a	a	b	a	a	a	a	a
*Chr6_138932577	A.B	b	b	-	b	b	-	b	-	-	b	a	b	-	-	b	-	b	a	a	a	-	a	-	b	-	-	a	b	a	b	a	a	b	-	a	a	a	a	-	b	-	-	a	-	-	a	-	-
*Chr6_142866052	A.B	-	-	a	-	-	-	-	-	-	-	-	-	-	-	-	-	-	-	-	-	-	-	-	a	a	-	-	-	-	-	-	-	-	-	-	-	-	-	-	-	-	a	-	-	-	-	-	-
*Chr6_147037533	A.B	-	-	-	a	-	a	-	a	-	-	a	-	-	-	a	-	a	-	-	-	-	a	a	-	b	-	-	-	-	a	a	-	-	-	-	-	-	-	-	-	a	-	-	-	-	-	-	-
*Chr6_147833266	A.B	b	b	a	b	b	b	b	a	-	b	a	b	a	b	b	b	b	a	a	a	b	b	a	b	b	b	a	b	a	b	a	b	b	a	b	a	a	a	a	b	a	a	a	b	a	b	a	a
*Chr6_148001921	A.B	b	b	a	b	b	b	b	a	-	b	a	b	a	b	b	b	b	a	a	a	b	b	a	b	b	b	a	b	a	b	a	b	b	a	b	a	a	a	a	b	a	a	a	b	a	b	a	a
*Chr6_148235519	A.B	b	b	a	b	b	b	b	a	-	b	a	-	a	b	b	b	b	a	a	a	b	b	a	b	b	b	-	b	a	b	a	b	b	a	b	-	a	a	a	b	-	a	a	b	a	b	a	a
*Chr6_148367761	A.B	b	b	a	b	b	b	b	a	-	b	a	b	a	b	b	b	b	a	a	a	b	b	a	b	b	b	a	b	a	b	a	b	b	a	b	a	a	a	a	b	a	a	a	b	a	b	a	a
*Chr6_149022277	A.B	b	b	a	b	b	b	b	a	-	b	a	b	a	b	b	b	b	a	a	a	b	b	a	b	b	b	a	b	a	b	a	b	b	a	b	a	a	a	a	b	a	a	a	b	a	b	a	a
*Chr6_149294073	A.B	b	b	a	b	b	b	b	a	-	b	a	b	a	b	b	b	b	a	a	a	b	b	a	b	b	b	a	b	a	b	a	b	b	a	b	a	a	a	a	b	a	a	a	b	a	b	a	a
*Chr6_149294106	A.B	b	b	a	b	b	b	b	a	-	b	a	b	a	b	b	b	b	a	a	a	b	b	a	b	b	b	a	b	a	b	a	b	b	a	b	a	a	a	a	b	a	a	a	b	a	b	a	a
*Chr6_151116416	A.B	b	b	a	b	b	b	-	a	-	-	a	-	a	b	b	b	b	a	a	a	b	-	-	b	b	-	a	-	a	b	-	b	b	a	b	a	a	a	a	b	a	-	-	b	a	b	a	a
*Chr6_151256291	A.B	b	b	a	b	b	b	b	a	-	b	a	b	a	b	b	b	b	a	a	a	b	b	a	b	b	b	a	a	a	b	a	b	b	a	b	a	a	a	a	b	a	a	a	b	a	b	a	a
*Chr6_152579991	A.B	-	-	a	-	-	-	-	a	-	-	a	-	a	-	-	-	-	a	a	a	-	a	a	-	-	-	a	a	a	-	a	-	-	a	-	a	a	a	a	-	a	a	a	-	a	-	a	a
*Chr6_152580043	A.B	b	b	a	b	b	b	b	a	-	b	a	b	a	b	b	b	b	a	a	a	b	a	a	b	b	b	a	a	a	b	a	b	b	a	b	a	a	a	a	b	a	a	a	b	a	b	a	a
*Chr6_152659645	A.B	b	b	a	b	b	b	b	a	-	b	a	b	a	b	b	b	-	-	a	-	b	a	a	b	-	b	a	-	a	b	a	b	b	a	b	-	a	a	a	-	-	a	a	b	-	b	a	-
*Chr6_152767777	A.B	-	-	a	-	-	-	-	a	-	-	a	-	a	-	-	-	-	a	a	-	-	a	a	-	-	-	a	a	a	-	a	-	-	a	-	a	a	a	a	-	a	a	a	-	a	-	a	a
*Chr6_155695199	A.B	b	b	a	a	b	b	b	a	-	b	b	b	a	b	b	b	b	a	a	b	b	a	a	b	b	b	a	a	a	b	b	b	b	a	b	a	a	a	a	b	a	a	a	b	a	b	a	a
*Chr6_155695203	A.B	b	b	a	a	b	b	b	a	-	b	b	b	a	b	b	b	b	a	a	b	b	a	a	b	b	b	a	a	a	b	b	b	b	a	b	a	a	a	a	b	a	a	a	b	a	b	a	a
*Chr6_155695247	A.B	b	b	a	a	b	b	b	a	-	b	b	b	a	b	b	b	b	a	a	b	b	a	a	b	b	b	a	a	a	b	b	b	b	a	b	a	a	a	a	b	a	a	a	b	a	b	a	a
*Chr6_155925107	A.B	b	b	a	a	-	b	b	a	-	b	b	b	a	b	b	b	-	a	a	b	b	a	a	-	b	b	a	a	a	-	-	b	b	a	b	a	a	a	a	b	a	a	a	b	a	b	a	a
*Chr6_155925112	A.B	b	b	a	a	-	b	b	a	-	b	b	b	a	b	b	b	-	a	a	b	b	a	a	-	b	b	a	a	a	-	-	b	b	a	b	a	a	a	a	b	a	a	a	b	a	b	a	a
*Chr6_155925121	A.B	b	b	a	a	-	b	b	a	-	b	b	b	a	b	b	b	-	a	a	b	b	a	a	-	b	b	a	a	a	-	-	b	b	a	b	a	a	a	a	b	a	a	a	b	a	b	a	a
*Chr6_155925125	A.B	b	b	a	a	-	b	b	a	-	b	b	b	a	b	b	b	-	a	a	b	b	a	a	-	b	b	a	a	a	-	-	b	b	a	b	a	a	a	a	b	a	a	a	b	a	b	a	a
*Chr6_156067017	A.B	b	b	a	a	b	b	b	a	-	-	b	-	a	b	b	b	b	a	a	-	-	a	a	-	b	-	a	a	a	b	-	-	b	a	b	a	a	a	a	-	a	a	a	-	a	-	-	a
*Chr6_156067041	A.B	b	b	-	-	b	b	b	-	-	-	b	-	b	b	b	b	b	-	b	-	-	-	-	-	b	-	-	b	b	b	-	-	b	-	b	b	-	-	-	-	-	b	-	-	-	-	-	-
*Chr6_157326377	A.B	b	b	a	a	b	b	b	a	-	b	b	b	a	b	b	b	b	a	a	b	b	a	a	b	b	b	a	a	a	b	b	b	b	a	b	a	a	a	a	b	a	a	a	b	a	b	a	a
*Chr6_158926201	A.B	b	b	a	a	b	b	b	a	-	b	b	b	a	b	b	a	b	a	a	b	b	a	a	b	b	-	a	a	a	b	b	b	-	a	b	a	a	a	a	b	a	a	a	b	a	b	a	a
*Chr6_158926216	A.B	b	b	a	a	b	b	b	a	-	b	b	b	a	b	b	a	b	a	a	b	b	a	a	b	b	-	a	a	a	b	b	b	-	a	b	a	a	a	a	b	a	a	a	b	a	b	a	a
*Chr6_159551880	A.B	a	a	a	-	-	-	a	a	-	a	-	-	a	-	-	a	-	-	-	a	a	-	-	a	a	-	-	-	-	-	-	a	a	a	-	a	a	a	a	a	a	-	a	a	a	a	a	a
*Chr6_160688362	A.B	b	b	b	b	b	-	-	-	-	b	-	b	-	-	-	b	b	b	-	b	-	b	-	-	-	-	-	-	b	-	b	-	-	-	-	b	b	-	-	b	-	b	-	b	b	-	-	-
*Chr6_161913101	A.B	-	b	b	-	-	-	b	b	-	b	-	b	-	-	-	b	b	b	b	b	b	b	b	-	b	-	b	b	b	b	-	b	b	b	-	b	b	-	b	b	-	-	b	b	b	b	b	b
*Chr6_161913111	A.B	-	b	b	-	-	-	b	b	-	b	-	b	-	-	-	b	b	b	b	b	b	b	b	-	b	-	b	b	b	b	-	b	b	b	-	b	b	-	b	b	-	-	b	b	b	b	b	b
*Chr6_162654346	A.B	b	-	-	-	-	b	-	-	-	b	-	-	-	-	b	b	-	b	-	-	b	b	b	b	-	b	-	b	b	-	-	-	b	b	b	-	b	b	b	b	-	-	b	-	-	b	-	b
*Chr6_164983096	A.B	b	b	a	a	b	b	a	a	-	b	b	b	a	b	b	a	b	a	a	b	b	a	a	b	b	-	a	a	a	b	b	b	b	a	b	a	a	a	a	b	b	a	a	b	a	a	a	a
*Chr6_165750753	A.B	b	b	-	-	b	b	a	a	-	b	b	b	-	b	b	a	b	a	-	b	b	a	a	b	b	b	a	a	-	b	b	b	b	a	b	a	-	a	-	b	b	a	a	b	a	a	a	a
*Chr6_166644617	A.B	b	b	a	a	b	b	a	a	-	b	b	b	a	b	b	a	b	b	a	b	b	a	a	b	b	b	a	a	a	b	b	b	b	a	b	a	a	a	a	b	b	a	a	b	a	a	a	a
*Chr6_170448873	A.B	b	b	a	a	b	b	a	a	-	a	b	b	a	b	b	a	b	b	a	b	b	a	a	b	b	b	a	a	a	b	b	b	b	a	a	a	a	a	a	b	b	a	a	b	a	a	a	a
*Chr6_170448905	A.B	b	b	a	a	b	b	a	a	-	a	b	b	a	b	b	-	b	b	a	b	b	a	a	b	b	b	a	a	a	b	b	b	b	a	a	a	a	a	a	b	b	a	a	b	a	a	a	a
*Chr6_170448910	A.B	b	b	a	a	b	b	a	a	-	a	b	b	a	b	b	-	b	b	a	b	b	a	a	b	b	b	a	a	a	b	b	b	b	a	a	a	a	a	a	b	b	a	a	b	a	a	a	a
*Chr6_175969690	A.B	a	a	a	a	a	a	a	a	-	a	a	a	a	a	a	a	a	a	a	a	a	a	a	a	a	-	a	a	a	a	a	-	a	a	a	a	a	a	a	a	a	a	a	a	a	a	-	-
*Chr6_179971398	A.B	b	a	b	a	b	b	a	a	-	a	b	b	a	a	b	a	b	b	b	b	b	a	a	b	a	-	a	b	a	b	b	a	b	a	a	a	a	a	b	b	b	a	a	b	b	a	a	b
*Chr6_180033615	A.B	b	a	b	a	b	b	a	a	-	a	b	b	a	a	b	a	b	b	b	b	b	a	a	b	a	b	a	b	a	b	b	a	b	a	a	a	a	a	b	b	b	a	a	b	b	a	a	b
*Chr6_180938011	A.B	b	b	b	-	-	-	-	-	-	-	-	-	b	-	b	-	b	-	b	-	b	b	-	-	b	b	-	b	-	b	-	b	b	b	-	b	b	-	-	b	b	b	b	-	-	b	b	b
*Chr6_181697851	A.B	b	-	b	-	-	b	b	b	-	b	b	b	-	b	b	b	b	b	-	-	b	b	-	-	-	-	b	b	b	b	b	b	b	b	b	-	-	b	b	-	b	b	-	-	-	b	b	-
*Chr6_181697864	A.B	-	-	b	-	-	b	-	b	-	b	b	b	-	b	b	b	b	-	-	-	b	-	-	-	-	-	b	-	b	b	b	b	-	-	-	-	-	b	-	-	b	b	-	-	-	-	-	-
*Chr6_186975763	A.B	b	a	b	a	b	b	a	a	-	a	b	b	a	a	b	a	b	b	b	b	b	b	a	b	a	b	b	b	a	b	b	a	b	b	a	a	b	b	b	b	b	a	a	b	b	a	a	b
*Chr6_186975799	A.B	b	a	b	a	b	b	a	a	-	a	b	b	a	a	b	a	b	b	b	b	b	b	a	b	a	b	b	b	a	b	b	a	b	b	a	a	b	b	b	b	b	a	a	b	b	a	a	b
*Chr6_187256524	A.B	b	a	b	a	b	b	a	a	-	a	b	b	a	a	b	a	b	b	b	b	b	b	a	b	a	b	b	b	a	b	b	a	b	b	a	a	b	b	b	b	b	a	a	b	b	a	a	b
*Chr6_187341074	A.B	b	a	b	a	b	b	a	a	-	a	b	b	a	a	b	a	b	b	b	b	b	b	a	b	a	b	b	b	a	b	b	a	b	b	a	a	b	b	b	b	b	a	a	b	b	a	a	b
*Lsat_1_v5_g_7_19	A.B	b	a	b	a	b	a	b	b	a	a	b	-	b	a	b	a	a	a	a	a	a	a	a	a	a	a	b	a	b	a	a	b	a	a	a	b	b	b	a	b	b	a	b	b	b	b	b	a
*Lsat_1_v5_g_7_21	A.B	b	a	b	b	b	b	a	a	a	b	b	b	b	b	a	b	b	b	-	b	a	a	b	b	b	a	a	a	b	b	a	b	b	a	a	a	a	b	b	b	a	b	a	a	b	a	b	b
*Lsat_1_v5_g_7_29	A.B	b	a	b	b	b	b	a	a	b	a	b	b	-	b	a	b	b	a	b	b	b	a	a	a	a	b	a	a	b	a	a	a	a	a	b	a	b	a	a	b	b	b	a	b	a	a	a	a
*Lsat_1_v5_g_7_47	A.B	b	a	b	b	a	b	a	a	b	b	b	b	b	b	a	b	b	a	b	b	b	b	b	-	a	b	a	a	b	b	a	a	b	a	a	a	a	a	a	b	a	b	a	b	a	b	b	a
*Lsat_1_v5_g_7_50	A.B	a	a	a	a	b	a	b	a	-	b	b	b	a	a	b	b	a	a	b	b	-	a	a	a	a	a	a	a	b	a	a	b	a	a	b	a	b	a	a	b	b	a	b	b	-	a	b	a
*Lsat_1_v5_g_7_58	A.B	b	a	b	b	a	b	a	a	b	b	b	b	b	-	a	b	b	a	b	b	b	b	b	b	a	b	a	a	b	b	a	a	b	a	-	-	-	a	a	-	-	b	a	b	-	b	b	a
*Lsat_1_v5_g_7_110	A.B	b	a	b	b	b	-	b	a	a	b	b	b	b	b	a	b	b	-	b	b	b	a	b	a	a	a	a	a	a	b	a	a	b	a	a	a	a	a	a	b	a	b	a	a	b	b	b	a
*Lsat_1_v5_g_7_136	A.B	b	a	-	a	b	a	b	b	a	-	a	-	b	b	b	a	a	a	a	a	a	b	a	a	a	a	a	a	b	b	a	a	b	a	a	a	b	a	a	b	a	a	a	b	b	b	b	a
*Lsat_1_v5_g_7_203	A.B	-	a	b	b	b	a	b	a	a	b	b	b	b	b	a	b	b	a	b	b	b	a	b	a	a	a	a	a	a	b	a	a	b	-	a	a	a	a	a	b	a	b	a	a	b	b	-	a
*Lsat_1_v5_g_7_258	A.B	b	a	b	b	a	-	-	a	b	b	b	b	b	a	a	b	b	a	a	b	b	a	b	a	a	b	-	a	a	b	a	a	b	a	a	a	-	a	a	b	a	-	a	b	b	b	b	a
*Lsat_1_v5_g_7_281	A.B	b	a	b	b	a	b	a	a	b	b	b	b	b	a	a	b	b	a	a	b	b	a	b	a	a	b	a	a	a	b	a	a	b	a	a	a	a	a	a	b	a	b	a	b	b	b	b	a
*Lsat_1_v5_g_7_353	A.B	a	a	a	a	b	a	a	a	b	a	b	b	a	b	b	b	a	a	b	b	b	a	a	a	a	a	-	a	b	a	a	b	a	a	b	b	b	a	a	b	b	b	a	b	a	a	a	a
*Lsat_1_v5_g_7_357	A.B	b	a	b	b	b	b	a	a	b	a	b	b	-	b	a	b	b	a	b	b	b	-	a	a	a	b	a	-	b	a	a	a	a	a	b	a	a	a	a	b	b	b	a	b	a	b	a	a
*Lsat_1_v5_g_7_406	A.B	-	a	a	a	a	a	a	b	b	b	a	b	a	a	b	a	a	a	b	a	a	-	a	a	a	a	-	b	b	a	a	b	a	a	a	-	b	a	a	b	b	-	b	b	b	a	b	a
*Lsat_1_v5_g_7_410	A.B	b	a	-	a	b	a	b	b	a	b	a	b	b	b	b	a	a	a	a	a	a	b	a	a	a	a	a	a	b	b	a	a	b	a	a	a	b	a	a	b	a	a	a	b	b	b	b	a
*Lsat_1_v5_g_7_426	A.B	a	a	a	a	b	a	a	a	-	-	b	b	a	b	b	b	a	a	b	-	-	a	a	a	a	a	-	a	b	a	a	b	a	a	b	b	b	a	a	b	b	b	-	b	a	a	a	a
*Lsat_1_v5_g_7_430	A.B	a	a	a	a	b	b	a	a	b	b	a	b	a	a	b	b	a	a	b	b	b	a	b	a	a	a	a	a	b	a	a	b	a	a	b	a	b	a	a	b	a	b	b	b	a	a	b	a
*Lsat_1_v5_g_7_464	A.B	b	a	-	a	b	a	b	b	a	a	a	-	b	b	b	a	a	a	a	a	a	a	a	a	a	a	-	a	b	b	a	a	b	a	a	a	b	b	b	b	a	a	a	b	b	b	b	a
*Lsat_1_v5_g_7_550	A.B	b	a	a	a	b	a	a	a	b	-	a	b	b	a	b	a	-	a	b	b	a	a	a	a	a	a	a	b	b	-	a	b	a	a	b	a	b	a	a	b	b	-	b	b	a	a	b	a
*Lsat_1_v5_g_7_577	A.B	b	a	b	b	a	b	a	a	b	b	b	b	b	b	a	b	b	a	b	b	b	b	b	-	a	b	a	a	b	b	-	a	b	a	a	a	a	a	a	b	a	b	a	b	a	b	b	a
*Lsat_1_v5_g_7_639	A.B	a	a	a	a	b	a	b	a	-	b	b	b	a	a	b	b	a	a	b	b	-	a	a	a	a	a	a	a	b	a	a	b	a	a	b	a	b	a	a	b	b	b	a	-	a	a	b	a
*Lsat_1_v5_g_7_654	A.B	a	a	a	b	b	a	a	a	b	a	b	b	a	b	a	b	a	a	b	b	-	a	a	a	a	a	a	a	b	a	a	a	a	a	b	b	b	a	a	b	b	b	a	b	a	a	a	a
*Lsat_1_v5_g_7_675	A.B	b	a	b	b	b	a	a	a	a	b	b	b	b	b	a	b	b	b	-	b	a	a	b	b	b	a	a	a	b	b	a	b	b	a	a	a	a	b	b	-	a	b	a	a	b	a	-	b
*Lsat_1_v5_g_7_677	A.B	b	a	a	a	-	a	a	-	b	b	a	b	a	a	b	a	a	-	b	-	-	a	a	a	a	a	-	b	b	a	a	b	a	a	b	a	b	a	a	b	b	a	b	b	b	a	b	a
*Lsat_1_v5_g_7_680	A.B	b	a	b	b	b	b	a	a	a	-	b	b	b	b	a	b	b	b	b	b	a	a	b	b	b	a	-	-	b	b	a	b	b	a	-	a	a	b	b	b	a	b	a	a	b	a	b	b
*Lsat_1_v5_g_7_713	A.B	a	a	a	a	-	a	a	a	b	a	b	b	a	b	b	b	a	a	b	b	-	a	a	a	a	a	a	a	b	a	a	b	a	a	b	-	b	a	a	b	-	b	a	b	a	a	a	a
*Lsat_1_v5_g_7_755	A.B	b	a	b	b	a	b	a	a	b	b	b	b	b	a	a	b	b	a	a	b	b	a	b	a	a	b	a	a	a	b	a	a	b	a	a	a	a	a	a	b	a	b	a	b	b	b	b	a
*Lsat_1_v5_g_7_771	A.B	b	a	b	b	a	-	b	a	a	b	b	b	b	b	a	b	b	a	b	b	b	a	b	a	a	a	a	a	a	b	a	a	b	a	a	a	a	a	a	b	a	b	a	a	b	b	b	a
*Lsat_1_v5_g_7_848	A.B	b	a	a	a	b	-	a	a	b	b	a	-	b	-	b	a	a	a	b	b	-	a	a	a	a	a	a	b	b	a	a	b	a	a	b	a	b	a	a	b	b	a	b	b	a	a	b	a
*Lsat_1_v5_g_7_913	A.B	b	a	a	a	b	b	a	a	b	b	a	b	b	a	b	-	a	a	b	b	-	a	a	a	a	a	-	b	b	a	a	b	a	a	b	a	b	a	a	b	b	-	b	b	a	a	b	a
*Lsat_1_v5_g_7_1231	A.B	b	a	b	b	a	b	a	a	b	a	b	b	b	b	a	b	b	a	b	b	b	a	b	b	a	b	a	a	b	b	a	a	a	a	-	a	a	a	a	b	a	b	a	b	a	b	a	a
*Lsat_1_v5_g_7_1285	A.B	-	a	a	b	b	a	a	a	b	a	b	b	a	b	a	b	a	a	b	b	b	a	a	a	a	a	a	a	b	a	a	a	a	a	b	b	b	a	a	-	b	b	a	b	a	a	a	a
*Lsat_1_v5_g_7_1380	A.B	b	a	b	b	a	a	b	-	a	b	b	b	b	b	a	b	b	a	b	b	b	a	b	a	a	a	-	a	a	b	a	a	b	a	-	a	a	a	a	b	a	-	a	a	b	b	b	a
*Lsat_1_v5_g_7_1410	A.B	b	a	b	b	b	a	a	a	a	b	b	b	b	b	a	b	b	b	-	b	a	a	b	b	b	a	a	a	b	b	a	b	b	a	a	a	a	b	b	b	a	b	a	a	b	a	b	b
*Lsat_1_v5_g_7_1498	A.B	b	a	b	b	b	a	b	b	a	a	a	-	b	b	b	a	a	b	a	a	a	-	a	a	a	a	a	a	a	b	a	a	b	a	a	a	b	b	b	-	a	a	a	b	b	a	b	a
*Lsat_1_v5_g_7_1506	A.B	b	a	b	b	b	b	a	a	a	b	b	b	b	b	a	b	-	b	a	b	a	a	b	b	b	a	a	a	b	b	a	b	b	a	-	a	a	b	b	b	a	-	a	a	-	a	b	b
*Lsat_1_v5_g_7_1897	A.B	b	a	a	a	b	a	a	a	b	b	a	b	a	a	b	a	a	a	b	a	a	a	a	a	a	a	b	b	b	a	a	b	a	a	-	a	b	a	a	-	b	-	b	b	b	a	b	-
*Lsat_1_v5_g_7_2000	A.B	a	a	a	b	b	a	a	a	b	a	b	b	a	b	a	b	a	a	b	b	-	a	a	a	a	a	a	a	b	a	a	a	a	a	b	b	b	a	a	b	b	b	a	b	a	a	a	-
*Lsat_1_v5_g_7_2097	A.B	a	a	a	a	b	a	a	-	b	-	b	b	a	b	b	b	a	a	b	b	b	a	a	a	a	a	a	a	-	a	-	a	a	a	b	-	b	a	a	b	-	b	a	b	a	a	a	a
*Lsat_1_v5_g_7_2426	A.B	b	a	a	-	b	a	a	a	b	-	a	b	b	a	b	a	a	a	b	b	-	a	a	a	a	a	a	b	b	a	a	b	a	a	b	a	b	a	a	b	b	a	b	-	a	a	b	a
*Lsat_1_v5_g_7_2467	A.B	b	a	a	a	b	b	a	a	b	-	a	b	b	a	b	a	a	a	b	b	-	a	a	a	a	a	a	b	b	a	a	b	a	a	b	a	b	a	a	b	b	a	b	b	a	a	b	a
*Lsat_1_v5_g_7_2470	A.B	a	a	a	b	b	a	a	a	b	a	b	b	a	b	a	b	a	a	b	b	-	a	a	a	a	-	a	a	b	a	a	a	a	a	b	b	b	a	a	b	b	b	a	b	a	a	a	a
*Lsat_1_v5_g_7_2492	A.B	b	a	b	b	b	a	a	a	b	a	b	b	a	b	a	b	a	a	b	b	b	a	a	a	a	b	a	a	b	a	a	a	a	a	b	b	b	a	a	b	-	b	a	-	a	a	a	-
*Lsat_1_v5_g_7_3155	A.B	b	a	-	b	b	a	b	b	a	a	a	-	b	b	b	a	a	b	a	a	-	a	a	a	a	a	a	a	a	b	a	b	b	a	a	-	b	b	b	b	a	a	a	b	b	a	b	a
*Lsat_1_v5_g_7_3172	A.B	b	a	b	b	a	a	b	a	a	b	b	b	b	a	a	b	b	a	-	b	b	a	b	a	a	a	a	a	a	b	a	a	b	a	a	a	-	a	a	-	a	b	a	b	b	b	b	a
*Lsat_1_v5_g_7_3261	A.B	b	a	b	b	b	a	a	a	a	b	b	b	b	b	a	b	b	b	-	b	a	a	b	b	b	a	a	a	b	b	a	b	b	a	a	a	a	b	b	b	a	b	a	a	b	a	b	b
*Lsat_1_v5_g_7_3681	A.B	b	a	-	b	b	a	b	b	a	a	a	-	b	b	b	a	a	b	a	a	-	a	a	a	a	a	a	a	a	b	a	b	b	a	a	a	b	b	b	b	a	a	a	b	b	a	b	a
*Lsat_1_v5_g_7_3857	A.B	b	a	b	b	a	b	a	a	b	b	b	b	b	b	a	b	b	-	-	b	b	-	b	a	a	b	a	a	-	b	a	a	b	a	a	a	a	a	a	b	a	-	a	b	a	b	b	-
*Lsat_1_v5_g_7_4587	A.B	a	a	a	a	b	a	b	a	-	b	a	b	a	a	b	b	a	a	b	b	a	a	a	a	a	a	a	a	b	a	a	b	a	a	-	a	b	a	a	b	b	-	b	b	a	a	b	a
*Lsat_1_v5_g_7_4765	A.B	b	-	-	b	b	a	b	b	a	a	a	b	b	-	b	a	a	b	a	a	a	a	a	a	a	a	a	a	b	b	a	a	-	a	a	a	b	b	b	b	a	a	a	b	b	a	b	a
*Lsat_1_v5_g_7_4803	A.B	b	a	-	b	b	a	b	b	a	a	a	-	b	b	b	a	a	b	a	a	a	a	a	a	a	a	a	a	a	b	a	b	b	a	a	a	b	b	b	b	a	a	a	b	b	a	b	a
*Lsat_1_v5_g_7_4839	A.B	b	a	-	b	b	a	b	b	a	a	a	b	b	b	b	a	a	b	a	a	a	a	a	a	a	a	a	a	a	b	-	a	b	-	a	a	b	b	b	b	a	a	a	b	b	a	b	a
*Chr7_4848	A.B	-	-	a	-	a	-	-	-	-	-	a	-	-	-	-	-	-	-	-	-	-	a	-	-	a	a	-	-	a	-	-	-	-	-	-	-	-	-	-	-	-	a	-	-	-	-	-	a
*Lsat_1_v5_g_7_4941	A.B	b	a	b	b	b	a	a	a	a	b	b	b	b	b	a	b	b	b	-	b	a	a	b	b	a	a	a	a	b	b	a	b	b	a	a	a	a	b	b	b	a	b	a	a	b	a	b	b
*Lsat_1_v5_g_7_5017	A.B	a	a	a	a	b	a	b	a	-	b	a	b	a	a	b	b	a	a	b	b	a	a	a	-	a	a	a	a	b	a	a	b	a	a	-	a	b	a	a	b	b	a	b	b	a	a	b	a
*Lsat_1_v5_g_7_5208	A.B	b	a	b	-	b	a	b	b	a	a	a	b	b	b	b	a	a	b	a	a	a	a	a	a	a	a	a	-	a	b	a	a	b	a	a	-	b	-	b	b	-	-	a	b	b	a	b	a
*Lsat_1_v5_g_7_5230	A.B	b	a	-	b	b	a	b	b	a	a	a	b	b	b	b	a	a	b	a	a	a	a	a	a	a	a	a	a	b	b	a	a	b	a	a	a	b	b	b	b	a	a	a	b	b	a	b	a
*Lsat_1_v5_g_7_5429	A.B	a	a	a	a	b	b	a	a	b	-	a	b	a	a	b	b	a	a	b	b	-	a	b	a	a	a	a	a	b	a	a	b	a	a	b	a	b	a	a	b	a	b	b	b	-	a	b	a
*Lsat_1_v5_g_7_5542	A.B	b	a	b	b	a	-	b	a	a	b	b	b	b	a	a	b	b	a	b	b	b	a	b	a	a	a	a	a	a	b	a	a	b	a	a	a	a	a	a	b	a	b	a	a	b	b	b	a
*Lsat_1_v5_g_7_5575	A.B	a	a	a	a	b	b	a	a	b	-	a	b	a	a	b	b	a	a	b	b	-	a	b	a	a	a	a	a	b	a	a	b	a	a	b	a	b	a	a	b	a	b	b	b	a	a	b	a
*Lsat_1_v5_g_7_5811	A.B	a	a	a	a	b	a	a	a	b	a	b	b	a	b	b	b	a	a	b	b	b	a	a	a	a	a	a	a	b	a	a	-	a	a	b	b	b	a	a	b	b	b	a	b	a	a	a	a
*Lsat_1_v5_g_7_6086	A.B	a	a	a	a	b	b	a	-	b	a	a	b	a	-	b	b	a	a	b	b	b	a	b	a	-	a	a	a	b	-	a	b	a	a	b	-	-	a	a	-	a	b	b	b	a	a	b	a
*Lsat_1_v5_g_7_6600	A.B	a	a	a	a	b	b	a	a	b	b	a	b	a	a	b	b	a	a	b	b	-	a	b	a	a	a	a	a	b	a	a	b	a	a	b	a	b	a	a	b	a	b	b	b	a	a	b	a
*Lsat_1_v5_g_7_6608	A.B	b	a	a	a	b	a	b	b	a	a	a	a	b	b	b	a	a	a	a	a	a	a	a	a	a	a	a	a	b	-	a	-	b	a	a	a	b	b	b	-	a	a	a	b	b	b	b	a
*Lsat_1_v5_g_7_6711	A.B	b	a	-	b	b	a	b	b	a	a	a	-	b	b	b	a	a	b	a	a	-	a	a	a	a	a	a	a	-	b	a	b	b	a	a	a	b	b	b	b	a	a	a	b	b	a	b	a
*Lsat_1_v5_g_7_7167	A.B	a	a	a	a	b	a	-	-	b	a	b	b	a	b	b	b	a	a	b	b	b	-	a	a	a	-	a	a	b	a	a	b	a	a	b	b	-	a	a	b	b	b	a	b	a	a	a	-
*Lsat_1_v5_g_7_673149	A.B	b	a	-	b	b	a	b	b	a	a	a	a	b	b	b	a	a	-	a	a	b	a	a	a	a	a	a	-	-	b	a	b	b	a	a	-	b	b	b	b	a	a	a	b	b	a	b	a
*Lsat_1_v5_g_7_673303	A.B	b	a	b	b	a	b	a	a	b	b	b	b	b	b	a	b	b	a	b	b	b	b	b	-	a	b	a	a	b	b	a	a	b	a	a	a	a	a	a	-	a	b	a	b	a	b	b	a
*Lsat_1_v5_g_7_673312	A.B	b	a	a	b	-	a	a	a	b	a	b	b	a	b	a	b	a	a	b	b	b	a	a	a	a	a	a	a	b	a	a	a	a	a	b	b	b	a	a	-	b	b	a	b	a	a	a	a
*Chr7_2367890	A.B	b	a	b	b	b	b	a	a	-	b	b	b	b	b	a	b	b	b	-	b	a	a	b	b	b	a	a	a	b	b	a	b	b	a	a	a	a	b	b	b	a	b	a	a	b	a	b	b
*Chr7_2376597	A.B	b	a	b	b	b	b	a	a	-	b	b	b	b	b	a	b	b	b	-	b	a	a	b	b	b	a	a	a	b	b	a	b	b	a	a	a	a	b	b	b	a	b	a	a	b	a	b	b
*Chr7_3904342	A.B	b	-	b	b	-	b	-	b	-	b	b	b	b	-	b	b	b	-	b	-	-	b	b	b	b	-	b	b	b	b	b	b	b	b	-	b	b	b	-	b	-	b	b	b	b	b	b	b
*Chr7_3904380	A.B	b	a	b	b	b	b	a	a	-	b	b	b	b	b	a	b	b	b	-	b	a	a	b	b	b	a	a	a	b	b	a	b	b	a	a	a	a	b	b	b	a	b	a	a	b	a	b	b
*Chr7_4533935	A.B	b	a	b	b	b	b	a	a	-	b	b	b	b	b	a	b	b	b	-	b	a	a	b	b	b	a	a	a	b	b	a	b	b	a	a	a	a	b	b	b	a	b	a	a	b	a	b	b
*Chr7_5864204	A.B	b	a	b	b	b	b	a	a	-	b	b	b	b	b	a	b	b	b	-	b	a	a	b	b	b	a	a	a	b	b	a	b	b	a	a	a	a	b	b	b	a	b	a	a	b	a	b	b
*Chr7_7651809	A.B	-	a	-	-	-	a	a	a	-	-	-	-	-	-	a	-	-	-	-	-	a	a	-	-	-	a	a	a	-	-	a	-	-	a	a	a	a	-	-	-	a	-	a	a	-	a	-	-
*Chr7_7660779	A.B	b	a	b	b	b	a	a	a	-	b	b	b	b	b	a	b	b	b	-	b	a	a	b	b	b	a	a	a	b	b	a	b	b	a	a	a	a	b	b	b	a	b	a	a	b	a	b	b
*Chr7_8353972	A.B	b	a	b	b	b	a	a	a	-	b	b	b	b	b	a	b	b	b	-	b	a	a	b	b	b	a	a	a	b	b	a	b	b	a	a	a	a	b	b	b	a	b	a	a	b	a	b	b
*Chr7_8547092	A.B	b	a	b	b	b	a	a	a	-	b	b	-	b	b	a	b	b	b	-	b	a	a	b	b	b	a	a	a	b	b	a	b	b	a	a	a	a	b	b	b	a	b	a	a	b	a	b	b
*Chr7_8672215	A.B	b	a	b	b	b	a	a	a	-	b	b	b	b	b	a	b	-	b	-	-	a	a	b	b	b	a	a	a	b	b	a	b	-	a	a	a	a	-	b	b	a	b	a	a	b	a	-	b
*Chr7_9637149	A.B	b	a	b	b	b	a	a	a	-	b	b	b	b	b	a	b	b	b	-	b	a	a	b	b	a	a	a	a	b	b	a	b	-	a	a	a	a	b	b	b	a	b	a	a	b	a	b	b
*Chr7_12332920	A.B	-	-	b	-	-	a	-	-	-	b	-	b	-	b	-	b	b	b	b	b	-	-	b	b	-	-	-	-	b	b	-	-	b	a	-	-	-	-	-	-	a	-	-	-	b	-	-	b
*Chr7_12332922	A.B	b	-	b	b	b	-	b	-	-	b	b	b	-	b	-	b	b	b	b	b	-	-	b	b	-	b	-	-	b	b	-	b	b	-	-	-	-	b	b	b	-	b	-	-	b	-	-	b
*Chr7_12332959	A.B	b	a	b	b	b	a	a	a	-	b	b	b	b	b	a	b	b	b	b	b	a	a	b	b	a	a	a	a	b	b	a	b	b	a	a	a	a	b	b	b	a	b	a	a	b	a	b	b
*Chr7_12332989	A.B	b	-	b	-	b	a	-	-	-	b	-	b	-	b	-	b	b	b	b	b	-	-	b	-	-	-	-	-	b	-	-	b	b	-	-	-	-	-	b	-	-	-	-	-	b	a	-	b
*Chr7_12355521	A.B	-	a	-	-	-	a	a	a	-	-	-	-	-	-	a	-	-	-	-	-	a	a	-	-	a	a	a	a	-	-	a	-	-	a	a	a	a	-	-	-	a	-	a	a	-	a	-	-
*Chr7_12355526	A.B	b	a	b	b	b	a	a	a	-	b	b	b	b	b	a	b	b	b	-	b	a	a	b	b	a	a	a	a	b	b	a	b	b	a	a	a	a	b	b	b	a	b	a	a	b	a	b	b
*Chr7_12355528	A.B	-	a	-	-	-	a	a	a	-	-	-	-	-	-	a	-	-	-	-	-	a	a	-	-	a	a	a	a	-	-	a	-	-	a	a	a	a	-	-	-	a	-	a	a	-	a	-	-
*Chr7_16929559	A.B	b	a	b	b	b	a	a	a	-	b	b	b	b	b	a	b	b	b	-	b	b	a	b	a	a	a	a	a	b	b	a	b	b	a	a	a	a	b	b	b	a	b	a	a	b	a	b	b
*Chr7_17338006	A.B	-	-	-	-	-	-	-	-	-	-	-	-	-	b	-	-	-	-	-	-	-	-	-	-	-	-	-	-	-	-	-	b	-	-	-	-	-	-	-	-	-	b	-	-	-	-	-	-
*Chr7_22557831	A.B	-	-	-	-	-	-	-	-	-	-	a	-	a	-	-	-	-	-	-	-	-	-	-	-	-	-	a	-	a	-	-	-	-	-	-	a	-	-	-	-	-	-	-	-	-	-	-	-
*Chr7_23199698	A.B	b	a	b	b	b	-	b	a	-	b	b	b	b	b	a	b	b	b	b	b	b	a	b	a	a	a	a	a	a	b	a	a	b	a	a	a	a	a	a	b	a	b	a	a	b	b	b	a
*Chr7_23477918	A.B	b	a	b	b	b	-	b	a	-	b	b	b	b	b	a	b	b	b	b	b	b	a	b	a	a	a	a	a	a	b	a	a	b	a	a	a	a	a	a	b	a	b	a	a	b	b	b	a
*Chr7_26964830	A.B	-	-	-	-	-	-	-	-	-	-	-	a	-	-	-	-	-	-	-	-	-	-	-	-	-	-	a	-	-	a	-	a	-	a	a	-	-	-	a	-	a	-	-	-	-	-	-	-
*Chr7_27307587	A.B	b	a	b	b	a	-	b	a	-	b	b	b	b	b	a	b	b	a	b	b	b	a	b	a	a	a	a	a	a	b	a	a	b	a	a	a	a	a	a	b	a	b	a	a	b	b	b	a
*Chr7_27307588	A.B	b	a	b	b	a	-	b	a	-	b	b	b	b	b	a	b	b	a	b	b	b	a	b	a	a	a	a	a	a	b	a	a	b	a	a	a	a	a	a	b	a	b	a	a	b	b	b	a
*Chr7_27326598	A.B	b	a	b	b	a	-	b	a	-	b	-	b	b	b	a	b	b	a	b	b	b	a	b	a	a	a	a	a	a	b	a	a	b	a	a	a	a	a	a	b	a	b	a	a	b	b	b	a
*Chr7_28377632	A.B	b	a	b	b	a	-	b	a	-	b	b	b	b	a	a	b	b	a	b	b	b	a	b	a	a	a	a	a	a	b	a	a	b	a	a	a	a	a	a	b	a	b	a	a	b	b	b	a
*Chr7_28673809	A.B	b	a	b	b	a	-	b	a	-	b	b	b	b	a	a	b	b	a	b	b	b	a	b	a	a	a	a	a	a	b	a	a	b	a	a	a	a	a	a	b	a	b	a	b	b	b	b	a
*Chr7_29420718	A.B	-	-	-	-	b	b	-	b	-	-	b	-	b	b	-	-	-	-	b	-	-	b	-	-	b	-	-	-	-	-	b	-	-	-	-	b	-	b	b	b	-	b	b	b	b	-	-	-
*Chr7_30620746	A.B	b	a	b	b	a	b	b	a	-	b	b	b	b	a	a	b	b	a	a	b	b	a	b	a	a	a	a	a	a	b	a	a	b	a	a	a	a	a	a	b	a	b	a	b	b	-	b	a
*Chr7_30908546	A.B	b	a	b	b	a	b	b	a	-	b	b	b	b	a	a	b	b	a	a	b	b	a	b	a	a	a	a	a	a	b	a	a	b	a	a	a	a	a	a	b	a	b	a	b	b	b	b	a
*Chr7_31540982	A.B	b	a	b	b	a	b	b	a	-	b	b	b	b	a	a	b	b	a	a	b	b	a	b	a	a	b	a	a	a	-	a	a	b	a	a	a	a	a	a	b	a	b	a	b	b	b	b	a
*Chr7_31541024	A.B	b	a	b	b	a	b	b	a	-	b	b	b	b	a	a	b	b	a	a	b	b	a	b	a	a	b	a	a	a	b	a	a	b	a	a	a	a	a	a	b	a	b	a	b	b	b	b	a
*Chr7_31631060	A.B	a	-	-	a	a	-	a	a	-	-	a	a	a	-	a	a	a	a	a	-	a	a	a	-	-	a	a	a	a	-	a	a	-	-	-	-	a	-	a	a	a	-	a	a	-	a	a	a
*Chr7_32619962	A.B	b	a	b	b	a	b	a	a	-	b	b	b	b	a	a	b	b	a	a	b	-	a	b	a	a	b	a	a	a	b	a	a	b	a	a	a	a	a	a	b	a	b	a	b	b	b	b	a
*Chr7_33626390	A.B	b	a	b	b	a	b	a	a	-	b	b	b	b	a	a	b	b	a	a	b	b	a	b	a	a	b	a	a	a	b	a	a	b	a	a	a	a	a	a	b	a	b	a	b	b	b	b	a
*Chr7_33757528	A.B	b	a	b	b	a	b	a	a	-	b	b	b	b	a	a	b	b	a	a	b	b	a	b	a	a	b	a	a	a	b	a	a	b	a	a	a	a	a	a	b	a	b	a	b	b	b	b	a
*Chr7_33789514	A.B	b	a	b	b	a	b	a	a	-	b	b	b	b	a	a	b	b	a	a	b	b	a	b	a	a	b	a	a	a	b	a	a	b	a	a	a	a	a	a	b	a	b	a	b	b	b	b	a
*Chr7_34856946	A.B	-	b	b	-	b	-	b	b	-	-	-	-	b	b	b	-	-	b	b	-	-	-	b	b	b	-	b	b	-	-	-	b	-	-	b	b	b	b	b	-	-	-	b	-	b	-	-	-
*Chr7_36175950	A.B	b	a	b	b	a	b	a	a	-	b	b	b	b	a	a	b	b	a	a	b	b	a	b	a	a	-	a	a	a	b	a	a	b	a	a	a	a	a	a	b	a	b	a	b	b	b	b	a
*Chr7_36572878	A.B	b	a	b	b	a	b	a	a	-	b	b	b	b	a	a	b	b	a	b	b	b	a	b	a	a	b	a	a	a	b	a	a	b	a	a	a	a	a	a	b	a	b	a	b	b	b	b	a
*Chr7_38644070	A.B	b	a	b	b	a	b	a	a	-	b	b	b	b	b	a	b	b	a	b	b	b	b	b	-	a	b	a	a	b	b	a	a	b	a	a	a	a	a	a	b	a	b	a	b	a	b	b	a
*Chr7_38789394	A.B	b	a	b	b	a	b	a	a	-	b	b	b	b	b	a	b	b	a	b	b	b	b	b	-	a	b	a	a	b	b	a	a	b	a	a	a	a	a	a	b	a	b	a	b	a	b	b	a
*Chr7_38970557	A.B	b	a	b	b	a	b	a	a	-	b	b	b	b	b	a	b	b	a	b	b	b	b	b	-	a	b	a	a	b	b	a	a	b	a	a	a	a	a	a	b	a	b	a	b	a	b	b	a
*Chr7_39763858	A.B	-	a	-	a	a	-	-	-	-	a	-	-	a	a	a	a	a	a	-	a	a	a	a	-	-	-	a	-	-	-	a	a	a	a	-	a	-	-	a	-	a	-	a	a	-	a	a	-
*Chr7_39763861	A.B	-	a	-	a	a	-	-	-	-	a	-	-	a	a	a	a	a	a	-	a	a	a	a	-	-	-	a	-	-	-	a	a	a	a	-	a	-	-	a	-	a	-	a	a	-	a	a	-
*Chr7_39763911	A.B	a	a	a	a	a	a	a	-	-	a	a	a	a	a	a	a	a	a	a	a	a	a	a	a	a	-	a	a	a	a	a	a	a	a	-	a	a	a	a	-	a	-	a	a	-	a	a	a
*Chr7_40345014	A.B	b	a	b	b	a	b	a	a	-	b	b	b	b	b	a	b	b	a	b	b	b	b	b	-	a	b	a	a	b	b	a	a	b	a	a	a	a	a	a	b	a	b	a	b	a	b	b	a
*Chr7_40631052	A.B	b	a	b	b	a	b	a	a	-	b	b	b	b	b	a	b	b	a	b	b	b	b	b	-	a	-	a	a	b	b	a	a	b	a	a	a	a	a	a	b	a	b	a	b	a	b	b	a
*Chr7_40840272	A.B	b	a	b	b	a	b	a	a	-	b	b	b	b	b	a	b	b	a	b	b	b	b	b	b	a	b	a	a	b	b	a	a	b	a	a	a	a	a	a	b	a	b	a	b	a	b	b	a
*Chr7_41407143	A.B	b	a	b	b	a	b	a	a	-	b	b	b	b	b	a	b	b	a	b	b	b	a	b	b	a	b	a	a	b	b	a	a	b	a	a	a	a	a	a	b	a	b	a	b	a	b	b	a
*Chr7_41585802	A.B	b	a	-	-	a	-	a	a	-	b	-	-	-	-	a	-	-	a	-	-	b	a	-	-	a	-	a	a	-	-	a	a	-	a	a	a	a	a	a	-	a	-	a	-	a	b	-	a
*Chr7_46586762	A.B	-	-	-	a	a	-	a	-	-	a	-	a	-	-	-	-	-	-	-	-	-	a	-	a	a	-	a	a	a	a	a	a	-	-	a	-	a	a	a	-	-	a	-	a	a	-	-	a
*Chr7_46586766	A.B	-	-	-	a	a	-	a	-	-	a	-	a	-	-	-	-	-	-	a	-	-	a	-	a	a	-	a	-	-	a	a	a	-	-	a	-	-	a	-	-	-	a	-	a	a	-	-	a
*Chr7_46586839	A.B	-	-	-	a	a	a	a	a	-	a	-	a	a	-	-	-	-	-	a	-	-	a	-	a	a	-	a	-	-	a	a	a	-	a	a	-	-	a	a	-	-	a	-	a	a	-	-	a
*Chr7_46586847	A.B	-	-	-	a	a	a	a	-	-	a	-	a	-	-	-	-	-	-	a	-	-	a	-	a	a	-	a	-	-	a	a	a	-	a	a	-	-	a	a	-	-	a	-	a	a	-	-	a
*Chr7_49834647	A.B	b	a	b	b	b	b	a	a	-	a	b	b	-	b	a	b	b	a	b	b	b	a	a	a	a	b	a	a	b	a	a	a	a	a	b	a	b	a	a	b	b	b	a	b	a	a	a	a
*Chr7_49975339	A.B	b	a	b	b	b	b	a	a	-	a	b	b	-	b	a	b	b	a	b	b	b	a	a	a	a	b	a	a	b	a	a	a	a	a	b	a	b	a	a	b	b	b	a	b	a	a	a	a
*Chr7_49975361	A.B	b	a	b	b	b	b	a	a	-	a	b	b	-	b	a	b	b	a	b	b	b	a	a	a	a	b	a	a	b	a	a	a	a	a	b	a	b	a	a	b	b	b	a	b	a	a	a	a
*Chr7_50202645	A.B	b	a	b	b	b	b	a	a	-	a	b	b	-	b	a	b	b	a	b	b	b	a	a	a	a	b	a	a	b	a	a	a	a	a	b	a	b	a	a	b	b	b	a	b	a	a	a	a
*Chr7_50202668	A.B	b	a	b	b	b	b	a	a	-	a	b	b	-	b	a	b	b	a	b	b	b	a	a	a	a	b	a	a	b	a	a	a	a	a	b	a	b	a	a	b	b	b	a	b	a	a	a	a
*Chr7_50675372	A.B	b	a	b	b	b	b	a	a	-	a	b	b	-	b	a	b	b	a	b	b	b	a	a	a	a	b	a	a	b	a	a	a	a	a	b	a	b	a	a	b	b	b	a	b	a	a	a	a
*Chr7_50761798	A.B	b	a	b	b	b	b	a	-	-	a	b	b	-	b	a	b	b	a	b	b	b	a	a	a	a	b	a	a	b	a	a	a	a	a	b	a	b	a	a	b	b	b	a	b	a	a	a	a
*Chr7_50761799	A.B	b	a	b	b	b	b	a	-	-	a	b	b	-	b	a	b	b	a	b	b	b	a	a	a	a	b	a	a	b	a	a	a	a	a	b	a	b	a	a	b	b	b	a	b	a	a	a	a
*Chr7_52374019	A.B	-	a	b	b	b	a	a	a	-	a	b	-	-	b	a	b	a	a	b	b	b	a	a	a	a	b	a	a	b	a	a	a	a	a	b	a	b	a	a	-	b	-	a	b	a	a	a	a
*Chr7_52374065	A.B	-	a	b	-	-	a	a	a	-	a	b	-	-	b	a	b	a	a	b	b	b	a	a	a	-	b	a	a	b	a	a	a	a	a	b	a	b	a	a	-	b	-	a	b	a	a	a	a
*Chr7_56491646	A.B	-	-	-	-	-	-	-	-	-	-	-	a	-	-	-	a	-	-	-	-	-	-	-	-	-	-	-	-	-	-	-	-	-	-	-	-	-	a	-	-	-	-	-	-	-	-	-	-
*Chr7_56491658	A.B	-	-	-	-	-	-	-	-	-	-	-	a	-	-	-	a	-	-	-	-	-	-	-	-	-	-	-	-	-	-	-	-	-	-	-	-	-	a	-	-	-	-	-	-	-	-	-	-
*Chr7_59602111	A.B	a	a	a	b	b	-	a	a	-	a	b	b	a	b	a	b	a	a	b	b	-	a	a	a	a	a	a	-	b	a	a	a	a	a	b	b	b	a	a	b	b	b	a	b	a	a	-	-
*Chr7_60079650	A.B	-	b	-	-	-	-	-	-	-	-	-	-	-	-	-	-	b	-	-	-	-	-	-	-	b	-	-	-	b	-	-	-	b	b	-	b	b	-	-	-	-	-	-	-	-	-	-	-
*Chr7_60937126	A.B	a	a	a	a	b	a	a	a	-	a	b	b	a	b	b	b	a	a	b	b	b	a	a	a	a	a	a	a	b	a	a	a	a	a	b	b	b	a	a	b	b	b	a	b	a	a	a	a
*Chr7_60937129	A.B	a	a	a	a	b	a	a	a	-	a	b	b	a	b	b	b	a	a	b	b	b	a	a	a	a	a	a	a	b	a	a	a	a	a	b	b	b	a	a	b	b	b	a	b	a	a	a	a
*Chr7_60937153	A.B	a	a	a	a	b	a	a	a	-	a	b	b	a	b	b	b	a	a	b	b	b	a	a	a	a	a	a	a	b	a	a	a	a	a	b	b	b	a	a	b	b	b	a	b	a	a	a	a
*Chr7_63712593	A.B	a	a	a	a	b	a	a	a	-	a	b	b	a	b	b	b	-	a	b	b	b	a	a	a	a	-	a	a	b	a	a	-	a	a	b	b	b	a	a	b	b	b	a	b	a	a	a	a
*Chr7_63851299	A.B	a	a	-	a	b	a	a	a	-	a	b	b	a	b	b	b	a	a	b	b	b	a	a	a	a	a	a	a	b	a	a	b	a	a	b	b	b	a	a	-	-	b	a	b	a	a	a	a
*Chr7_63851323	A.B	a	a	-	a	b	a	a	a	-	a	b	b	a	b	b	b	a	a	b	b	b	a	a	a	a	a	a	a	b	a	a	b	a	a	b	b	b	a	a	-	-	b	a	b	a	a	a	a
[truncated: 712 more rows]
[truncated: 2,657 more columns]
