# Supplementary material for: A major and stable QTL confers impatiens necrotic spot virus resistance in lettuce cv. Eruption
Source: Theor Appl Genet. 2025 Nov 28;138(12):312. doi: 10.1007/s00122-025-05058-9 (PMC12660355; doi:10.1007/s00122-025-05058-9)
Supplement: Supplementary file 12 — Table S2 (XLSX 13 kb) [file 122_2025_5058_MOESM12_ESM.xlsx]

## Sheet: Sheet1
Table S2 Variance components and heritability estimates obtained from the 162 F6:8 RILs (Reine des Glaces × Eruption) evaluated for INSV disease severity (DS) in individual and across all test conditions.
Dataseta	Traitb	Genotype (σg2)	Test (σt2)	Genotype × Test (σgt2)	Replication	Residual (σe2)	Heritability (h2)
Field Aug22	DS Week 8	0.62***	---	---	0.02***	0.28	0.87
	DS Week 9	1.0***	---	---	0.07***	0.4	0.88
	DS Week 10	1.34***	---	---	0.09***	0.47	0.89
	DS AUDPS	10.9***	---	---	0.58***	3.77	0.89
GH Apr23-MT	DS Week 8	0.70***	---	---	0.03	1.82	0.53
	DS Week 9	0.88***	---	---	0.01	1.34	0.66
	DS Week 10	0.40***	---	---	0.01	0.67	0.67
	DS AUDPS	9.80***			0.06	14.93	0.67
GH Apr23-T	DS Week 8	0.69***	---	---	0.11***	1.6	0.57
	DS Week 9	0.84***	---	---	0.05**	1.51	0.63
	DS Week 10	0.45***	---	---	0	0.71	0.65
	DS AUDPS	9.86***	---	---	0.34*	12.68	0.7
GH Sep23-MT	DS Week 8	1.10***	---	---	0.12**	2.58	0.56
	DS Week 9	0.85***	---	---	0.37***	2.32	0.52
	DS Week 10	0.46***	---	---	0.05**	1.4	0.5
	DS AUDPS	14.98***	---	---	1.76***	26.14	0.63
GH Sep23-T	DS Week 8	0.24*	---	---	0.25***	1.88	0.28
	DS Week 9	0.31**	---	---	1.30***	1.86	0.33
	DS Week 10	0.60***	---	---	0.29***	1.25	0.59
	DS AUDPS	4.86***	---	---	5.81***	17.77	0.45
Combined	DS Week 8	0.55***	0.35***	0.12**	0.09***	1.68	0.8
	DS Week 9	0.69***	0.62***	0.03	0.23***	1.65	0.86
	DS Week 10	0.53***	0.89***	0.10***	0.04***	0.96	0.86
	DS AUDPS	8.51***	6.93***	1.37***	1.24***	15.86	0.86
**(p < 0.01); ***(p < 0.001)
a Field Aug22 (Field experiment conducted in August 2022 under natural infection); GH Apr23-MT (Greenhouse experiment conducted under ‘Mechanical + Thrips’ inoculation in April 2023); GH Apr23-T (Greenhouse experiment conducted under ‘Thrips only’ inoculation in April 2023 ); GH Sep23-MT (Greenhouse experiment conducted under ‘Mechanical + Thrips’ inoculation in September 2023); GH Sep23-T (Green…
b DS Week 8 = Disease severity at week 8; DS Week 9 = Disease severity at week 9; DS Week 10 = Disease severity at week 10; DS AUDPS = Area under disease progress stairs combining disease severity data from week 6 to week 10
