# Supplementary material for: A major and stable QTL confers impatiens necrotic spot virus resistance in lettuce cv. Eruption
Source: Theor Appl Genet. 2025 Nov 28;138(12):312. doi: 10.1007/s00122-025-05058-9 (PMC12660355; doi:10.1007/s00122-025-05058-9)
Supplement: Supplementary file 13 — Table S3 (XLSX 11 kb) [file 122_2025_5058_MOESM13_ESM.xlsx]

## Sheet: Sheet1
Table S3 Comparison of disease severity (DS) and disease incidence (DI) means among parental lines, susceptible check, and recombinant inbred lines (RILs) in different experiments
Datasety	Cultivar	Mean±SD	Median	Letter grouping-Dunn test (p<0.05)z	Chi-square (Kruskal-Wallis test)
(a) Field 2022 (DS)	Eruption	0.63(0.78)	0.4	a	13.3(p=0.004)
	Reine des Glaces	2.93(0.95)	2.6	bc
	RILs	1.85(1.37)	1.5	ac
	Defender	4.82(0.11)	4.86	b
(b) Field 2022 (DI)	Eruption	16.67(20.8)	10	a	11.4(p=0.0096)
	Reine des Glaces	70.0(10.0)	70	bc
	RILs	45.07(31.5)	40	ac
	Defender	98.67(1.15)	98	b
(c) GH Apr23-MT	Eruption	2.33(0.71)	2	a	25.7(p=1.095e-05)
	Reine des Glaces	4.56(0.88)	5	bc
	RILs	4.1(1.06)	5	b
	Defender	4.78(0.67)	5	c
(d) GH Apr23-T	Eruption	3.11(0.93)	3	a	13.18(p=0.0042)
	Reine des Glaces	4.44(1.01)	5	bc
	RILs	4.02(1.08)	4	b
	Defender	4.78(0.67)	5	c
(e) GH Sep23-MT	Eruption	2.78(1.56)	3	a	13.828(p=0.003149)
	Reine des Glaces	4.56(1.01)	5	bc
	RILs	3.82(1.37)	5	b
	Defender	4.89(0.33)	5	c
(f) GH Sep23-T	Eruption	2.33(1.12)	2	a	16.359(p=0.0009571)
	Reine des Glaces	4.00(1.32)	5	bc
	RILs	3.13(1.43)	3	ac
	Defender	4.67(0.71)	5	b
Note: DS is measured in a 0-5 rating scale (0 = no disease to 5 = completely dead plant), and DI indicates percentage of INSV infected plants out of 10 plants evaluated per field plot; SD, Standard deviation
y (a) Field 2022 (DS): Disease severity in field under natural infection; (b) Field 2022 (DI): Disease incidence in field under natural infection; (c) GH Apr23-MT: Disease severity in April 2023 greenhouse experiment under 'Mechanical+Thrips' inoculation ; (d) GH Apr23-T: Disease severity in April 2023 greenhouse experiment under 'Thrips only' inoculation ; (e) GH Sep23-MT: Disease severity in Se…
z Different letter grouping indicates that means are significantly different at p < 0.05
