# Supplementary material for: A major and stable QTL confers impatiens necrotic spot virus resistance in lettuce cv. Eruption
Source: Theor Appl Genet. 2025 Nov 28;138(12):312. doi: 10.1007/s00122-025-05058-9 (PMC12660355; doi:10.1007/s00122-025-05058-9)
Supplement: Supplementary file 14 — Table S4 (XLSX 847 kb) [file 122_2025_5058_MOESM14_ESM.xlsx]

## Sheet: Marker data with map positions 
Table S4 Marker data for the recombinant inbred line (RIL) population used in quantitative trait loci (QTL) analysis with genetic and physical map positions. (Note: Physical position of GBS marker that starts with text "Lsat" can be retrived from Mamo et al. 2019)
Marker name	LG	Physical map position	Genetic map position	Marker (A=Genotype with Eruption allele, B=Genotype with Reine des Glaces allele, H=Heterozygotes, NA=Missing data)
Lsat_1_v5_g_1_3464	1		0	B	A	B	A	B	A	A	A	A	A	B	A	B	A	B	A	B	A	A	A	B	B	A	A	A	B	B	B	A	B	B	B	A	A	A	A	A	B	A	A	B	A	B	B	A	B
Lsat_1_v5_g_1_1196	1		0.357203	B	B	B	A	B	A	A	A	A	A	B	NA	B	A	B	A	B	A	A	A	B	B	A	A	A	B	B	B	A	B	B	B	A	A	A	A	NA	B	A	B	B	A	B	B	A	B
Chr1_6606728	1	6606728	0.683002	B	B	B	A	B	A	A	A	A	A	B	A	B	A	B	A	B	A	A	A	B	B	A	A	A	B	B	B	A	B	B	B	A	A	A	A	A	B	A	B	B	A	B	B	A	B
Chr1_6382436	1	6382436	0.683007	B	B	B	A	B	A	A	A	A	A	B	A	B	A	B	A	B	A	A	A	B	B	A	A	A	B	B	B	A	B	B	B	A	A	A	A	A	B	A	B	B	A	B	B	A	B
Lsat_1_v5_g_1_2943	1		0.683012	B	B	B	A	B	A	A	A	A	A	B	A	B	A	B	A	B	A	A	A	B	B	A	A	A	B	NA	B	A	B	B	B	A	A	NA	A	A	B	A	B	B	A	B	B	A	B
Lsat_1_v5_g_1_2332	1		1.70649	B	B	B	A	B	NA	A	NA	A	A	B	A	B	A	B	A	B	A	A	A	B	B	A	A	A	B	NA	B	A	B	B	B	A	A	A	A	A	B	A	B	B	A	B	B	A	B
Lsat_1_v5_g_1_733	1		3.09686	B	B	B	A	B	A	A	A	A	A	B	A	B	A	B	A	B	A	A	A	B	B	A	A	A	B	B	B	A	B	B	A	A	A	A	A	A	B	A	B	B	A	B	B	A	B
Chr1_7566975	1	7566975	3.45547	B	B	B	A	B	A	A	A	A	A	B	A	B	A	B	A	B	A	A	A	NA	B	A	A	A	B	B	B	A	B	NA	A	A	A	A	A	A	NA	A	NA	NA	A	NA	B	A	B
Lsat_1_v5_g_1_309	1		4.68713	B	B	B	H	B	A	A	A	A	A	B	A	B	A	B	A	B	A	A	A	B	B	A	A	A	B	B	B	A	B	B	A	A	A	A	A	A	NA	A	B	B	A	B	B	A	B
Chr1_9968628	1	9968628	4.68714	B	B	B	B	B	A	A	A	A	A	B	A	B	A	B	A	B	A	A	A	B	B	A	A	A	B	B	B	A	B	B	A	A	A	A	A	A	B	A	B	B	A	B	B	A	B
Lsat_1_v5_g_1_7466	1		4.68714	B	B	B	B	B	A	A	A	A	A	B	A	B	A	B	A	B	A	A	A	B	B	A	A	A	B	B	B	A	B	B	A	A	A	NA	A	A	B	A	B	B	A	B	B	A	B
Lsat_1_v5_g_1_673417	1		5.43932	B	B	B	B	B	A	A	A	B	A	B	NA	B	A	B	A	B	A	A	A	B	B	A	A	A	B	B	B	A	B	B	A	A	A	B	A	A	B	A	B	B	A	B	B	A	B
Chr1_10753978	1	10753978	5.80709	B	B	B	B	B	A	A	A	B	A	B	A	B	A	B	NA	B	A	A	A	B	B	A	A	A	B	B	B	A	B	B	A	A	A	B	A	A	B	H	B	B	A	H	B	A	B
Chr1_10753946	1	10753946	5.8071	B	B	B	B	B	A	A	A	B	A	B	A	B	A	B	A	B	A	A	A	B	B	A	A	A	B	B	B	A	B	B	A	A	A	B	A	A	B	H	B	B	A	H	B	A	B
Chr1_11682356	1	11682356	7.07054	B	B	B	B	B	A	A	A	B	A	B	A	B	A	B	A	NA	A	A	A	B	B	A	A	A	B	B	NA	B	B	B	A	A	A	B	A	A	B	H	B	B	A	H	B	A	B
Chr1_14662513	1	14662513	9.40531	B	B	B	B	B	A	A	A	B	A	B	A	A	A	B	A	B	A	A	A	B	B	A	A	A	B	B	B	B	B	A	A	A	A	B	A	A	B	H	B	B	A	H	B	A	B
Lsat_1_v5_g_1_1566	1		16.0624	B	B	B	B	B	B	A	A	H	A	H	A	A	A	B	A	B	A	B	A	B	B	A	A	NA	B	B	B	NA	A	A	A	A	B	NA	A	A	B	NA	NA	B	A	A	B	A	B
Lsat_1_v5_g_1_143	1		24.5314	B	B	B	B	A	B	A	A	B	A	B	A	A	A	B	A	B	A	B	A	B	A	A	A	A	A	B	A	B	A	A	A	NA	B	B	A	A	B	A	B	B	A	H	B	A	B
Lsat_1_v5_g_1_87	1		26.3022	B	B	B	B	A	B	A	A	B	A	B	A	A	A	B	A	B	A	B	A	B	A	A	A	A	A	A	A	B	A	A	A	A	B	B	A	A	B	A	H	B	A	B	B	A	B
Lsat_1_v5_g_1_180	1		30.6121	B	B	B	B	B	B	A	NA	B	A	B	NA	A	NA	B	A	B	A	B	A	B	NA	A	A	A	A	A	A	B	A	A	A	A	B	NA	A	A	B	A	B	A	A	B	A	A	B
Chr1_36319844	1	36319844	31.155	B	B	B	B	B	B	A	A	B	A	B	A	A	A	B	A	B	A	B	A	B	A	B	A	A	A	A	A	B	A	A	A	A	B	B	A	A	B	A	B	A	A	B	A	A	B
Chr1_36868256	1	36868256	31.155	B	B	B	B	B	B	A	A	B	A	B	A	A	A	B	A	B	A	B	A	B	A	B	A	A	NA	A	A	B	A	A	A	A	B	B	A	A	B	NA	B	A	A	B	A	A	B
Lsat_1_v5_g_1_1382	1		31.8297	B	B	B	B	B	B	A	A	B	A	B	A	A	A	B	A	B	A	B	A	B	A	H	A	A	A	B	A	B	A	A	A	A	B	B	A	A	B	A	B	A	H	B	A	A	B
Lsat_1_v5_g_1_2008	1		32.3526	B	B	B	B	B	B	A	A	B	A	B	A	A	A	B	A	B	A	B	A	B	A	A	A	A	A	B	A	B	A	A	A	A	B	B	A	A	B	A	B	A	B	B	A	A	B
Lsat_1_v5_g_1_435	1		32.3526	B	B	B	B	B	B	A	A	B	A	B	A	A	A	B	A	B	A	B	A	B	A	A	A	A	A	B	A	B	A	A	A	A	B	B	A	A	B	A	B	A	B	B	A	A	B
Lsat_1_v5_g_1_4732	1		32.3526	B	B	B	B	B	B	A	A	B	A	B	A	A	A	B	A	B	A	B	A	B	A	A	A	A	A	B	A	B	A	A	A	A	B	B	A	A	B	A	H	A	B	B	A	A	B
Chr1_38594776	1	38594776	32.8591	B	B	B	B	B	B	A	A	B	A	B	A	A	A	B	A	B	A	B	A	B	A	A	A	A	A	B	A	B	A	A	A	A	B	B	A	A	B	A	B	A	B	B	A	A	B
Chr1_39557747	1	39557747	32.8591	B	B	B	B	B	H	A	A	B	A	B	A	A	A	B	A	B	A	B	A	B	A	A	A	A	A	B	A	B	A	A	A	A	B	B	A	A	B	A	B	A	B	B	A	A	B
Chr1_38553247	1	38553247	32.8591	B	B	B	B	B	B	A	A	B	A	B	A	A	A	B	A	B	A	B	A	B	A	A	A	A	A	B	A	NA	A	A	A	A	B	B	A	A	B	A	B	A	B	B	A	A	B
Chr1_40616017	1	40616017	33.2355	B	B	B	B	B	H	A	A	B	A	B	A	A	A	B	A	B	A	B	A	B	A	A	A	A	A	B	A	B	A	A	A	A	B	B	A	A	B	A	B	A	B	B	A	A	B
Chr1_40615970	1	40615970	33.2355	B	B	B	B	B	H	A	A	B	A	B	A	A	A	B	A	B	A	B	A	B	A	A	A	A	A	B	A	B	A	A	A	A	B	B	A	A	B	A	B	A	B	B	A	A	B
Chr1_40156046	1	40156046	33.6059	B	B	B	B	B	H	A	A	B	A	B	A	A	A	B	A	B	A	B	A	B	A	A	A	A	A	B	A	B	A	A	A	A	B	B	A	A	B	A	B	A	B	B	A	A	B
Chr1_40833967	1	40833967	33.6059	B	B	B	B	B	A	A	A	B	A	B	A	A	A	B	A	B	A	B	A	B	A	A	A	A	A	B	A	B	A	A	A	A	B	B	A	A	B	A	B	A	B	B	A	A	H
Chr1_40540449	1	40540449	33.6059	B	B	B	B	B	H	A	A	B	A	B	A	A	A	B	A	B	A	B	A	B	A	A	A	A	A	B	A	B	A	A	A	A	B	B	A	A	B	A	B	A	B	B	A	A	B
Lsat_1_v5_g_1_1780	1		33.9494	B	B	B	NA	B	H	A	A	B	A	B	A	A	A	B	A	B	A	B	A	B	A	A	A	A	A	B	A	B	A	A	A	A	B	B	A	A	NA	A	B	A	B	B	A	A	B
Lsat_1_v5_g_1_803	1		33.9494	B	B	B	B	B	B	A	A	B	A	B	A	A	A	B	A	B	A	B	A	B	A	A	A	A	A	B	A	B	A	A	A	NA	B	B	A	A	B	A	B	A	B	B	A	A	B
Lsat_1_v5_g_1_673206	1		33.9494	B	NA	B	B	B	NA	A	A	NA	NA	B	A	A	A	B	A	B	A	B	A	B	A	A	A	A	A	B	A	B	NA	A	NA	A	B	B	A	A	B	A	B	A	B	B	A	A	B
Lsat_1_v5_g_1_673250	1		37.6793	B	B	B	NA	B	A	A	A	B	A	B	A	NA	A	B	B	B	A	B	A	B	A	A	A	A	A	B	A	B	A	A	A	A	B	B	A	A	B	NA	B	A	B	B	A	A	B
Lsat_1_v5_g_1_340	1		37.6793	B	B	B	B	B	A	A	A	B	A	B	A	A	A	B	B	B	A	B	A	B	A	A	A	A	NA	B	A	B	A	A	A	NA	B	B	A	A	B	A	B	A	B	B	A	A	B
Lsat_1_v5_g_1_1674	1		37.6793	B	B	B	B	B	A	A	A	B	A	B	A	A	A	B	B	B	A	B	A	B	A	A	A	A	A	B	A	B	A	A	A	NA	B	B	A	A	B	A	H	A	B	B	A	A	B
Chr1_46426070	1	46426070	38.0311	B	B	B	B	B	A	A	A	B	A	B	A	A	A	B	B	B	A	B	A	B	A	A	A	A	A	B	A	B	A	A	A	H	B	B	A	A	B	A	B	A	B	B	A	A	B
Chr1_46479448	1	46479448	38.0311	B	B	B	B	B	A	A	A	B	A	B	A	A	A	B	B	B	A	B	A	B	A	A	A	A	A	B	A	B	A	A	A	H	B	B	A	A	B	A	B	A	B	B	A	A	B
Chr1_46687616	1	46687616	38.0595	B	B	B	B	B	A	A	A	B	A	B	A	A	A	B	B	B	A	B	A	B	A	A	A	A	A	B	A	B	A	A	A	H	B	B	A	A	B	A	B	A	B	B	A	A	B
Chr1_50967317	1	50967317	40.7974	B	B	B	B	B	A	A	A	B	A	B	A	A	A	B	B	B	A	H	B	B	A	A	A	A	B	B	A	B	A	A	A	A	B	B	A	A	B	A	B	A	B	B	A	A	B
Chr1_50967222	1	50967222	40.7974	B	B	B	B	B	A	A	A	B	A	B	A	A	A	B	B	B	A	H	B	B	A	NA	A	A	B	B	A	B	A	A	A	A	B	B	A	A	B	A	B	A	B	B	A	A	B
Chr1_49539264	1	49539264	41.1427	B	B	B	B	B	A	A	A	B	A	B	A	A	A	B	B	B	A	H	B	B	A	A	A	A	B	B	A	B	A	A	A	A	B	B	A	A	B	A	B	A	B	B	A	A	B
Chr1_48929533	1	48929533	41.1427	B	B	B	B	B	H	A	H	B	A	B	A	A	A	B	B	B	A	B	B	B	A	A	A	A	B	B	A	B	A	NA	A	A	B	B	A	A	B	A	B	A	B	B	A	A	B
Lsat_1_v5_g_1_705	1		41.4294	B	B	B	B	B	A	A	A	B	A	B	A	A	A	B	B	B	A	H	B	B	A	A	A	A	NA	B	A	B	A	A	A	A	B	B	A	A	B	A	B	A	B	B	A	A	B
Lsat_1_v5_g_1_1391	1		41.6629	B	B	B	B	B	B	A	A	B	A	B	A	A	A	B	B	B	B	H	B	B	A	A	A	A	B	B	A	B	A	A	A	A	B	NA	A	A	B	A	B	A	B	B	NA	A	B
Lsat_1_v5_g_1_5683	1		45.2296	B	B	B	B	B	H	A	A	B	A	B	A	A	A	B	B	B	B	A	B	B	A	A	A	A	B	B	NA	B	A	A	NA	NA	B	B	A	A	A	A	B	A	B	B	A	B	B
Chr1_62673803	1	62673803	48.7817	B	B	B	B	A	H	A	A	B	A	B	A	A	A	B	B	B	B	A	B	B	B	B	A	A	B	B	B	B	A	A	A	A	B	B	A	A	A	A	B	A	B	B	A	B	B
Chr1_62807704	1	62807704	48.7817	B	B	B	B	A	H	A	A	B	A	B	A	A	A	B	B	B	B	A	B	B	B	B	A	A	B	B	B	B	A	A	A	A	B	B	A	A	A	A	B	A	B	B	A	B	B
Chr1_62179345	1	62179345	48.7817	B	B	B	B	A	H	A	A	B	A	B	A	A	A	B	B	B	B	A	B	B	B	B	A	A	B	B	B	B	A	A	A	A	B	B	A	A	A	A	B	A	B	B	A	B	B
Lsat_1_v5_g_1_2456	1		50.1685	B	B	B	B	A	B	NA	A	B	A	B	A	A	A	B	B	B	B	A	B	B	B	B	B	A	B	A	B	B	A	A	A	NA	B	B	A	A	A	A	A	A	B	B	A	B	B
Lsat_1_v5_g_1_393	1		50.1685	B	B	B	B	A	A	A	A	B	A	B	NA	NA	A	B	B	B	B	A	H	B	B	B	B	NA	B	A	B	B	A	A	A	NA	B	B	A	A	A	A	A	A	B	B	A	B	B
Lsat_1_v5_g_1_401	1		54.2007	B	B	B	B	NA	H	A	A	H	A	B	A	A	A	B	B	B	B	A	A	B	B	B	B	A	B	A	B	B	A	A	A	A	NA	B	A	A	A	A	A	A	B	H	A	B	B
Chr1_68936146	1	68936146	54.2007	B	B	B	B	A	H	A	A	B	A	B	A	A	A	B	B	B	B	A	A	B	B	B	B	A	B	A	B	B	A	A	A	A	B	B	A	A	A	A	A	A	B	H	A	B	B
Lsat_1_v5_g_1_3609	1		54.2007	B	B	B	B	A	H	A	A	B	A	B	A	A	A	B	B	B	B	A	A	B	B	B	B	A	B	A	B	B	A	A	A	A	B	NA	A	A	NA	A	A	A	B	B	A	B	B
Lsat_1_v5_g_1_1516	1		54.2007	B	B	B	B	A	H	A	A	B	A	B	A	A	A	B	B	B	B	A	A	B	B	B	B	A	B	A	B	B	A	A	A	A	B	B	A	A	A	NA	A	A	B	H	A	B	B
Lsat_1_v5_g_1_4224	1		54.9104	B	B	B	B	A	H	A	A	B	A	B	A	A	A	B	B	B	B	A	A	B	B	B	B	A	B	A	B	B	A	A	A	A	B	B	A	A	A	A	NA	A	B	A	A	NA	B
Lsat_1_v5_g_1_2693	1		55.334	B	B	B	B	A	H	A	A	H	A	B	A	A	A	B	B	B	B	A	A	B	B	B	B	A	B	A	B	NA	A	A	A	A	B	B	A	NA	A	NA	A	A	B	H	A	B	B
Chr1_70210625	1	70210625	55.334	B	B	B	B	A	H	A	A	B	A	B	A	A	A	B	B	B	B	A	A	B	B	B	B	A	B	A	B	B	A	A	A	A	B	B	A	A	A	A	A	A	B	H	A	B	B
Lsat_1_v5_g_1_7620	1		55.334	B	B	B	B	A	H	NA	A	B	A	B	A	A	A	B	B	B	B	A	A	B	B	B	B	A	B	A	B	B	A	A	A	A	B	NA	A	A	A	A	NA	A	B	NA	A	B	B
Lsat_1_v5_g_1_454	1		56.7934	B	B	B	B	A	H	A	A	B	A	B	A	A	NA	B	B	B	B	A	A	B	B	B	B	A	B	A	B	B	A	A	A	A	B	H	A	NA	H	A	NA	A	B	H	A	B	A
Chr1_72588652	1	72588652	56.7934	B	B	B	B	A	H	A	A	B	A	B	A	A	A	B	B	B	B	A	A	B	B	B	B	A	B	A	B	B	A	A	A	A	B	B	A	A	A	A	A	A	B	H	A	B	A
Chr1_74973400	1	74973400	56.7934	B	B	B	B	A	H	A	A	B	A	B	A	A	A	B	B	B	B	A	A	B	B	B	B	A	B	A	B	B	A	A	A	A	B	H	A	A	H	A	A	A	B	H	A	B	A
Lsat_1_v5_g_1_191	1		57.5442	B	B	B	B	A	A	A	A	B	A	B	A	A	A	B	B	B	B	A	A	B	B	NA	B	A	B	A	B	B	A	A	A	NA	B	NA	A	A	NA	A	NA	A	B	H	A	B	A
Chr1_78743986	1	78743986	59.1441	B	B	B	B	A	A	A	A	B	A	B	A	A	A	B	B	B	B	B	NA	B	B	B	B	A	B	A	B	B	A	A	A	A	B	H	A	NA	H	A	A	A	B	H	A	B	A
Chr1_79940679	1	79940679	59.8656	B	B	B	B	A	A	A	A	B	A	B	A	A	A	B	B	B	B	B	A	B	B	B	B	A	B	A	B	B	A	A	A	A	B	H	A	A	H	A	A	A	B	H	A	B	A
Lsat_1_v5_g_1_3333	1		59.8656	B	B	B	B	A	A	A	A	B	A	B	A	A	A	B	B	B	B	B	A	B	B	B	B	A	B	A	B	B	A	A	A	A	B	H	A	A	H	A	A	A	B	B	A	B	A
Lsat_1_v5_g_1_1079	1		59.8656	B	NA	B	B	A	A	A	NA	B	A	B	A	A	A	B	B	B	B	B	A	B	B	B	NA	A	B	A	B	NA	A	A	A	A	B	H	A	A	A	NA	A	A	B	H	A	B	A
Lsat_1_v5_g_1_2762	1		59.8656	B	B	B	B	A	NA	A	A	B	A	B	A	A	A	B	B	B	B	B	A	B	B	B	B	A	B	NA	B	NA	A	NA	NA	A	B	H	A	A	A	A	A	A	B	A	A	B	A
Lsat_1_v5_g_1_2696	1		60.2186	B	B	B	B	A	A	A	NA	B	A	B	A	NA	A	B	B	B	B	B	A	B	B	B	B	A	B	A	B	B	A	A	A	A	B	A	A	H	NA	NA	A	NA	B	A	A	B	A
Chr1_82813266	1	82813266	62.8748	B	B	A	B	A	A	A	A	B	A	B	A	A	A	B	B	B	B	B	A	B	B	B	B	A	B	A	B	B	A	A	A	A	B	H	A	A	H	A	A	A	B	A	A	B	A
Chr1_88963755	1	88963755	67.5565	A	B	A	B	A	A	A	H	B	A	B	A	A	A	B	B	B	B	B	A	B	B	B	B	A	B	A	A	B	A	A	A	A	B	H	B	B	H	A	A	A	B	A	A	B	A
Lsat_1_v5_g_1_226	1		67.5565	A	B	A	B	A	A	A	A	B	A	B	A	A	A	B	B	B	B	B	A	B	B	B	B	A	B	A	A	B	A	A	A	A	B	NA	B	B	H	H	A	A	B	A	A	B	A
Chr1_93497064	1	93497064	68.8504	A	B	A	B	A	A	A	A	B	A	B	A	B	A	B	B	B	B	B	A	B	B	B	B	A	B	A	A	B	A	A	A	A	B	H	B	B	H	B	A	A	B	H	A	B	A
Lsat_1_v5_g_1_2160	1		88.5404	A	A	A	B	A	A	A	A	B	A	A	A	B	A	B	B	A	B	A	B	H	A	B	A	A	B	A	A	H	A	A	B	B	B	B	A	A	B	B	A	NA	B	A	NA	B	A
Lsat_1_v5_g_1_1348	1		88.5823	A	A	A	B	A	A	A	A	H	A	A	A	B	A	B	B	A	B	A	B	H	H	B	A	A	B	A	A	A	A	A	B	B	B	B	A	A	B	B	A	A	B	A	A	B	A
Chr1_113652068	1	113652068	88.5823	A	A	A	B	A	A	H	A	B	A	A	A	B	A	B	B	A	B	A	B	H	H	B	A	A	B	A	A	A	A	A	B	B	B	B	A	A	B	B	A	A	B	A	A	B	A
Chr1_115561551	1	115561551	91.1709	A	A	A	B	A	A	H	A	B	A	A	A	B	A	B	A	A	B	A	B	H	H	B	A	A	B	A	A	A	A	A	B	A	A	B	A	A	B	B	A	A	A	A	B	B	A
Lsat_1_v5_g_1_2515	1		91.1709	A	A	A	B	A	A	B	A	B	A	A	A	B	A	B	A	A	B	A	B	H	B	B	A	A	B	A	A	NA	A	A	B	A	A	B	A	A	B	B	NA	A	A	A	B	B	A
Lsat_1_v5_g_1_510	1		91.51	A	A	A	B	A	A	H	A	B	A	A	A	B	A	B	A	A	B	A	B	H	H	B	A	A	B	A	A	A	A	A	B	A	A	B	A	A	B	B	H	A	A	A	B	B	A
Chr1_110704505	1	110704505	91.51	A	A	A	B	A	A	H	A	B	A	A	A	B	A	B	A	A	B	A	B	H	H	B	A	A	B	A	A	A	A	A	B	A	A	B	A	A	B	B	A	A	A	A	B	B	A
Chr1_111769641	1	111769641	91.8547	A	A	A	B	A	A	H	A	B	A	H	A	B	A	B	A	B	B	A	B	H	H	B	A	A	B	A	A	A	A	A	B	A	A	B	A	A	NA	B	A	A	A	A	B	B	A
Chr1_111693422	1	111693422	92.1664	A	A	A	B	A	A	H	A	B	A	A	A	B	A	B	A	B	B	A	B	H	H	B	A	A	B	A	A	A	A	A	B	A	A	NA	A	A	B	B	A	A	A	A	B	B	A
Lsat_1_v5_g_1_3435	1		93.0946	A	A	A	B	A	NA	H	A	H	A	A	A	B	A	B	A	B	B	A	B	H	H	B	B	A	B	A	A	A	NA	A	B	A	A	B	A	A	NA	B	A	A	A	A	B	B	A
Lsat_1_v5_g_1_3540	1		95.0437	A	A	A	A	A	B	H	A	B	A	A	A	B	A	B	A	B	B	A	B	H	B	B	B	A	B	NA	A	A	B	A	B	A	A	B	A	B	B	NA	A	B	A	A	B	B	A
Chr1_117443377	1	117443377	95.0437	A	A	A	A	A	B	H	A	B	A	NA	A	B	A	B	NA	B	B	A	B	H	H	B	B	A	B	B	A	A	NA	NA	B	A	A	B	A	B	B	B	A	B	A	A	B	B	A
Lsat_1_v5_g_1_2476	1		95.0437	A	A	A	A	A	B	H	A	B	A	A	A	B	A	B	A	B	B	A	B	H	H	B	B	A	NA	B	A	A	B	A	B	A	A	B	A	B	B	B	A	B	A	A	B	B	A
Lsat_1_v5_g_1_338	1		95.0437	A	A	A	A	A	B	H	A	B	A	A	A	B	A	B	A	B	B	A	B	H	B	B	B	A	B	B	A	A	B	A	B	A	A	B	A	B	B	B	A	B	A	A	B	B	A
Chr1_117598276	1	117598276	95.0437	A	A	A	A	A	B	H	A	B	A	A	A	B	A	B	A	B	B	A	B	H	H	B	B	A	B	B	A	A	B	A	B	A	A	B	A	B	B	B	A	B	A	A	B	B	A
Chr1_118183710	1	118183710	95.8606	A	A	A	A	A	B	H	A	B	A	A	A	B	A	B	A	B	B	A	B	H	H	B	B	A	B	B	A	A	B	A	B	A	A	B	A	B	B	B	A	B	A	A	B	B	A
Chr1_119042672	1	119042672	95.8606	A	A	A	A	A	B	H	A	B	A	A	A	B	A	B	A	B	B	A	B	H	H	B	B	A	B	B	A	A	B	A	B	A	A	B	A	B	B	B	A	B	A	A	B	B	A
Lsat_1_v5_g_1_3831	1		97.3677	A	A	A	A	A	B	H	A	B	A	A	A	B	A	B	A	B	B	NA	B	A	A	B	B	A	B	B	NA	B	B	A	B	A	A	B	A	A	B	B	A	B	A	NA	B	B	H
Lsat_1_v5_g_1_3438	1		98.7956	A	B	A	A	A	B	H	A	B	A	A	A	B	A	B	A	B	NA	A	B	H	A	B	B	NA	B	B	A	B	B	A	B	A	NA	B	A	A	B	B	A	B	A	A	B	B	A
Lsat_1_v5_g_1_695	1		98.7956	A	B	A	A	A	B	B	NA	B	A	A	A	B	A	B	A	B	B	A	B	B	A	B	B	A	B	B	A	B	B	A	B	A	A	B	A	A	B	B	NA	B	A	A	B	B	A
Lsat_1_v5_g_1_926	1		99.8981	A	B	A	A	A	B	B	A	B	A	A	A	B	A	B	A	B	B	A	B	H	A	B	B	A	B	B	A	B	B	A	B	A	A	B	A	A	B	B	A	B	A	A	B	B	A
Lsat_1_v5_g_1_673391	1		99.8981	A	B	A	A	A	B	B	A	B	A	A	A	B	A	B	A	B	B	A	B	H	A	B	B	A	B	B	A	B	B	A	B	A	A	B	A	A	B	B	H	B	A	A	B	B	A
Lsat_1_v5_g_1_181	1		99.8981	A	B	A	A	A	B	B	A	B	A	A	A	B	A	B	A	B	B	A	B	H	A	B	B	A	B	B	A	B	A	A	B	A	A	B	A	A	B	B	A	B	A	A	B	B	A
Chr1_129858188	1	129858188	100.649	A	B	A	A	A	B	B	A	B	A	A	A	B	A	B	A	B	B	A	B	H	A	B	B	A	B	B	A	B	A	A	B	A	A	B	A	A	B	B	A	B	A	A	B	B	A
Chr1_126365538	1	126365538	100.649	A	B	A	A	A	B	B	A	B	A	A	A	B	A	B	A	B	B	A	B	H	A	B	B	A	B	B	A	B	B	A	B	A	A	B	A	A	B	B	A	B	A	A	B	B	A
Chr1_128044095	1	128044095	100.649	A	B	A	A	A	B	B	A	B	A	A	A	B	A	B	A	B	B	A	B	H	A	B	B	A	B	B	A	B	B	A	B	A	A	B	A	A	B	B	A	NA	A	A	B	B	A
Chr1_127286593	1	127286593	100.649	A	B	A	A	A	B	B	A	B	A	A	A	B	A	B	A	B	B	A	B	H	A	B	B	A	B	B	A	B	B	A	B	A	A	B	A	A	B	B	A	B	A	A	B	B	A
Chr1_132954905	1	132954905	103.725	A	B	A	A	A	B	B	A	A	A	A	A	B	A	B	A	B	B	A	B	H	A	B	B	A	B	B	A	B	A	A	B	A	A	B	A	A	B	B	A	B	A	A	B	B	A
Lsat_1_v5_g_1_1906	1		104.314	A	B	A	A	A	B	B	A	A	NA	A	A	B	A	NA	A	B	B	A	B	NA	A	B	B	A	B	B	A	B	A	A	B	A	A	NA	A	A	B	B	A	B	A	A	B	B	A
Lsat_1_v5_g_1_537	1		104.679	A	B	A	A	A	B	B	A	A	A	A	A	B	A	B	A	B	B	A	B	H	A	B	B	A	B	B	A	B	A	A	B	A	A	B	A	A	B	B	A	B	A	A	B	B	A
Lsat_1_v5_g_1_4721	1		105.052	A	B	A	A	A	B	B	A	A	A	A	A	B	A	B	A	B	B	A	B	H	A	NA	B	A	B	B	A	B	A	A	B	B	A	B	A	A	B	B	NA	B	A	A	B	B	A
Lsat_1_v5_g_1_2193	1		105.052	A	B	A	A	A	B	B	A	A	A	A	A	B	A	B	A	B	B	A	B	H	A	B	B	A	B	B	A	B	A	A	B	B	A	NA	A	A	B	B	A	B	A	A	B	B	H
Lsat_1_v5_g_1_1612	1		105.052	A	B	A	A	A	B	B	A	A	A	A	A	B	A	B	A	B	B	A	B	H	A	B	B	A	B	B	A	B	A	A	B	B	A	B	A	A	B	B	A	B	A	A	B	B	A
Lsat_1_v5_g_1_3933	1		105.426	A	B	A	A	A	B	B	A	A	A	A	A	B	A	B	A	B	B	A	B	A	A	B	B	A	B	B	A	B	A	A	B	B	A	B	A	A	B	B	A	B	A	NA	B	B	A
Lsat_1_v5_g_1_337	1		105.426	A	H	A	A	A	H	B	H	A	A	A	A	B	A	B	A	B	B	H	B	H	A	B	H	A	H	H	A	H	A	A	B	B	A	B	A	A	H	B	H	B	A	A	B	B	A
Lsat_1_v5_g_1_5332	1		105.426	A	B	A	A	A	B	B	A	A	A	A	A	B	A	B	A	B	B	A	B	H	A	B	B	A	B	B	A	B	A	A	B	B	A	B	A	A	B	B	A	B	NA	A	B	B	A
Lsat_1_v5_g_1_2521	1		107.265	NA	B	A	A	A	NA	B	A	A	A	NA	A	B	B	B	A	B	B	NA	B	H	A	B	B	A	B	NA	A	B	A	A	B	B	A	B	NA	A	B	NA	A	B	A	NA	B	B	A
Lsat_1_v5_g_1_3074	1		107.265	A	B	A	A	A	B	B	NA	A	A	B	A	B	B	B	A	B	B	A	B	B	A	B	B	NA	NA	NA	A	B	A	A	B	NA	A	B	A	A	B	B	A	B	A	H	B	B	A
Lsat_1_v5_g_1_15	1		107.265	A	B	A	A	A	B	B	A	A	A	B	A	B	B	B	A	B	B	A	B	H	A	B	B	A	NA	B	A	B	A	A	B	B	A	B	A	A	B	B	A	B	A	A	B	B	A
Chr1_140586263	1	140586263	107.967	A	B	A	A	A	B	B	A	A	A	B	A	B	B	B	A	B	B	A	B	H	A	B	B	A	B	B	A	B	A	A	B	B	A	B	A	A	B	B	A	B	A	A	B	B	A
Chr1_140586225	1	140586225	107.967	A	B	A	A	A	B	B	A	A	A	B	A	B	B	B	A	B	B	A	B	H	A	B	B	A	B	B	A	B	A	A	H	B	A	B	A	A	B	B	A	B	A	A	B	B	A
Chr1_145573232	1	145573232	108.681	A	B	A	A	A	B	B	A	A	A	B	A	B	B	B	A	B	B	A	B	B	A	B	B	A	B	B	A	B	A	A	B	B	A	B	A	A	B	B	A	B	A	A	B	B	A
Chr1_145573255	1	145573255	108.681	A	B	A	A	A	B	B	A	A	A	B	A	B	B	B	A	B	B	A	B	NA	A	B	B	A	H	B	A	B	A	A	B	B	A	H	A	A	B	B	A	B	A	A	H	B	A
Chr1_149360247	1	149360247	110.227	A	B	A	A	A	B	B	A	A	A	B	A	B	B	B	A	B	B	A	B	H	A	B	B	A	B	B	A	B	A	A	B	B	A	B	A	A	B	B	A	B	A	A	B	B	A
Chr1_149674835	1	149674835	110.227	A	B	A	A	A	B	NA	A	A	A	B	A	NA	B	B	A	B	B	A	NA	H	NA	B	B	A	B	B	A	B	A	A	B	B	A	B	A	A	B	NA	NA	B	NA	A	B	NA	A
Lsat_1_v5_g_1_259	1		110.97	A	B	A	A	A	B	B	A	A	A	B	NA	B	B	B	A	B	B	A	B	A	A	B	B	NA	B	B	A	B	A	NA	B	B	NA	B	A	A	B	B	A	B	A	A	B	B	A
Lsat_1_v5_g_1_3381	1		110.97	A	B	A	A	A	B	B	A	A	A	B	A	NA	B	B	A	B	B	A	B	A	A	B	B	NA	B	B	A	B	A	A	B	B	A	B	A	A	NA	NA	A	B	A	A	B	B	NA
Lsat_1_v5_g_1_4633	1		110.97	A	B	A	A	A	B	B	NA	A	A	B	A	B	B	B	A	B	B	A	NA	A	A	B	B	NA	B	B	A	B	A	A	B	B	A	B	A	NA	NA	B	NA	B	A	A	B	B	A
Lsat_1_v5_g_1_4070	1		112.491	A	B	A	A	A	B	B	A	A	A	B	A	B	B	B	A	B	B	A	B	A	A	B	B	A	B	B	A	NA	A	A	B	NA	A	B	B	B	B	B	NA	B	A	A	B	B	A
Chr1_153665151	1	153665151	112.491	A	B	A	A	A	B	B	A	A	A	B	A	B	B	B	A	B	B	A	B	H	A	B	B	A	B	B	A	B	A	A	B	B	A	B	B	B	B	B	A	B	A	A	B	B	A
Chr1_153665198	1	153665198	112.491	A	B	A	A	A	B	B	A	A	A	B	A	B	B	B	A	B	B	A	B	H	A	B	B	A	B	B	A	B	A	A	B	B	A	B	B	B	B	B	A	B	A	A	B	B	A
Chr1_155195905	1	155195905	113.616	A	B	A	A	A	B	B	A	A	A	B	A	B	B	B	A	B	B	A	B	H	A	B	B	A	B	B	A	B	A	A	B	B	A	B	B	B	B	B	A	B	A	B	B	B	A
Lsat_1_v5_g_1_6205	1		114.012	A	B	A	A	A	B	B	A	A	A	B	A	B	B	B	A	B	B	A	B	H	A	B	B	A	B	H	NA	B	A	A	B	B	A	B	B	B	B	B	A	B	A	B	B	B	A
Lsat_1_v5_g_1_2487	1		114.012	A	NA	A	A	A	B	B	A	A	A	B	A	B	B	B	A	B	NA	A	B	A	A	B	B	A	B	B	B	B	A	A	B	B	A	B	B	B	B	NA	A	B	A	B	B	B	A
Lsat_1_v5_g_1_2072	1		114.012	A	B	A	A	A	B	NA	A	A	A	B	A	B	B	B	A	B	B	A	B	H	A	B	B	A	B	B	B	B	A	A	B	NA	A	B	B	B	B	B	A	B	A	B	B	B	A
Lsat_1_v5_g_1_2228	1		114.012	A	B	A	A	A	B	B	NA	A	A	B	A	B	B	B	A	B	B	A	B	H	A	B	B	A	B	B	B	B	A	A	B	B	A	NA	NA	B	NA	B	A	B	A	B	B	B	A
Lsat_1_v5_g_1_1258	1		114.012	A	B	A	A	A	B	B	A	A	A	B	A	B	B	B	A	B	B	A	B	A	A	B	B	A	B	B	B	B	A	NA	B	B	A	B	B	B	B	B	A	B	A	B	B	B	A
Lsat_1_v5_g_1_3315	1		114.012	A	B	A	A	A	B	B	A	A	A	B	A	B	B	B	A	B	B	NA	B	H	A	B	B	NA	NA	B	B	NA	A	A	B	B	A	B	B	B	NA	NA	A	B	A	B	B	B	A
Lsat_1_v5_g_1_2639	1		114.012	A	B	A	A	A	B	B	A	A	A	B	A	B	B	B	A	B	B	A	B	H	A	B	B	A	B	B	B	NA	A	A	B	B	A	B	B	B	NA	B	A	B	A	B	B	B	A
Lsat_1_v5_g_1_3583	1		114.012	A	B	A	A	A	B	B	A	A	A	B	A	B	B	B	A	B	B	A	B	A	A	B	B	A	NA	B	B	B	A	A	B	B	A	B	B	B	NA	B	A	B	A	B	B	B	A
Chr1_155794768	1	155794768	114.782	A	B	A	A	A	B	B	A	A	A	B	A	B	B	B	A	B	B	A	B	H	A	B	B	A	B	B	B	B	A	A	B	B	A	B	B	B	B	B	A	B	A	B	B	B	A
Chr1_157946483	1	157946483	114.782	A	B	A	A	A	B	B	A	A	A	B	A	B	B	B	A	B	B	A	B	H	A	B	B	A	B	B	B	B	A	A	B	B	A	B	B	B	B	B	A	B	A	B	B	B	A
Chr1_158715761	1	158715761	114.782	A	B	A	A	A	B	B	A	A	A	B	A	B	B	B	A	B	B	A	B	H	A	B	B	A	B	B	B	B	A	A	B	B	A	B	B	B	B	B	A	B	A	B	B	B	A
Chr1_166064625	1	166064625	115.535	A	B	A	A	A	B	B	A	A	A	B	A	B	B	B	A	B	B	A	B	H	A	B	B	NA	B	B	B	B	A	A	B	B	A	B	B	B	B	B	B	B	NA	B	B	NA	A
Chr1_165357874	1	165357874	115.535	A	B	A	A	A	B	B	A	A	A	B	A	B	B	B	A	B	B	A	B	H	A	B	B	A	B	B	B	B	A	A	B	B	A	B	B	B	B	B	B	B	A	B	B	B	A
Lsat_1_v5_g_1_2474	1		116.325	A	B	A	A	A	B	B	A	A	A	B	A	B	B	B	A	B	B	A	B	B	A	B	B	A	B	B	B	B	A	A	B	B	A	B	B	B	B	B	B	B	A	B	B	B	A
Lsat_1_v5_g_1_1936	1		116.325	A	B	A	A	A	B	B	A	A	A	B	A	B	B	B	A	B	B	A	B	H	A	B	B	A	B	B	B	B	A	A	B	B	A	B	B	B	B	B	B	B	A	B	B	B	A
Lsat_1_v5_g_1_4562	1		116.325	A	B	A	A	A	B	B	A	A	NA	B	A	B	B	B	A	B	B	A	B	H	A	B	B	A	B	B	B	B	A	A	B	B	A	B	B	B	B	NA	B	B	A	B	B	B	A
Lsat_1_v5_g_1_528	1		116.325	A	B	A	A	A	B	B	A	A	A	B	A	B	B	B	A	B	B	A	B	A	A	B	B	A	B	H	B	B	A	A	B	B	A	B	B	B	B	B	B	B	A	B	B	B	A
Lsat_1_v5_g_1_1292	1		116.325	A	B	A	A	A	B	B	A	A	A	B	A	B	B	B	A	B	B	A	B	H	A	B	B	A	B	B	B	B	A	A	B	B	A	B	B	B	B	B	B	B	A	B	B	B	A
Lsat_1_v5_g_1_131	1		117.784	A	B	A	A	A	B	B	A	H	A	B	A	B	B	B	A	B	B	A	B	B	A	B	B	A	B	H	B	B	A	A	B	B	A	B	B	B	B	B	B	B	A	H	B	B	A
Lsat_1_v5_g_1_673335	1		118.601	A	B	A	A	A	B	B	A	NA	A	B	A	NA	B	NA	A	B	B	A	B	B	A	B	B	NA	B	B	NA	B	A	A	B	B	A	B	A	A	B	B	B	B	A	B	B	B	A
Lsat_1_v5_g_1_1249	1		118.601	A	B	A	A	A	B	B	NA	B	A	B	A	B	B	B	A	B	B	A	B	B	A	B	B	A	B	B	B	B	A	A	B	B	A	B	A	A	NA	B	B	B	A	B	B	B	A
Chr1_171286890	1	171286890	119.292	A	B	A	A	A	B	B	A	B	A	B	A	B	B	B	A	B	B	A	B	H	A	B	B	A	B	B	B	B	A	A	B	B	A	B	A	A	B	B	B	B	A	B	B	B	A
Chr1_170625872	1	170625872	119.292	A	B	A	A	A	B	B	A	B	A	B	A	B	B	B	A	B	B	A	B	H	A	B	B	A	B	B	B	B	A	A	B	B	A	B	B	B	B	B	B	B	A	B	B	B	A
Chr1_173445138	1	173445138	121.919	A	A	A	A	A	B	B	A	B	A	A	A	B	B	B	A	B	B	A	B	H	B	B	B	A	B	B	B	B	A	A	B	B	A	B	A	A	B	B	B	B	A	B	B	B	A
Chr1_173457816	1	173457816	121.919	A	A	A	A	A	B	B	A	B	A	A	A	B	B	B	A	B	B	A	B	H	B	B	B	A	B	B	B	B	A	A	B	B	A	B	A	A	B	B	B	B	A	B	B	B	A
Lsat_1_v5_g_1_234	1		124.397	A	A	A	A	A	B	B	A	B	A	A	A	B	B	B	A	B	B	A	B	A	B	B	B	A	B	B	B	B	A	A	B	B	A	A	A	A	B	A	B	B	A	B	B	B	H
Lsat_1_v5_g_1_1283	1		124.397	A	A	NA	A	A	B	B	A	B	A	A	A	B	B	B	A	B	B	A	B	A	B	B	B	A	NA	B	NA	B	A	A	B	B	NA	A	A	A	B	A	B	B	NA	B	B	B	H
Chr1_181835199	1	181835199	124.397	A	A	A	A	A	B	B	A	B	A	A	A	B	B	B	A	B	B	A	B	A	B	B	NA	A	B	B	B	B	A	A	B	B	A	A	A	A	NA	A	B	B	A	B	B	B	A
Chr1_182626161	1	182626161	125.093	A	A	A	A	A	B	B	A	B	A	A	A	A	B	B	A	B	B	A	B	A	B	B	B	A	B	NA	B	B	A	A	B	B	A	A	A	A	B	A	B	B	A	B	B	B	A
Lsat_1_v5_g_1_874	1		125.52	A	A	A	A	A	B	B	A	B	A	A	A	A	B	B	A	B	B	A	B	A	B	B	B	A	B	B	B	B	A	A	B	B	A	A	A	A	B	A	B	B	A	B	B	B	A
Lsat_1_v5_g_1_3387	1		125.52	A	A	A	A	NA	B	B	A	B	A	NA	A	A	B	B	A	B	B	A	B	A	B	B	B	A	B	B	B	B	A	A	B	B	A	A	A	A	B	A	B	B	A	NA	B	B	A
Lsat_1_v5_g_1_3437	1		125.52	A	A	A	A	A	B	B	A	H	A	A	A	A	B	B	A	B	B	A	B	A	B	B	B	A	B	B	B	B	A	A	B	B	A	A	A	A	B	A	B	B	A	B	B	B	A
Lsat_1_v5_g_1_674	1		126.545	A	A	A	A	A	A	B	A	B	A	A	A	A	A	B	A	B	B	A	B	A	B	B	B	A	B	A	B	B	A	A	B	B	A	A	A	A	B	A	B	B	A	B	B	B	A
Lsat_1_v5_g_1_3881	1		126.545	A	A	A	NA	A	A	B	A	NA	A	A	A	A	A	B	A	B	NA	A	B	A	B	B	B	A	B	A	B	B	A	A	B	B	A	A	A	A	NA	NA	B	B	NA	B	B	B	A
Chr1_184805884	1	184805884	127.192	A	A	A	A	A	A	B	A	B	A	A	A	A	A	B	A	B	B	A	B	A	B	B	B	A	B	A	B	B	A	A	B	B	A	A	A	A	B	A	B	B	A	B	B	B	A
Chr1_184725413	1	184725413	127.192	A	A	A	A	A	A	B	A	B	A	A	A	A	A	B	A	B	B	A	B	A	B	B	B	A	B	A	B	B	A	A	B	B	A	A	A	A	B	A	B	B	A	B	B	B	A
Chr1_185916871	1	185916871	127.526	A	A	A	A	A	A	B	A	B	A	A	A	A	A	B	A	B	B	A	B	A	B	B	B	A	NA	A	NA	B	A	A	B	B	NA	A	A	A	B	A	B	B	A	NA	NA	B	NA
Chr1_187842021	1	187842021	127.526	A	A	A	A	A	A	B	A	B	A	A	A	A	A	B	A	B	B	A	B	A	B	B	B	A	B	A	B	B	A	A	B	B	A	A	A	A	B	A	B	B	A	B	B	B	A
Lsat_1_v5_g_1_2100	1		128.176	A	A	A	A	A	A	B	A	B	A	A	A	A	A	B	A	B	B	A	B	A	B	B	B	A	B	A	B	B	A	A	B	B	A	A	A	A	B	A	B	B	A	B	B	B	A
Lsat_1_v5_g_1_1574	1		128.176	A	A	A	A	A	A	B	A	B	A	A	A	A	A	B	A	B	B	A	B	A	B	B	B	A	B	A	B	B	NA	A	B	B	A	A	A	A	B	A	B	B	A	B	B	B	A
Lsat_1_v5_g_1_3842	1		128.182	A	A	A	A	A	A	B	A	B	A	A	A	A	A	B	A	B	B	A	B	A	B	B	B	A	B	A	B	B	A	A	B	B	A	A	A	A	B	A	B	B	NA	B	B	B	A
Lsat_1_v5_g_1_2601	1		128.512	A	A	A	A	A	A	B	A	NA	A	A	A	A	A	B	A	B	B	A	NA	A	B	B	B	A	B	A	B	B	A	A	B	B	A	A	A	A	NA	A	B	B	A	NA	B	B	A
Lsat_1_v5_g_1_4696	1		128.512	A	A	A	A	A	A	B	A	B	A	A	A	A	A	B	A	B	B	A	B	A	B	B	B	A	B	A	B	B	A	NA	B	B	A	NA	A	A	B	A	B	B	NA	B	B	B	A
Lsat_1_v5_g_1_673265	1		128.512	A	A	A	A	A	A	B	A	B	A	A	A	A	A	B	A	B	B	A	B	A	B	B	B	A	B	A	B	B	A	A	B	B	A	A	A	A	NA	A	B	B	A	B	B	B	A
Lsat_1_v5_g_1_1265	1		129.533	A	A	A	A	A	A	B	NA	B	A	A	A	A	A	B	A	B	B	A	B	NA	B	B	B	A	B	A	B	B	A	A	B	B	A	NA	A	A	NA	A	NA	B	A	B	B	B	A
Lsat_1_v5_g_1_6572	1		129.533	A	A	A	A	A	NA	B	A	B	A	A	A	A	A	B	A	B	B	NA	B	A	B	B	B	A	B	A	B	NA	A	A	B	B	NA	A	A	A	B	A	B	NA	A	B	B	B	A
Lsat_1_v5_g_1_673414	1		130.983	A	A	B	B	A	A	B	H	H	A	A	A	A	A	B	A	B	B	A	B	A	B	B	B	H	B	A	B	B	A	A	B	B	A	A	A	A	B	A	B	B	A	B	B	B	A
Chr1_193043419	1	193043419	131.361	A	A	B	B	A	A	B	H	B	A	A	A	A	A	B	A	B	B	A	B	A	B	B	B	A	B	A	B	B	A	A	B	B	A	A	A	A	B	A	B	B	A	B	B	B	A
Chr1_207551667	1	207551667	132.061	A	A	B	B	A	A	B	H	B	A	A	A	A	A	B	A	B	B	A	B	A	B	B	B	A	B	A	B	B	A	A	B	B	B	A	A	A	B	A	B	B	A	B	B	B	A
Chr1_209401157	1	209401157	132.061	A	A	B	B	A	A	B	H	B	A	A	A	A	A	B	A	B	B	A	B	A	B	B	B	A	B	A	B	B	A	A	B	B	B	A	A	A	B	A	B	B	A	NA	B	B	A
Chr1_203500526	1	203500526	132.061	A	A	B	B	A	A	B	H	B	A	A	NA	A	NA	B	A	B	B	A	B	A	B	B	B	A	B	NA	B	B	A	A	B	B	B	A	A	A	B	A	B	B	NA	B	B	B	NA
Lsat_1_v5_g_1_1233	1		132.503	A	A	B	B	A	A	B	B	NA	A	A	A	A	A	B	A	B	B	A	NA	A	B	B	B	A	B	A	B	B	NA	A	B	NA	B	NA	A	A	NA	A	B	B	A	B	B	B	A
Lsat_1_v5_g_1_2968	1		132.503	A	NA	B	B	A	A	B	H	B	A	A	A	A	A	B	A	B	B	A	B	A	B	B	B	A	B	A	B	B	A	A	B	B	B	NA	A	A	B	A	B	B	A	B	B	B	A
Lsat_1_v5_g_1_1055	1		132.829	A	A	B	B	A	A	B	H	B	A	A	A	A	A	B	A	B	A	A	B	A	B	B	B	A	B	A	B	B	A	A	B	B	B	A	A	A	NA	A	H	B	A	B	B	B	A
Lsat_1_v5_g_1_2699	1		133.274	A	A	B	B	A	A	B	NA	B	A	A	A	NA	A	B	A	B	A	A	B	A	B	B	B	A	B	A	B	B	A	A	B	B	B	A	A	A	B	NA	B	A	A	B	B	B	A
Lsat_1_v5_g_1_2405	1		135.644	A	A	B	B	A	A	B	H	B	A	A	A	A	A	B	A	B	A	A	B	A	B	NA	B	A	B	A	B	B	A	A	B	B	B	A	A	A	B	A	B	A	A	B	B	B	A
Lsat_1_v5_g_1_4445	1		136.449	A	A	NA	B	A	A	B	A	H	NA	A	NA	A	A	B	A	B	A	A	B	A	B	B	B	NA	B	A	B	NA	A	A	B	B	B	A	A	A	B	NA	B	B	A	B	A	B	A
Chr1_211685707	1	211685707	137.175	A	A	B	B	A	A	B	H	B	A	A	A	A	A	B	A	B	A	A	B	A	B	B	B	A	B	A	B	B	A	A	B	B	B	A	A	A	B	A	B	H	A	B	A	B	A
Chr1_212284291	1	212284291	137.175	A	A	B	B	A	A	B	H	B	A	A	A	A	A	B	A	B	A	NA	B	A	B	B	B	A	B	A	B	B	A	A	B	B	B	A	A	A	B	A	B	H	A	B	A	B	A
Lsat_1_v5_g_2_2418	2		0	B	A	A	B	A	A	B	B	A	A	B	A	B	A	A	A	A	A	NA	B	B	A	A	B	A	A	A	A	A	B	B	A	A	A	B	B	B	A	A	A	A	B	A	A	A	A
Lsat_1_v5_g_2_2235	2		5e-06	B	A	A	NA	A	A	B	NA	A	A	NA	A	NA	A	A	A	A	A	A	B	B	A	A	B	A	B	A	A	A	B	B	A	A	A	B	NA	B	A	H	A	A	B	A	A	A	A
Lsat_1_v5_g_2_8797	2		1e-05	B	A	A	B	A	A	B	B	H	A	B	A	B	A	A	A	A	A	A	B	B	A	A	B	A	H	A	A	A	B	NA	A	A	A	B	B	B	A	B	A	A	B	A	A	A	A
Lsat_1_v5_g_2_3659	2		0.375425	B	A	A	B	A	A	B	B	A	A	B	A	B	A	A	A	A	A	A	B	B	A	A	B	A	A	A	A	A	B	B	NA	A	A	B	B	B	A	B	A	A	B	NA	A	A	A
Chr2_1170929	2	1170929	0.375496	B	A	A	NA	A	A	B	NA	A	A	NA	A	B	A	A	A	A	A	A	B	B	A	A	B	A	NA	NA	A	A	B	B	A	A	A	B	B	NA	NA	H	NA	A	B	A	A	A	A
Lsat_1_v5_g_2_1228	2		0.757036	B	A	A	B	A	NA	B	B	NA	A	B	A	B	A	A	NA	A	NA	A	B	B	A	A	B	A	H	A	A	A	B	B	A	A	NA	B	B	B	NA	B	A	A	B	A	A	A	A
Lsat_1_v5_g_2_4939	2		0.757041	B	A	A	B	A	A	B	B	A	A	B	A	B	A	A	A	A	A	A	B	B	A	A	B	A	H	A	A	A	B	B	A	A	A	B	B	B	A	H	A	A	B	A	A	A	A
Lsat_1_v5_g_2_540	2		1.93972	B	A	A	B	A	A	B	B	A	H	B	A	B	A	A	A	A	A	A	B	B	A	A	B	A	H	A	A	A	A	B	A	A	A	B	B	B	A	H	A	A	B	A	A	A	A
Chr2_8744087	2	8744087	2.86551	B	A	A	B	A	A	B	B	A	H	B	A	B	A	A	A	A	A	A	B	B	A	A	B	A	H	A	A	A	A	B	A	A	A	B	B	B	A	H	A	A	B	A	A	A	A
Lsat_1_v5_g_2_1651	2		3.50748	B	NA	A	B	A	A	B	B	A	H	B	A	B	NA	A	A	A	A	A	B	B	A	A	B	A	B	A	A	A	A	B	A	A	A	B	B	B	A	NA	A	A	B	A	A	A	A
Lsat_1_v5_g_2_3496	2		3.60923	B	A	A	B	A	A	B	B	A	H	B	A	B	A	A	A	A	A	NA	B	B	A	A	B	A	H	A	A	NA	A	NA	A	A	A	NA	B	B	A	A	A	A	B	A	A	A	A
Lsat_1_v5_g_2_1094	2		3.60923	B	A	A	B	A	A	B	NA	A	H	B	A	B	NA	NA	NA	A	A	A	NA	B	A	A	B	A	A	A	A	A	A	A	A	A	A	B	B	B	A	NA	NA	A	B	A	A	A	A
Chr2_10524966	2	10524966	3.60924	B	A	A	B	A	A	B	B	A	H	B	A	B	A	A	A	A	A	A	B	B	A	H	B	A	H	A	A	A	A	A	A	A	A	B	B	B	A	H	A	A	B	A	A	A	A
Chr2_10524979	2	10524979	3.60924	B	A	A	B	A	A	B	B	A	H	B	A	B	A	A	A	A	A	A	B	B	A	A	B	A	H	A	A	A	A	A	A	A	A	B	B	B	A	H	A	A	B	A	A	A	A
Chr2_11983809	2	11983809	4.82006	B	A	A	NA	B	A	B	B	A	A	B	A	B	A	A	A	A	A	A	B	B	A	A	B	A	H	A	A	A	A	NA	A	A	A	B	B	B	A	A	A	A	B	A	A	A	A
Lsat_1_v5_g_2_4786	2		4.82007	B	A	A	B	B	A	B	B	A	A	B	A	B	A	A	A	A	A	A	B	B	A	A	B	NA	NA	A	A	A	A	B	A	A	A	B	B	B	A	H	A	A	B	A	A	A	A
Chr2_14021920	2	14021920	4.82007	B	A	A	B	B	A	B	B	A	A	B	A	B	A	A	A	A	A	A	B	B	A	A	B	A	H	A	A	A	A	B	A	A	A	B	B	B	A	H	A	A	B	A	A	A	A
Lsat_1_v5_g_2_324	2		4.82008	B	A	A	B	B	A	B	B	A	A	B	A	NA	A	A	A	A	A	A	B	B	A	A	NA	NA	H	A	A	A	A	B	A	A	A	B	B	B	A	A	A	A	B	A	A	A	A
Lsat_1_v5_g_2_3075	2		4.82008	B	A	NA	B	B	A	B	B	A	A	B	A	B	A	A	A	A	A	NA	B	B	A	NA	B	A	B	A	A	A	A	B	A	A	NA	B	B	B	A	A	A	A	B	A	A	A	A
Lsat_1_v5_g_2_5280	2		4.82009	B	A	A	B	B	A	B	B	A	A	B	A	B	A	A	A	A	A	A	B	B	A	A	B	A	H	A	A	A	A	B	A	A	A	B	B	B	A	A	A	A	B	A	A	A	A
Lsat_1_v5_g_2_2389	2		5.17101	B	A	A	B	B	A	B	B	A	A	B	A	B	A	A	A	A	A	A	B	B	A	A	B	NA	H	A	A	A	A	B	A	A	NA	B	B	B	A	A	A	A	B	B	A	A	A
Chr2_17289442	2	17289442	5.17102	B	A	A	B	B	A	B	B	A	A	B	A	B	A	A	A	A	A	A	B	B	A	A	B	A	H	A	A	A	A	B	A	A	A	B	B	B	A	A	A	A	B	B	A	A	A
Lsat_1_v5_g_2_2017	2		5.17102	B	A	A	B	B	A	B	B	A	A	B	A	B	A	A	A	A	A	A	B	B	A	A	B	A	H	A	A	A	A	B	A	A	A	B	B	B	A	A	A	A	B	B	A	A	A
Chr2_19391648	2	19391648	5.17103	B	A	A	B	B	A	B	B	A	A	B	A	B	A	A	A	A	A	A	B	B	A	A	B	A	H	A	A	A	NA	B	NA	A	A	B	B	B	A	A	A	A	B	B	A	A	A
Lsat_1_v5_g_2_7846	2		5.17103	B	A	A	B	B	A	B	B	A	A	B	A	B	A	A	A	A	A	A	B	B	A	A	B	A	H	A	A	A	A	B	A	A	A	B	B	B	A	A	A	A	B	B	A	A	A
Lsat_1_v5_g_2_460	2		5.17104	B	A	A	B	B	A	NA	B	B	A	NA	A	B	A	A	A	A	A	NA	B	B	A	NA	B	A	H	A	A	A	A	NA	A	A	A	NA	B	B	A	A	A	A	B	B	A	A	A
Lsat_1_v5_g_2_1689	2		7.02776	B	A	A	B	B	A	B	B	A	A	B	A	NA	A	A	A	A	A	A	B	B	A	A	B	A	H	A	A	A	A	B	A	A	A	A	B	B	A	A	NA	A	B	B	A	A	A
Chr2_16774385	2	16774385	7.29445	B	A	A	B	B	A	B	B	A	A	B	A	B	A	A	A	A	A	A	B	B	A	A	B	A	H	A	A	A	A	B	A	A	A	A	B	B	A	A	A	A	B	B	A	A	A
Lsat_1_v5_g_2_3100	2		7.63944	B	A	A	B	B	A	B	B	A	A	B	A	B	A	A	A	A	A	A	B	B	A	A	B	A	B	A	A	A	A	B	A	A	A	A	B	B	A	A	A	A	B	B	A	A	A
Lsat_1_v5_g_2_8405	2		7.63945	B	A	A	B	B	A	B	B	A	A	NA	A	B	A	A	A	A	A	A	B	NA	A	A	B	A	B	A	NA	NA	A	B	A	A	A	A	B	B	A	A	A	A	B	B	NA	A	A
Lsat_1_v5_g_2_8650	2		7.63945	B	A	A	B	B	A	B	NA	A	A	B	A	B	A	A	A	A	A	A	B	B	A	A	B	A	B	NA	NA	A	A	B	A	A	A	A	B	B	A	A	A	A	B	B	A	A	A
Chr2_19609747	2	19609747	7.63946	B	A	A	B	B	A	B	B	A	A	B	A	B	A	A	A	A	A	A	B	B	A	A	B	A	H	A	A	A	A	B	A	A	A	A	B	B	A	A	A	A	B	B	A	A	A
Chr2_21135589	2	21135589	8.29017	B	A	A	B	B	A	B	B	A	A	B	A	B	A	A	A	A	A	A	B	B	A	A	B	A	H	A	A	A	A	B	A	A	A	A	A	A	A	A	A	A	B	B	A	A	A
Lsat_1_v5_g_2_89	2		9.71888	B	A	A	B	B	A	B	B	A	A	B	A	B	A	A	A	A	A	A	B	B	A	A	B	A	B	A	A	A	A	B	A	A	A	A	A	A	A	A	A	A	B	B	A	A	A
Lsat_1_v5_g_2_5761	2		9.71889	NA	NA	A	B	B	A	B	B	NA	A	B	A	B	A	A	A	A	NA	A	B	NA	A	A	B	A	H	A	A	A	A	B	A	A	A	NA	A	A	A	A	A	A	B	B	A	A	A
Chr2_23498392	2	23498392	10.419	B	A	A	B	B	A	B	B	A	A	B	A	B	A	A	A	A	A	A	B	B	A	A	B	A	H	A	A	A	A	B	A	A	A	A	A	A	A	A	A	A	B	B	A	A	A
Chr2_27695829	2	27695829	10.419	B	A	A	B	B	A	B	B	A	A	B	A	B	A	A	A	A	A	A	B	B	A	A	B	A	H	A	A	A	A	B	A	A	A	A	A	A	A	A	A	A	B	B	A	A	A
Lsat_1_v5_g_2_806	2		10.756	NA	A	A	B	B	A	B	B	A	A	B	A	B	A	A	A	A	A	A	B	NA	A	A	B	A	B	A	A	A	A	B	A	A	A	A	A	A	NA	A	A	A	B	B	A	A	A
Lsat_1_v5_g_2_6798	2		11.1015	B	A	A	B	B	NA	B	B	A	A	B	B	B	A	A	A	A	A	A	B	B	A	A	B	NA	B	A	NA	A	A	B	A	A	A	A	A	A	A	A	A	A	B	B	A	A	A
Lsat_1_v5_g_2_956	2		11.1015	B	A	A	B	B	A	B	B	A	NA	B	B	B	A	A	A	A	A	A	NA	B	A	A	B	A	H	A	NA	A	A	B	A	A	NA	A	NA	A	A	A	A	A	B	B	A	A	A
Lsat_1_v5_g_2_2134	2		11.1015	B	A	A	B	B	A	B	B	A	A	B	B	B	A	A	A	A	A	A	B	B	A	A	B	A	H	A	A	A	A	B	A	A	A	A	A	A	A	A	A	A	B	B	A	A	A
Chr2_29882136	2	29882136	11.8789	B	A	A	B	B	A	B	B	A	A	B	B	B	A	A	A	A	A	A	NA	B	A	A	NA	A	H	A	A	A	A	B	A	A	A	A	A	A	A	B	A	A	B	NA	A	A	A
Lsat_1_v5_g_2_673422	2		14.248	B	A	A	B	B	A	B	B	A	A	B	B	B	A	A	A	A	A	A	B	B	A	A	B	A	H	A	A	A	A	NA	A	A	A	NA	A	A	A	B	B	A	B	B	A	A	A
Chr2_36205291	2	36205291	15.3245	B	B	A	B	B	A	B	B	A	A	B	B	B	A	A	A	A	A	A	B	B	A	A	B	A	H	A	A	A	A	B	A	A	A	A	A	A	A	B	B	A	B	B	A	A	A
Lsat_1_v5_g_2_1277	2		16.3538	B	B	A	B	B	A	A	B	H	A	B	B	B	A	A	A	A	A	A	B	B	A	A	B	A	H	A	A	A	A	B	A	NA	A	A	A	A	A	B	B	A	B	NA	A	A	A
Chr2_46676357	2	46676357	17.5434	B	B	A	B	B	A	A	B	A	A	B	B	B	A	A	A	A	A	A	B	B	A	A	B	A	B	A	A	A	A	B	A	A	A	A	A	A	A	B	B	A	B	B	A	A	A
Lsat_1_v5_g_2_386	2		17.5434	B	B	A	B	B	A	A	B	A	A	B	B	B	A	A	A	A	A	A	B	B	A	A	B	A	B	A	A	A	A	B	A	A	A	A	A	A	A	B	B	A	B	B	A	A	A
Lsat_1_v5_g_2_673377	2		19.122	B	B	A	B	B	A	A	B	A	A	B	B	B	A	A	A	A	A	A	A	B	A	A	B	A	B	A	A	H	A	B	A	A	A	A	A	A	A	B	B	A	B	B	A	A	A
Lsat_1_v5_g_2_3421	2		19.122	B	B	A	B	B	A	A	NA	A	A	B	B	B	A	A	A	A	A	A	A	B	A	A	B	A	B	A	A	B	A	B	A	A	A	A	A	A	NA	B	B	A	B	B	NA	A	A
Chr2_48408679	2	48408679	19.122	B	B	A	B	B	A	A	B	A	A	B	B	B	A	A	A	A	A	A	A	B	A	A	B	A	B	A	A	B	A	B	A	A	A	A	A	A	NA	B	B	A	B	B	A	A	A
Chr2_50793288	2	50793288	20.5829	B	B	A	H	B	A	A	B	A	A	B	B	B	A	A	A	B	A	A	A	B	A	A	B	A	B	A	A	B	A	B	A	A	A	A	A	A	A	B	A	A	B	B	A	A	A
Lsat_1_v5_g_2_1665	2		20.5829	B	B	A	H	B	A	A	B	A	NA	B	B	B	A	A	A	B	A	A	A	B	A	A	B	A	B	A	A	B	A	B	A	A	A	NA	A	A	A	NA	A	A	B	B	A	A	A
Chr2_50490862	2	50490862	20.5829	B	B	A	H	B	A	A	B	A	A	B	B	B	A	A	A	B	A	A	A	B	A	A	B	A	B	A	A	B	A	B	A	A	A	A	A	A	A	B	A	A	B	B	A	A	A
Lsat_1_v5_g_2_1062	2		20.9239	B	B	A	H	B	A	A	B	A	A	B	B	B	NA	A	A	B	A	A	A	B	A	A	B	A	B	A	NA	B	A	B	A	A	A	A	A	A	A	B	A	A	B	B	NA	A	A
Lsat_1_v5_g_2_740	2		21.0991	B	NA	A	H	B	A	A	NA	A	A	NA	B	B	A	A	A	B	A	A	A	B	A	A	B	A	NA	A	A	B	A	B	A	A	A	A	A	A	A	B	A	A	B	B	A	A	A
Chr2_56215709	2	56215709	22.8904	B	B	A	B	B	A	A	B	A	B	B	B	B	A	A	A	B	A	A	A	B	A	B	B	A	B	A	A	B	A	B	A	A	A	A	A	A	A	B	A	A	B	B	H	A	A
Chr2_58767530	2	58767530	25.5542	B	B	A	B	B	A	A	B	A	B	B	B	B	A	A	A	B	A	B	A	B	A	B	B	A	B	A	A	B	A	B	A	A	A	A	A	A	A	B	A	A	B	A	H	A	A
Lsat_1_v5_g_2_2294	2		25.7657	B	B	A	B	B	A	A	B	A	B	B	B	B	A	A	A	B	A	B	A	B	A	B	B	A	B	A	A	B	A	B	A	A	A	A	A	A	A	B	A	A	B	A	H	A	A
Lsat_1_v5_g_2_302	2		25.7657	B	B	A	B	B	A	A	B	A	B	B	B	NA	A	A	NA	B	A	B	A	B	A	B	B	NA	B	A	A	B	NA	B	A	A	A	NA	A	NA	A	B	A	A	B	A	A	A	A
Lsat_1_v5_g_2_4490	2		25.7657	B	B	A	B	B	A	A	B	H	B	B	B	B	A	A	A	B	A	B	A	B	A	B	B	A	B	A	A	B	A	NA	A	A	A	A	A	A	A	B	A	A	B	A	H	A	A
Lsat_1_v5_g_2_802	2		25.7657	B	B	A	B	NA	NA	A	B	A	B	B	B	B	A	A	A	B	A	B	A	B	A	B	B	A	A	A	A	B	A	B	A	NA	A	A	A	A	NA	B	A	A	B	A	H	A	A
Lsat_1_v5_g_2_2631	2		27.7036	B	B	A	B	B	A	A	B	A	B	B	B	B	A	A	A	B	A	B	A	B	A	B	B	A	B	A	A	B	A	B	A	A	A	A	A	A	A	B	A	A	NA	A	H	A	A
Lsat_1_v5_g_2_2709	2		27.9729	B	H	A	B	B	A	A	B	A	B	B	B	B	A	A	A	B	B	B	A	B	A	B	B	A	B	A	A	B	A	B	A	A	A	A	A	A	A	B	A	A	B	A	H	A	A
Chr2_63761537	2	63761537	27.9729	B	B	A	B	B	A	A	B	NA	B	B	B	B	NA	A	A	B	B	B	A	B	A	B	B	A	B	A	A	B	NA	B	NA	NA	A	NA	A	A	A	B	A	A	B	A	H	A	A
Chr2_65306632	2	65306632	27.9729	B	B	A	B	B	A	A	B	A	B	B	B	B	A	A	A	B	B	B	A	B	H	B	B	A	B	A	A	B	A	B	A	A	A	A	A	A	A	B	A	A	B	A	H	A	A
Chr2_67584120	2	67584120	30.5427	B	B	A	A	B	A	A	B	A	B	B	B	B	A	H	A	B	B	B	B	B	A	B	B	A	B	A	A	B	A	B	A	A	A	A	A	A	A	B	A	A	B	A	H	A	A
Lsat_1_v5_g_2_2617	2		30.5427	B	B	A	A	B	A	A	B	A	B	B	B	B	A	A	A	B	B	B	NA	B	A	B	B	NA	NA	A	A	B	A	B	A	A	A	A	A	A	A	B	A	A	B	A	B	A	A
Lsat_1_v5_g_2_1654	2		30.5427	B	NA	A	NA	B	A	A	NA	A	B	B	B	B	A	A	A	B	B	B	B	B	A	B	B	A	B	NA	A	B	A	NA	A	A	A	A	A	A	A	B	A	A	B	A	B	A	A
Lsat_1_v5_g_2_2794	2		31.3153	B	B	NA	A	B	A	A	B	A	B	B	B	B	A	A	A	H	B	B	B	B	A	B	B	A	B	A	A	B	A	B	A	A	A	A	A	A	A	B	A	A	B	A	A	A	A
Chr2_70754261	2	70754261	32.037	B	B	A	A	B	A	A	B	A	B	B	B	B	A	A	A	H	B	B	B	B	A	B	B	A	B	A	A	B	A	B	A	A	A	A	A	A	A	B	A	A	B	A	H	A	A
Lsat_1_v5_g_2_618	2		32.037	B	B	A	A	B	A	A	B	A	B	B	B	B	A	A	A	H	B	B	B	B	A	B	B	A	B	A	A	B	A	B	A	A	A	A	A	A	A	B	A	A	B	A	H	A	A
Lsat_1_v5_g_2_3008	2		32.2057	B	B	A	A	B	A	A	B	A	B	B	B	B	A	A	A	H	B	B	B	B	A	B	B	A	B	NA	A	NA	A	B	A	A	A	A	A	A	A	NA	A	A	B	A	H	A	A
Lsat_1_v5_g_2_763	2		35.7028	B	B	A	A	B	A	A	B	A	B	B	B	B	A	A	A	H	B	B	B	A	A	B	B	A	B	A	A	A	A	B	A	A	A	A	A	A	A	B	A	A	B	A	B	A	A
Chr2_72995887	2	72995887	36.4267	B	B	A	A	B	A	A	B	A	B	B	B	B	A	A	A	H	B	B	B	A	A	B	B	A	B	A	A	A	A	B	A	A	A	A	A	A	A	B	A	A	B	A	H	A	A
Lsat_1_v5_g_2_5869	2		37.2356	B	B	A	A	B	A	A	B	A	B	B	B	B	A	A	A	H	B	B	B	A	A	B	B	A	B	A	A	A	A	B	A	A	A	A	A	A	A	NA	A	A	B	A	A	A	A
Lsat_1_v5_g_2_708	2		37.2356	B	B	A	A	B	A	NA	B	A	B	B	B	B	A	A	A	H	B	B	B	A	A	B	B	A	B	A	A	A	A	B	A	A	A	NA	A	A	NA	B	A	A	B	A	A	A	A
Lsat_1_v5_g_2_608	2		39.4528	NA	NA	NA	A	B	A	A	B	A	B	B	B	B	B	A	A	H	B	NA	B	A	A	B	B	A	B	A	NA	A	B	B	A	A	B	A	A	A	NA	NA	NA	A	B	A	A	A	A
Chr2_91109273	2	91109273	40.2049	B	B	A	A	B	A	A	B	A	B	B	B	B	B	A	A	H	B	B	B	A	A	B	B	A	B	A	A	A	B	B	A	A	B	A	A	A	A	B	A	A	B	A	A	A	A
Chr2_94709758	2	94709758	42.0607	B	B	A	A	B	A	A	B	A	B	B	B	B	B	A	A	H	B	B	B	A	A	B	B	A	B	A	A	A	B	B	A	A	B	A	A	A	A	B	B	A	B	A	A	A	A
Lsat_1_v5_g_2_475	2		43.4971	B	B	A	A	B	A	A	B	H	B	B	B	B	B	A	A	A	B	B	B	A	A	B	B	A	A	A	A	A	B	B	A	A	B	A	A	A	A	B	B	A	B	A	A	A	A
Lsat_1_v5_g_2_2435	2		43.4971	B	B	A	A	B	A	A	B	NA	B	B	B	B	B	A	A	A	B	B	B	A	A	B	B	A	A	A	A	A	B	B	A	NA	B	A	A	A	A	B	B	A	B	A	A	A	A
Chr2_100068591	2	100068591	43.4971	B	B	A	A	B	A	A	B	A	B	B	B	B	B	A	A	A	B	B	B	A	A	B	B	A	A	A	A	A	B	B	A	A	B	A	A	A	A	B	B	A	B	A	A	A	A
Chr2_101604856	2	101604856	44.5495	B	B	A	A	B	A	A	B	A	B	B	B	B	B	A	A	A	A	B	B	A	A	A	B	A	A	A	A	A	B	B	A	A	B	A	A	A	A	B	B	A	B	A	A	A	A
Chr2_101604808	2	101604808	44.5495	B	B	A	A	B	A	A	B	A	B	B	B	B	B	A	A	A	A	B	B	A	A	A	B	A	A	A	A	A	B	B	A	A	B	A	A	A	A	B	B	A	B	A	A	A	A
Lsat_1_v5_g_2_536	2		44.5496	B	B	A	A	B	A	A	B	A	B	B	B	B	B	A	A	A	A	B	B	A	A	A	B	A	A	A	NA	A	B	B	A	A	B	A	A	A	A	B	B	A	B	A	A	A	A
Lsat_1_v5_g_2_486	2		46.4922	B	B	A	NA	B	A	A	B	A	B	B	B	B	NA	A	A	A	A	B	B	A	A	A	B	A	A	A	A	A	B	B	A	NA	B	A	A	A	NA	NA	B	A	B	A	A	A	A
Chr2_105922398	2	105922398	48.2921	B	B	A	A	B	A	A	B	A	B	B	B	B	B	A	A	A	A	B	B	A	A	B	B	A	A	A	A	A	B	B	A	A	B	A	A	A	A	B	A	A	B	A	A	A	A
Chr2_107604967	2	107604967	48.2921	B	B	A	A	B	A	A	B	A	B	B	B	B	B	A	A	A	A	B	B	A	A	B	B	A	A	A	A	A	B	B	A	A	B	A	A	A	A	B	A	A	B	A	A	A	A
Lsat_1_v5_g_2_6020	2		50.01	B	B	A	A	B	A	A	B	A	B	B	B	B	B	A	A	A	A	B	B	A	A	B	B	A	A	NA	A	A	B	B	A	A	B	A	A	A	A	B	A	A	B	B	A	A	A
Lsat_1_v5_g_2_575	2		51.3733	B	B	A	A	B	A	H	B	A	B	B	B	B	B	A	A	A	A	B	B	A	A	B	B	A	A	A	A	A	B	B	A	A	B	A	A	A	A	B	A	A	B	B	A	A	A
Chr2_108364670	2	108364670	51.3733	B	B	A	A	B	A	H	B	A	B	B	B	B	B	A	A	A	A	B	B	A	A	B	B	A	A	A	A	A	B	B	A	A	B	A	A	A	A	B	A	A	B	B	A	A	A
Chr2_111181198	2	111181198	52.1082	B	B	A	A	B	A	A	B	A	B	B	B	B	B	A	A	A	A	A	B	A	A	B	B	A	A	A	A	A	B	B	A	A	B	A	A	A	A	B	A	A	B	B	A	A	A
Lsat_1_v5_g_2_625	2		52.1082	B	B	A	A	B	A	B	B	A	B	NA	B	B	B	A	A	A	A	A	B	NA	A	B	B	NA	A	NA	A	A	B	B	NA	A	B	A	A	A	A	B	A	A	B	B	A	A	A
Lsat_1_v5_g_2_165	2		53.6397	B	B	A	A	B	A	H	B	A	B	NA	B	B	B	A	A	B	H	A	NA	A	A	B	B	A	A	A	A	A	B	B	A	A	B	A	A	A	A	B	A	A	B	NA	A	A	NA
Lsat_1_v5_g_2_140	2		53.6397	B	B	A	A	B	A	A	B	A	B	B	B	B	H	A	A	A	H	A	B	A	A	B	B	A	A	A	A	A	B	B	A	A	B	A	A	A	A	B	A	A	B	NA	A	A	B
Lsat_1_v5_g_2_4861	2		53.8254	B	B	A	A	B	A	A	NA	A	B	B	B	B	B	A	A	A	H	A	NA	A	A	B	B	A	NA	A	A	A	B	B	A	A	B	A	A	A	A	B	A	A	B	B	A	A	B
Lsat_1_v5_g_2_1226	2		53.8254	B	B	A	A	B	A	A	B	A	B	B	B	B	B	A	A	A	A	A	B	A	A	B	B	A	A	A	A	A	B	B	NA	A	B	A	A	A	A	B	A	A	B	B	A	A	H
Chr2_112415596	2	112415596	54.523	B	B	A	A	B	A	A	B	A	B	B	B	B	B	A	A	A	H	A	B	A	A	B	B	A	A	A	A	A	B	B	A	A	B	A	A	A	A	B	A	A	B	B	A	A	B
Chr2_115055656	2	115055656	55.1814	B	B	A	A	B	A	H	B	A	B	B	B	B	B	A	A	B	H	A	B	A	A	B	B	A	A	A	A	A	B	B	A	A	B	A	A	A	A	B	A	A	B	B	A	A	B
Chr2_116317971	2	116317971	56.7277	B	B	A	A	B	A	A	B	A	B	B	B	B	B	A	A	B	H	A	B	A	A	B	B	A	A	A	A	A	B	B	A	A	B	A	A	A	A	B	A	A	H	A	A	A	B
Chr2_117525827	2	117525827	56.7277	B	B	A	A	B	A	A	B	A	B	B	B	B	B	A	A	B	H	A	B	A	A	B	B	A	A	A	A	A	B	B	A	A	B	A	A	A	A	B	A	A	H	A	A	A	B
Lsat_1_v5_g_2_1888	2		62.6691	B	B	A	A	B	A	A	B	A	B	B	B	B	B	A	A	B	B	A	B	A	A	B	B	A	A	A	A	A	B	B	A	NA	B	A	A	A	A	B	H	A	B	A	A	A	B
Chr2_125593238	2	125593238	62.6691	B	B	A	A	B	A	A	B	A	B	B	B	B	B	A	A	B	B	A	B	A	A	B	B	A	A	A	A	A	B	B	A	B	B	A	A	A	A	B	A	A	H	A	A	A	B
Chr2_125636999	2	125636999	62.6691	B	B	A	A	B	A	A	B	A	B	B	B	B	B	A	A	B	B	A	B	A	A	B	B	NA	A	A	A	A	B	B	A	B	B	A	A	A	A	B	A	A	H	A	A	A	B
Chr2_126162584	2	126162584	62.6691	B	B	A	A	B	A	A	B	A	B	B	B	B	B	A	A	B	B	A	B	A	A	B	B	A	A	A	A	A	B	B	A	B	B	A	A	A	A	B	A	A	H	A	A	A	NA
Chr2_126162580	2	126162580	62.6691	B	B	A	A	B	A	A	B	A	B	B	B	B	B	A	A	B	B	A	B	A	A	B	B	A	A	A	A	A	B	B	A	B	B	A	A	A	A	B	A	A	H	A	A	A	NA
Chr2_142724383	2	142724383	82.3489	A	B	A	B	A	A	A	A	A	A	B	A	B	A	A	H	B	B	B	B	A	A	B	B	A	A	A	A	A	B	A	A	B	B	A	B	B	B	A	A	A	H	B	A	A	A
Chr2_142783103	2	142783103	82.349	A	B	A	B	A	A	A	A	A	A	B	A	B	A	A	H	B	B	B	B	A	A	B	B	A	A	A	A	A	B	A	A	B	B	A	B	B	B	A	A	A	H	B	A	A	A
Lsat_1_v5_g_2_899	2		82.6373	A	B	A	B	A	A	A	A	A	A	B	A	B	A	A	H	B	B	B	B	A	A	B	B	A	A	A	A	A	B	A	A	B	NA	A	B	B	B	A	A	A	H	B	A	A	A
Lsat_1_v5_g_2_8	2		82.6373	A	B	A	B	A	A	A	A	A	A	B	A	B	A	A	H	B	B	B	B	A	A	B	B	A	A	A	A	A	B	A	A	B	B	A	B	B	NA	A	A	A	A	B	A	A	A
Lsat_1_v5_g_2_2117	2		92.8994	A	B	A	B	A	A	B	A	A	A	B	B	NA	A	B	H	B	A	B	B	A	A	B	B	A	A	A	B	A	B	A	A	B	B	NA	NA	B	B	A	A	A	A	B	NA	A	B
Lsat_1_v5_g_2_2825	2		92.8994	A	B	A	B	A	NA	B	A	A	A	B	B	B	A	B	B	B	A	B	B	A	A	B	B	A	NA	A	NA	A	B	A	A	B	B	NA	B	B	B	NA	A	NA	A	B	A	A	B
Chr2_157029320	2	157029320	95.0296	A	B	A	B	A	A	B	A	A	A	B	B	B	A	B	H	B	A	B	A	A	A	B	A	A	A	A	B	A	B	A	H	B	B	A	B	B	B	A	A	B	A	B	A	A	B
Chr2_161228893	2	161228893	97.373	A	B	B	B	A	A	B	A	A	A	B	B	B	A	B	H	B	A	B	A	A	A	B	A	A	A	A	B	A	B	A	H	B	B	A	B	B	B	A	A	B	A	B	A	A	B
Lsat_1_v5_g_2_1132	2		97.373	A	B	B	B	A	A	B	A	NA	A	B	B	B	A	B	B	B	A	B	A	A	A	B	A	A	A	A	B	A	B	A	NA	B	B	A	B	B	B	NA	A	B	A	B	A	A	B
Lsat_1_v5_g_2_285	2		98.2307	A	B	B	B	A	A	B	A	A	A	B	B	B	A	B	H	B	A	B	A	A	A	B	A	A	A	A	B	A	B	A	H	B	B	A	B	B	B	A	A	B	A	B	A	A	B
Chr2_162524810	2	162524810	98.2307	A	B	B	B	A	A	B	A	A	A	B	B	B	A	B	H	B	A	B	A	A	A	B	A	A	A	A	B	A	B	A	H	B	B	A	B	B	B	A	A	B	A	B	A	A	B
Chr2_162033608	2	162033608	98.2307	A	B	B	B	A	A	B	A	A	A	B	B	B	A	B	H	B	A	B	A	A	A	B	A	A	A	A	B	A	B	A	H	B	B	A	B	B	B	A	A	B	A	B	A	A	B
Lsat_1_v5_g_2_1532	2		98.6237	A	B	B	B	A	A	B	A	A	A	B	B	NA	A	B	H	B	A	B	A	A	A	B	A	A	A	A	B	A	B	A	A	B	B	A	B	B	B	NA	A	B	A	A	A	A	B
Chr2_163057402	2	163057402	98.6237	A	B	B	B	A	A	B	A	A	A	B	B	B	A	B	H	B	A	B	A	A	A	B	A	A	A	A	B	A	B	A	H	B	B	A	B	B	B	A	A	B	A	A	A	A	B
Chr2_163486516	2	163486516	98.6237	A	B	B	B	A	A	B	A	A	A	B	NA	B	A	B	A	B	A	B	A	A	A	B	A	A	A	A	B	A	H	A	A	B	H	A	NA	B	B	A	A	B	A	A	A	A	B
Chr2_165138127	2	165138127	100.107	A	B	B	B	A	A	B	A	A	A	B	B	B	A	B	H	B	A	B	A	A	A	B	A	A	A	A	B	A	B	A	H	B	B	A	B	B	B	A	A	B	A	A	A	A	B
Lsat_1_v5_g_2_1833	2		100.317	A	B	B	B	A	A	B	A	A	A	B	B	B	A	B	H	B	A	B	A	A	A	B	A	A	A	A	B	A	B	A	H	B	B	A	B	B	B	A	A	B	A	A	A	A	B
Lsat_1_v5_g_2_964	2		100.317	A	B	B	B	A	A	B	A	A	A	B	B	B	A	B	H	B	A	B	A	A	A	B	A	A	A	A	B	A	B	A	H	B	B	A	B	B	B	A	A	B	A	A	A	A	B
Lsat_1_v5_g_2_1561	2		101.01	A	B	B	B	A	A	B	A	A	A	B	B	B	A	B	A	B	A	B	A	A	A	B	A	A	A	A	B	A	B	A	H	B	B	A	B	B	B	A	A	B	NA	A	A	A	B
Lsat_1_v5_g_2_2253	2		101.01	A	B	B	B	A	A	B	A	NA	A	B	B	B	A	B	H	B	A	B	A	A	A	B	A	A	A	A	B	A	B	A	H	NA	NA	A	B	B	B	A	A	B	A	NA	A	A	B
Chr2_166848611	2	166848611	101.302	A	B	B	B	A	A	B	A	A	A	B	B	B	A	B	H	B	NA	B	A	A	A	B	A	A	A	A	B	A	B	A	H	B	B	A	B	B	B	A	A	B	A	A	NA	A	B
Chr2_166553253	2	166553253	101.304	A	B	B	B	A	A	B	A	A	A	NA	B	B	A	NA	H	B	A	B	A	A	A	B	A	A	A	A	B	A	NA	A	H	NA	B	A	B	B	B	A	A	B	A	A	A	A	B
Chr2_166553262	2	166553262	101.304	A	B	B	B	A	A	B	A	A	A	NA	B	B	A	NA	H	B	A	B	A	A	A	B	A	A	A	A	B	A	NA	A	H	NA	B	A	B	B	B	A	A	B	A	A	A	A	B
Chr2_167318823	2	167318823	101.304	A	B	B	NA	A	A	B	A	A	A	B	B	B	A	B	H	NA	A	B	A	A	A	B	A	A	A	A	B	A	B	A	H	B	B	A	NA	B	B	A	A	B	A	A	A	A	B
Chr2_165739357	2	165739357	101.304	A	B	B	B	A	A	B	A	A	A	B	B	NA	A	B	H	B	A	B	A	A	A	B	A	A	A	A	B	A	B	A	H	B	B	A	B	B	B	A	A	B	A	A	A	A	B
Chr2_165739401	2	165739401	101.304	A	B	B	B	A	A	B	A	A	A	B	B	B	A	B	H	B	A	B	A	A	A	B	A	A	A	A	B	A	B	A	H	B	B	A	B	B	B	A	A	B	A	A	A	A	B
Chr2_170185953	2	170185953	102.01	A	B	B	B	A	A	B	A	A	A	B	B	B	A	B	B	B	A	B	A	A	A	B	A	B	A	A	B	A	B	A	B	B	B	A	B	B	B	A	A	B	A	A	A	A	B
Lsat_1_v5_g_2_1563	2		102.01	A	B	B	B	A	A	B	NA	A	A	B	B	B	A	B	H	B	A	B	A	A	A	B	A	B	NA	A	B	A	B	A	H	B	B	A	B	B	B	A	A	B	A	A	A	A	B
Chr2_168496945	2	168496945	102.01	A	B	B	B	A	A	B	A	A	A	B	B	B	A	B	H	B	A	B	A	A	A	B	A	B	A	A	B	A	B	A	H	B	B	A	B	B	B	A	A	B	A	A	A	A	B
Chr2_168474901	2	168474901	102.01	A	B	B	B	A	A	B	A	A	A	B	B	B	A	B	H	B	A	B	A	A	A	B	A	B	A	A	B	A	B	A	H	B	B	A	B	B	B	A	A	B	A	A	A	A	B
Lsat_1_v5_g_2_37	2		113.234	A	B	B	B	A	A	B	A	A	A	A	B	B	A	A	A	B	A	B	B	A	A	B	A	B	A	A	B	A	B	A	A	NA	A	A	A	A	B	A	NA	A	A	B	A	A	H
Chr2_182792868	2	182792868	113.235	A	B	B	B	A	A	B	A	A	A	A	B	B	A	A	H	B	A	B	B	A	A	B	A	B	A	A	B	A	H	A	A	B	A	A	A	A	B	A	A	A	A	B	A	A	B
Lsat_1_v5_g_2_673203	2		113.235	A	B	B	B	A	A	B	A	A	A	A	B	B	A	A	A	B	A	B	B	A	A	B	A	B	A	H	B	A	H	A	A	B	A	A	A	A	B	A	NA	A	A	B	A	A	B
Lsat_1_v5_g_2_1617	2		113.235	A	B	B	B	A	A	B	A	A	A	NA	B	NA	A	NA	A	B	A	B	B	A	A	NA	A	B	A	A	B	A	A	A	A	B	A	A	A	A	B	A	A	A	A	B	A	A	B
Chr2_188069688	2	188069688	121.451	A	B	B	B	A	A	B	A	A	A	B	B	B	A	A	H	B	A	B	NA	A	A	B	A	B	A	A	B	A	H	A	A	A	A	A	B	A	B	A	A	A	B	A	B	A	B
Chr2_194225055	2	194225055	128.844	A	A	B	B	A	A	B	H	A	A	B	B	A	A	A	B	B	A	B	B	A	B	B	H	B	A	B	B	A	B	A	A	A	A	B	B	A	A	A	A	A	B	A	B	A	B
Lsat_1_v5_g_2_2088	2		128.844	A	A	B	B	A	A	B	NA	A	A	B	B	A	A	A	B	B	A	B	B	A	B	B	H	B	A	B	B	A	B	A	A	A	A	B	B	A	A	A	A	A	B	A	B	A	B
Lsat_1_v5_g_2_412	2		139.406	A	A	B	B	B	A	B	B	A	H	B	B	A	A	A	B	B	A	B	B	A	B	B	B	B	B	B	B	A	B	B	A	A	A	B	B	A	A	B	A	A	B	A	B	A	B
Lsat_1_v5_g_2_1106	2		139.406	A	A	B	B	B	A	B	B	A	B	B	B	A	A	A	B	B	A	B	B	A	B	B	B	B	B	B	B	A	B	B	A	A	A	B	B	A	A	B	A	A	B	A	B	A	B
Chr2_204130956	2	204130956	141.241	A	A	B	B	B	A	B	B	A	B	B	B	NA	A	A	B	B	A	B	B	A	B	B	B	NA	B	B	NA	A	B	B	A	A	A	B	B	A	A	B	A	A	B	A	B	A	B
Lsat_1_v5_g_2_673394	2		141.241	A	A	B	B	B	A	NA	NA	A	B	B	B	A	A	A	B	B	NA	B	B	A	B	B	B	B	B	B	B	A	B	B	A	NA	NA	B	B	A	NA	B	A	A	B	A	B	A	B
Lsat_1_v5_g_2_145	2		146.067	A	A	B	A	B	A	B	NA	A	B	B	B	A	B	A	B	B	H	B	B	A	B	B	B	B	B	B	B	A	B	B	A	A	A	B	B	A	B	B	A	A	B	A	B	A	A
Lsat_1_v5_g_2_2596	2		147.31	A	A	B	NA	B	A	B	B	H	B	B	B	A	B	A	B	B	H	B	B	A	B	B	B	NA	B	B	NA	A	B	B	A	A	B	B	B	A	B	B	A	A	B	NA	B	A	A
Chr2_212726730	2	212726730	147.31	A	A	B	A	B	A	B	B	A	B	B	B	A	B	A	B	B	H	B	B	A	B	B	B	B	B	B	B	A	B	B	A	A	B	B	B	A	B	B	A	A	B	A	B	A	A
Chr2_215280345	2	215280345	148.768	A	A	B	A	B	A	B	B	A	B	B	A	A	B	A	B	B	H	A	B	A	B	B	B	B	B	B	B	A	B	B	A	A	B	B	B	A	B	B	A	A	B	A	A	A	A
Chr2_215119878	2	215119878	148.768	A	A	B	A	B	A	B	B	A	B	B	A	A	B	A	B	B	H	A	B	A	B	B	B	B	B	B	B	A	B	B	A	A	B	B	B	A	B	B	A	A	B	A	A	A	A
Chr2_216832110	2	216832110	148.768	A	A	B	A	B	A	B	B	A	B	B	A	A	B	A	B	B	H	A	B	A	B	B	B	B	B	B	B	A	B	B	A	A	B	B	B	A	B	B	A	A	B	A	A	A	A
Chr2_216368312	2	216368312	148.768	A	A	B	A	B	A	B	B	A	B	B	A	A	B	A	B	B	H	A	B	A	B	B	B	B	B	B	B	A	B	B	A	A	B	B	B	A	B	B	A	A	B	A	A	A	A
Lsat_1_v5_g_2_1644	2		149.113	A	A	B	A	B	A	B	B	A	B	B	A	A	B	A	B	B	H	A	B	A	B	B	B	B	B	B	B	A	B	B	A	A	B	B	B	A	B	B	A	A	B	A	A	A	A
Lsat_1_v5_g_2_714	2		149.113	A	A	B	A	B	A	B	B	A	B	B	A	A	B	A	B	B	H	A	B	A	B	B	B	B	B	B	B	A	B	B	A	A	B	B	B	A	B	B	H	A	B	A	A	A	A
Lsat_1_v5_g_2_2406	2		149.113	A	A	B	A	B	A	B	B	A	B	B	A	A	B	A	B	B	H	A	B	A	B	B	B	B	B	B	B	A	B	B	A	A	B	NA	B	A	B	B	NA	A	B	A	A	A	A
Lsat_1_v5_g_3_673413	3		0	A	A	A	B	A	H	B	A	B	B	A	B	B	A	A	A	B	B	B	A	B	B	A	A	B	B	A	B	A	B	B	B	B	NA	A	A	A	A	A	A	A	B	A	A	A	A
Lsat_1_v5_g_3_2707	3		5e-06	A	A	A	B	A	B	B	A	B	B	A	B	B	A	A	A	B	B	B	A	B	B	A	A	B	B	A	B	A	B	B	B	B	B	A	A	A	A	A	NA	A	B	A	A	A	A
Chr3_212591	3	212591	0.415518	A	A	A	B	A	H	B	A	B	B	A	B	B	A	A	A	B	B	B	A	B	B	A	A	B	B	A	B	A	B	B	B	B	B	A	A	A	A	A	A	A	B	A	A	A	A
Chr3_4298889	3	4298889	0.415523	A	A	A	B	A	H	B	A	B	B	A	B	B	A	A	A	B	B	B	A	B	B	A	A	B	B	A	B	NA	B	B	B	B	B	A	A	A	NA	A	A	A	B	A	A	A	A
Chr3_1647211	3	1647211	0.415528	A	A	A	B	A	H	B	A	B	B	A	B	B	A	A	A	B	B	B	A	B	B	A	A	B	B	A	B	A	B	B	B	B	B	A	A	A	A	A	A	A	B	A	A	A	A
Chr3_4553595	3	4553595	0.415662	A	A	A	B	A	H	B	A	B	B	A	B	B	A	A	A	B	B	B	A	B	B	A	A	B	B	A	B	A	B	B	B	B	B	A	A	A	A	A	A	A	B	A	A	A	A
Lsat_1_v5_g_3_1414	3		0.775839	A	A	A	NA	A	H	B	A	B	B	A	B	B	A	A	A	B	B	B	A	B	B	A	A	B	B	A	B	A	B	B	B	B	B	A	A	A	A	A	A	A	B	A	A	A	A
Lsat_1_v5_g_3_328	3		1.97431	A	A	A	B	A	H	B	A	B	B	A	B	B	A	A	A	B	B	B	A	B	B	A	A	B	B	A	B	A	B	B	B	B	B	A	A	A	A	A	A	A	B	A	A	A	A
Chr3_5870486	3	5870486	1.97431	A	A	A	B	A	H	B	A	B	B	A	B	B	A	A	A	B	B	B	A	B	B	A	A	B	B	A	B	A	B	B	B	B	B	A	A	A	A	A	A	A	B	NA	A	A	A
Chr3_6427885	3	6427885	1.97432	A	A	A	B	A	H	B	A	B	B	A	B	B	A	A	A	B	B	B	A	B	B	A	A	B	B	A	B	A	B	B	B	B	B	A	A	A	A	A	A	A	B	A	A	A	A
Chr3_5743899	3	5743899	1.97432	A	A	A	B	A	H	B	A	B	B	A	B	B	A	A	A	B	B	B	A	B	B	A	A	B	B	A	B	A	B	B	B	B	B	A	A	A	A	A	A	A	B	A	A	A	A
Chr3_11565060	3	11565060	9.17315	B	H	A	B	A	H	B	A	B	B	A	B	B	A	A	A	B	B	B	A	B	B	A	A	B	B	A	B	A	B	A	B	B	B	A	A	A	A	A	A	A	B	A	A	A	A
Lsat_1_v5_g_3_4588	3		9.33669	B	H	A	B	A	H	B	A	B	B	A	B	B	A	A	A	B	B	B	A	B	B	A	A	B	B	A	B	A	B	A	B	B	B	A	A	A	A	A	A	A	B	A	A	A	A
Lsat_1_v5_g_3_1136	3		9.3367	B	H	A	B	A	B	B	A	B	B	A	B	B	A	A	A	B	B	B	A	B	B	A	A	B	B	A	B	A	B	A	B	B	B	A	A	A	A	A	A	A	B	A	A	A	A
Lsat_1_v5_g_3_79	3		9.52384	B	A	A	B	A	H	B	A	B	B	A	NA	B	NA	A	A	B	B	B	A	B	B	A	A	B	NA	A	B	A	B	A	B	B	B	NA	A	A	A	A	NA	A	B	A	A	A	A
Chr3_14860930	3	14860930	9.52385	B	H	NA	B	A	H	B	A	B	B	NA	B	B	A	A	A	B	B	B	A	B	B	NA	A	B	B	A	B	NA	B	A	B	B	B	A	NA	A	A	A	A	A	B	A	A	NA	A
Chr3_31960329	3	31960329	17.1635	B	B	A	B	A	A	B	A	B	B	B	B	B	B	A	A	B	B	B	A	B	H	A	A	B	A	A	B	A	A	A	B	B	B	A	A	A	A	A	A	A	B	A	A	B	A
Chr3_38133026	3	38133026	20.8938	B	B	A	B	A	A	B	A	B	B	H	B	B	B	A	A	B	B	B	A	B	H	A	A	B	A	A	B	B	B	A	B	B	B	A	A	A	A	A	B	A	B	A	A	B	A
Chr3_38068043	3	38068043	20.8938	B	B	A	B	A	A	B	A	B	B	H	B	B	B	A	A	B	B	B	NA	B	H	A	A	B	A	A	B	B	B	A	B	B	B	A	A	A	A	A	B	A	B	A	A	B	A
Lsat_1_v5_g_3_177	3		26.5702	B	B	B	B	A	A	B	B	B	B	B	A	B	B	A	NA	B	B	B	A	B	H	A	A	B	A	A	A	B	B	B	B	B	B	NA	A	A	A	A	B	A	A	A	A	NA	A
Lsat_1_v5_g_3_2667	3		29.3452	B	B	B	B	A	A	B	B	B	B	B	A	B	B	A	A	B	B	B	A	B	B	A	NA	B	A	A	B	B	B	B	A	B	B	NA	B	B	A	A	B	A	A	A	A	B	A
Lsat_1_v5_g_3_2199	3		29.3452	B	B	B	B	A	A	B	B	B	B	B	A	B	B	A	A	B	B	B	A	B	H	A	A	B	A	A	B	B	B	B	A	B	B	B	B	B	A	NA	B	A	A	A	A	B	A
Chr3_48376089	3	48376089	29.3452	B	B	B	B	A	A	B	B	B	B	B	A	B	B	A	A	B	B	B	A	B	H	A	A	B	A	A	B	B	B	B	A	B	B	B	B	B	A	A	B	A	A	A	A	B	A
Chr3_50220776	3	50220776	29.3453	B	B	B	B	A	A	B	B	B	B	B	A	B	B	A	A	B	B	B	A	B	H	A	A	B	A	A	B	B	B	B	A	B	B	B	B	B	A	A	B	A	A	A	A	B	A
Lsat_1_v5_g_3_1253	3		33.2345	B	B	B	B	A	A	B	B	B	B	B	B	B	B	NA	A	B	NA	B	A	B	A	A	A	B	A	B	B	A	B	A	A	NA	B	B	B	B	NA	NA	B	A	A	A	A	B	A
Lsat_1_v5_g_3_2635	3		33.429	B	B	B	B	A	A	B	B	B	B	B	B	B	B	A	A	B	A	B	A	B	A	A	A	B	A	B	B	A	B	A	A	B	B	B	B	B	A	A	B	B	A	A	A	B	A
Lsat_1_v5_g_3_156	3		42.0395	B	B	B	B	A	A	B	B	B	B	B	B	B	B	A	B	B	A	B	A	B	A	A	A	A	A	B	B	A	B	B	A	B	A	NA	B	B	A	B	B	B	B	A	A	B	A
Chr3_72865570	3	72865570	47.0275	B	B	B	B	A	B	B	B	B	B	B	B	B	B	A	B	B	A	B	A	B	A	A	A	A	A	B	B	A	B	A	A	B	A	B	A	A	A	B	A	B	B	A	A	B	A
Chr3_73021975	3	73021975	47.0275	B	B	B	B	A	B	B	B	B	B	B	B	B	B	A	B	B	A	B	A	B	A	A	A	A	A	B	B	A	B	A	A	B	A	B	A	A	A	B	A	B	B	A	A	B	A
Lsat_1_v5_g_3_1890	3		47.0275	NA	B	B	B	A	B	B	B	B	B	B	B	B	B	NA	B	B	A	B	A	B	A	A	A	A	A	B	B	A	B	A	A	B	A	B	A	A	NA	B	A	B	B	NA	A	B	A
Lsat_1_v5_g_3_5949	3		47.3734	B	B	B	B	A	B	B	B	B	B	B	B	B	B	A	B	B	A	B	A	B	A	NA	A	A	A	B	B	A	B	A	A	B	A	B	A	A	NA	B	NA	B	B	A	A	B	A
Lsat_1_v5_g_3_31	3		47.749	B	B	B	B	A	B	B	B	B	B	B	B	B	B	A	B	B	A	B	A	B	A	A	A	A	A	B	B	A	B	A	A	B	H	B	A	A	A	B	A	B	B	A	A	B	A
Chr3_76120922	3	76120922	47.755	B	B	B	B	A	B	B	B	B	B	B	B	B	B	A	B	B	A	B	A	B	A	A	A	A	A	B	B	A	B	A	A	B	A	B	A	A	A	B	A	B	B	A	A	B	A
Chr3_77630390	3	77630390	49.2415	B	B	B	B	A	B	B	B	B	B	B	B	B	B	A	B	B	A	B	A	B	A	A	A	A	A	B	B	A	B	A	A	B	H	B	A	A	A	B	A	B	B	A	A	B	A
Chr3_77633904	3	77633904	49.2416	B	B	B	B	A	B	B	B	B	B	B	B	B	B	A	B	B	A	NA	A	B	A	A	A	A	A	B	B	A	B	A	NA	B	H	NA	A	A	A	B	A	B	B	A	NA	B	A
Chr3_77948731	3	77948731	49.5909	B	B	B	B	A	B	B	B	B	B	B	B	B	B	B	B	B	A	B	A	B	A	A	A	A	A	B	B	A	B	A	A	B	H	B	A	A	A	B	A	B	B	A	A	B	A
Chr3_79198195	3	79198195	49.9425	B	B	B	B	A	B	B	B	B	B	B	B	B	B	B	B	B	A	B	A	B	A	A	A	A	A	B	B	A	B	A	A	B	H	B	A	A	A	B	A	B	B	A	A	B	A
Chr3_79198173	3	79198173	49.9426	B	B	B	B	A	B	B	B	B	B	B	B	B	B	B	B	B	A	B	A	B	A	A	A	A	A	B	B	A	B	A	A	B	H	B	A	A	A	B	A	B	B	A	A	B	A
Lsat_1_v5_g_3_3563	3		50.2911	B	B	B	B	A	NA	B	B	B	B	B	B	B	B	B	B	B	A	B	A	B	A	A	A	A	A	B	B	A	B	A	A	B	H	B	A	A	A	B	A	B	B	A	A	B	A
Lsat_1_v5_g_3_7285	3		50.6556	B	B	B	B	NA	NA	B	B	B	B	NA	B	B	B	B	NA	B	A	B	A	B	A	A	A	NA	A	B	B	NA	B	A	A	B	NA	B	A	A	A	NA	A	B	B	A	A	B	A
Lsat_1_v5_g_3_2338	3		50.6557	B	B	B	B	A	B	B	B	B	B	B	B	B	B	B	B	B	A	B	A	B	A	A	A	A	A	B	B	A	B	A	A	B	H	B	A	A	A	B	A	B	B	A	A	B	A
Lsat_1_v5_g_3_610	3		50.6557	NA	NA	B	B	A	B	B	B	B	B	B	B	B	B	B	B	B	A	B	A	B	A	A	A	A	A	B	B	A	NA	A	A	NA	A	B	A	A	NA	B	NA	B	B	A	A	B	A
Lsat_1_v5_g_3_6737	3		50.6557	B	B	B	B	A	B	B	B	NA	B	B	B	B	B	B	B	B	A	NA	A	B	A	A	A	A	A	B	B	A	B	A	A	B	B	B	A	A	A	NA	A	B	B	A	A	B	A
Chr3_74269021	3	74269021	51.005	B	B	B	B	A	B	B	B	B	B	B	B	B	B	B	B	B	A	B	A	B	A	A	A	A	A	B	B	A	B	A	A	B	H	B	A	A	A	B	A	B	B	A	A	B	A
Chr3_79893027	3	79893027	51.005	B	B	B	B	A	B	B	B	B	B	B	B	B	B	B	B	B	A	B	A	B	A	A	A	A	A	B	B	A	B	A	A	B	H	B	A	A	A	B	A	B	B	A	A	B	A
Chr3_80839966	3	80839966	51.2812	B	B	B	B	A	B	B	B	B	B	B	B	B	B	B	B	B	A	B	A	B	A	A	A	A	A	B	B	A	B	A	A	B	H	B	A	A	A	B	A	B	B	A	A	B	A
Chr3_90057592	3	90057592	60.3551	A	B	A	B	A	B	B	B	A	B	B	B	B	B	B	B	B	A	B	A	B	A	A	A	B	A	B	B	A	B	A	A	B	H	B	A	A	A	B	A	B	B	A	NA	B	A
Chr3_90845598	3	90845598	62.5945	A	B	A	B	A	B	B	B	A	B	B	B	B	B	B	B	B	A	B	A	B	A	A	A	B	A	B	B	H	B	A	A	B	H	B	A	A	A	B	A	A	A	A	A	B	A
Chr3_91618122	3	91618122	63.0441	A	B	A	B	A	B	B	B	A	B	B	B	B	B	B	B	B	A	B	A	B	A	A	A	B	A	B	B	H	B	A	A	B	H	B	A	A	A	B	A	A	A	A	A	B	A
Lsat_1_v5_g_3_2742	3		63.3428	A	B	A	B	A	B	B	B	NA	B	B	B	B	B	B	B	B	A	B	A	B	A	A	A	B	A	B	B	H	B	A	A	B	H	B	A	A	A	B	A	A	A	A	A	B	A
Lsat_1_v5_g_3_660	3		63.3428	A	B	A	B	A	B	B	B	A	B	B	B	NA	B	B	B	B	A	NA	A	B	A	A	A	B	A	B	B	B	B	A	A	B	A	NA	A	A	A	B	NA	A	A	A	A	B	A
Lsat_1_v5_g_3_800	3		63.3428	A	B	A	B	A	B	B	B	A	B	B	B	B	B	B	B	B	A	B	A	B	A	A	A	B	A	B	B	H	B	A	A	B	H	B	A	A	A	B	A	A	A	A	A	B	A
Lsat_1_v5_g_3_4351	3		64.2274	A	B	NA	B	A	B	B	B	A	B	B	NA	B	B	B	B	B	A	B	A	B	A	A	A	B	A	B	B	NA	B	A	A	B	H	NA	A	A	A	B	A	A	A	A	B	B	A
Chr3_94903466	3	94903466	64.2274	A	B	A	B	A	B	B	B	A	B	B	B	B	B	B	B	B	A	B	A	B	A	A	A	B	A	B	B	A	B	A	A	B	H	B	A	A	A	B	A	A	A	A	B	B	A
Lsat_1_v5_g_3_4382	3		78.8228	A	B	A	B	H	H	H	B	B	B	B	A	H	H	B	B	A	B	B	A	B	B	A	H	A	A	B	B	A	B	B	A	A	B	B	A	H	A	B	A	H	A	B	B	A	A
Chr3_119920450	3	119920450	81.0512	A	A	A	B	A	A	A	B	B	B	B	A	A	H	B	B	A	B	B	A	B	B	A	A	A	A	B	B	A	B	A	A	A	B	B	A	A	A	B	A	A	A	B	A	A	B
Chr3_121648718	3	121648718	81.2643	A	A	A	B	A	A	A	B	B	B	B	A	A	H	B	B	A	B	B	A	B	B	B	A	A	A	B	B	A	B	A	A	A	B	B	A	A	A	B	A	A	A	B	A	A	B
Chr3_122961709	3	122961709	81.2643	A	A	A	B	A	A	A	B	B	B	B	A	A	H	B	B	A	B	B	A	B	B	B	A	A	A	B	B	A	B	A	A	A	B	B	A	A	A	B	A	A	A	B	A	A	B
Lsat_1_v5_g_3_1251	3		81.2643	A	A	A	B	A	A	A	B	B	B	B	A	A	H	B	B	A	B	B	A	B	B	B	A	A	A	NA	B	A	B	A	A	A	B	B	A	A	A	B	A	NA	A	B	A	A	B
Lsat_1_v5_g_3_2289	3		84.892	A	A	A	B	H	H	A	B	B	B	B	H	H	B	B	B	H	B	B	A	B	B	B	A	A	A	B	B	H	B	A	NA	A	B	NA	A	NA	A	H	A	A	H	B	NA	A	B
Chr3_130589466	3	130589466	84.8921	A	A	A	B	A	A	A	B	B	B	B	A	A	B	B	B	A	B	B	A	B	B	B	A	A	A	B	B	A	B	A	A	A	B	B	A	A	A	A	A	A	A	B	A	A	B
Chr3_131191063	3	131191063	84.8921	A	A	A	B	A	A	A	B	B	B	B	A	A	B	B	B	A	B	B	A	B	B	B	A	A	A	B	B	A	B	A	A	A	B	B	A	A	A	A	A	A	A	B	A	A	B
Chr3_130268045	3	130268045	84.8921	A	A	A	B	A	A	A	B	B	B	B	A	A	B	B	B	A	B	B	A	B	B	B	A	A	A	B	B	A	B	A	A	A	B	B	A	A	A	A	A	A	A	B	A	A	B
Lsat_1_v5_g_3_640	3		85.2826	A	A	A	B	A	A	A	B	B	B	B	A	A	B	B	B	A	B	B	A	B	B	NA	A	A	A	B	NA	A	B	A	A	A	B	B	A	A	A	NA	A	A	A	B	A	A	B
Lsat_1_v5_g_3_296	3		85.2826	A	A	A	B	A	A	A	B	NA	NA	B	A	A	B	B	B	A	B	B	A	B	B	B	A	A	A	B	NA	A	B	A	A	A	B	B	A	A	A	A	A	A	A	B	A	A	B
Chr3_132356618	3	132356618	85.2826	A	A	A	B	A	A	A	B	B	B	B	A	A	B	B	B	A	B	B	A	B	B	B	A	A	NA	B	B	A	B	A	A	NA	B	B	NA	A	A	NA	A	A	A	B	A	A	B
Chr3_143295101	3	143295101	89.9476	A	A	A	B	A	A	A	B	B	B	A	A	A	A	H	B	A	B	B	A	B	B	B	A	B	B	B	B	A	B	A	A	A	B	B	A	A	A	A	A	A	A	B	A	A	B
Lsat_1_v5_g_3_3576	3		90.0451	NA	A	NA	NA	A	A	A	NA	B	B	A	A	A	A	H	B	A	B	B	A	B	B	B	A	B	B	B	B	A	B	A	A	A	B	B	A	A	NA	A	A	A	A	B	A	NA	B
Lsat_1_v5_g_3_373	3		90.0451	A	A	A	B	A	A	A	NA	B	B	A	A	A	A	H	B	A	B	B	A	B	B	B	A	B	B	B	B	A	B	A	A	A	B	B	A	A	A	A	A	A	A	B	A	A	B
Lsat_1_v5_g_3_500	3		92.6365	A	A	A	B	A	A	A	B	B	B	A	A	A	A	H	B	A	B	B	A	B	B	B	A	B	B	B	A	B	A	A	A	A	B	B	A	A	A	A	NA	A	A	B	NA	A	B
Lsat_1_v5_g_3_4877	3		94.9335	A	A	A	B	A	A	A	B	NA	B	A	A	A	B	B	B	NA	B	B	A	B	B	B	A	B	B	B	A	B	A	A	A	A	B	B	A	A	A	A	A	A	A	NA	A	A	B
Lsat_1_v5_g_3_473	3		94.9346	A	A	A	B	A	A	A	B	B	B	A	A	A	B	B	B	A	B	B	A	B	B	B	A	B	B	B	A	B	A	A	A	A	B	B	A	A	A	A	A	A	A	B	A	A	B
Lsat_1_v5_g_3_3469	3		95.6096	A	A	A	B	A	A	A	B	B	B	A	A	A	B	B	B	A	B	B	B	B	B	B	A	B	B	B	NA	B	A	A	A	NA	B	B	A	A	A	NA	A	A	A	B	A	A	B
Chr3_151031562	3	151031562	95.9823	A	A	A	B	A	A	A	B	B	B	A	A	A	B	B	B	A	B	B	B	B	B	B	A	B	B	B	A	B	A	A	A	A	B	B	A	A	A	A	A	A	A	B	A	A	B
Chr3_151018201	3	151018201	95.9823	A	A	A	B	A	A	A	B	B	B	A	A	A	B	B	B	A	B	B	B	B	B	B	A	B	B	B	A	B	A	A	A	A	B	B	A	A	A	A	A	A	A	B	A	A	B
Chr3_152222851	3	152222851	95.9823	A	A	A	B	A	A	A	B	B	B	A	A	H	B	B	B	A	B	B	A	B	B	B	A	B	B	B	A	B	A	A	A	A	B	B	A	A	A	A	A	A	A	B	A	A	B
Chr3_154282052	3	154282052	96.8154	A	A	A	B	A	A	A	B	B	B	A	A	A	B	B	B	A	B	B	A	B	B	B	A	B	B	B	A	B	A	A	A	A	A	B	A	A	A	A	A	A	A	B	A	A	B
Chr3_154584412	3	154584412	96.8154	A	A	A	B	A	A	A	B	B	B	A	A	A	B	B	B	A	B	B	A	B	B	B	A	B	B	B	A	B	A	A	A	A	A	B	A	A	A	A	A	A	A	B	A	A	B
Lsat_1_v5_g_3_290	3		96.8154	NA	A	NA	B	A	A	A	B	B	B	A	A	A	B	B	B	A	B	B	A	B	B	B	A	B	B	B	A	B	A	A	A	A	A	NA	A	A	NA	A	A	A	A	B	A	A	B
Lsat_1_v5_g_3_2463	3		98.2275	A	A	A	B	A	A	A	B	B	B	A	A	A	B	A	B	A	B	B	A	B	A	B	A	B	B	B	A	B	A	A	A	A	A	B	A	A	A	A	A	A	A	B	A	A	H
Lsat_1_v5_g_3_97	3		100.389	B	A	A	B	A	A	A	B	B	B	A	A	A	B	A	NA	A	B	B	A	B	A	B	A	B	B	B	A	B	A	A	A	A	H	B	A	A	A	A	NA	A	A	B	A	A	B
Chr3_156863976	3	156863976	100.684	B	A	A	B	A	A	A	B	B	B	A	A	A	B	A	B	A	B	B	A	B	A	B	A	B	B	B	A	B	A	A	A	A	H	B	A	A	A	A	A	A	A	B	A	A	B
Chr3_160501543	3	160501543	101.412	B	A	A	B	A	A	A	B	B	B	A	A	A	B	A	B	B	B	B	A	B	A	B	A	B	B	B	A	B	A	A	A	A	H	B	A	A	A	A	A	A	A	B	A	A	B
Chr3_161565321	3	161565321	101.412	B	A	A	B	H	A	A	B	B	B	A	A	A	B	A	B	B	B	B	A	B	A	B	H	B	B	B	A	B	A	A	A	NA	H	B	A	A	A	A	H	A	A	B	A	A	B
Chr3_161902911	3	161902911	101.412	B	A	A	B	A	A	A	B	B	B	A	NA	A	B	A	B	B	B	B	A	B	A	B	A	B	B	B	A	B	A	A	H	A	H	B	A	A	A	A	A	A	A	B	A	A	B
Chr3_160808743	3	160808743	101.412	B	A	A	B	A	A	A	B	B	B	A	A	A	B	A	B	B	B	B	A	B	A	B	A	B	B	B	A	B	A	A	A	A	H	B	A	A	A	A	A	A	A	B	A	A	B
Lsat_1_v5_g_3_5272	3		101.928	B	A	A	B	A	A	A	B	B	B	A	A	A	B	A	B	B	B	B	A	B	A	B	A	B	B	B	NA	B	A	A	A	A	B	B	A	A	A	A	A	A	A	B	A	A	B
Lsat_1_v5_g_3_4458	3		101.928	B	A	A	B	A	A	A	B	B	B	A	A	A	B	A	B	B	B	B	A	B	A	B	A	B	B	B	A	B	A	A	A	A	H	B	A	A	A	A	A	A	A	B	A	A	H
Lsat_1_v5_g_3_661	3		101.928	B	A	A	B	A	A	A	B	B	B	A	A	A	B	A	B	B	B	B	A	B	A	B	A	B	B	B	A	B	A	A	A	A	H	B	A	A	A	A	A	A	A	B	A	A	B
Chr9_6426948	9	6426948	113.484	B	A	A	B	B	B	A	B	B	H	A	A	A	B	A	B	B	B	B	A	A	A	B	H	B	B	B	A	A	A	B	A	A	B	B	B	A	A	A	A	A	A	A	B	B	B
Chr3_172420967	3	172420967	116.843	B	A	A	B	B	B	A	B	B	B	B	A	B	B	A	B	B	B	B	A	A	A	B	A	B	B	B	A	A	A	B	A	A	B	B	B	A	A	A	A	A	A	A	B	B	B
Chr3_177723004	3	177723004	116.843	B	A	A	B	B	B	A	B	B	B	B	A	B	B	A	B	B	B	B	A	A	A	B	A	B	B	B	A	A	A	B	A	A	B	B	NA	A	A	A	A	A	A	A	B	B	B
Lsat_1_v5_g_3_2443	3		117.145	B	H	A	B	B	B	A	B	B	B	B	A	B	B	A	B	B	B	B	A	H	A	B	A	B	B	B	A	A	A	B	A	A	B	B	B	H	H	A	A	A	A	A	B	B	B
Lsat_1_v5_g_3_5494	3		117.145	B	A	A	B	B	B	A	B	B	B	B	A	B	B	A	B	B	B	NA	A	A	A	B	A	B	B	B	A	A	NA	B	A	A	B	B	NA	A	A	A	A	A	A	A	B	B	B
Lsat_1_v5_g_3_6159	3		117.145	B	A	A	B	B	B	A	B	B	B	B	A	B	B	A	B	B	NA	B	A	A	A	B	A	B	B	B	A	A	A	B	A	NA	B	NA	B	A	NA	A	A	A	A	A	B	B	B
Lsat_1_v5_g_3_2670	3		117.363	B	A	A	B	B	B	A	B	B	B	B	A	B	B	A	B	B	B	B	A	A	A	B	A	B	B	B	A	A	A	B	A	A	B	B	B	A	A	A	A	A	NA	A	B	B	B
Lsat_1_v5_g_3_4640	3		120.56	B	A	A	B	B	B	A	NA	B	B	NA	A	B	B	A	B	B	B	B	A	A	A	B	A	B	B	B	B	A	A	A	A	B	B	B	B	A	A	A	A	A	A	A	B	B	B
Lsat_1_v5_g_3_805	3		121.34	B	A	A	B	B	B	A	B	NA	A	B	A	B	B	A	B	B	B	B	A	A	A	B	A	B	B	B	B	A	A	A	A	B	B	B	B	A	NA	A	A	A	A	A	B	B	B
Chr3_188685811	3	188685811	122.174	B	A	A	B	B	B	A	B	B	A	NA	A	B	B	A	H	B	H	B	A	A	A	A	A	B	B	B	B	A	A	A	A	B	B	B	B	A	A	A	A	A	NA	A	B	B	B
Chr3_189155107	3	189155107	124.501	B	B	A	B	B	B	A	B	B	A	B	A	B	B	A	B	B	H	B	A	A	A	A	A	B	B	A	B	A	A	A	A	B	B	B	B	A	A	A	A	A	A	A	H	B	B
Lsat_1_v5_g_3_1036	3		124.501	B	B	A	H	B	B	A	B	B	A	B	A	B	B	A	B	B	B	B	A	A	A	A	A	B	B	A	NA	A	A	A	NA	B	B	B	B	A	NA	A	A	A	A	A	B	B	B
Lsat_1_v5_g_3_3676	3		124.501	B	B	A	B	B	B	A	B	B	A	B	A	B	B	A	B	B	A	B	A	A	A	A	A	B	B	A	B	A	NA	A	A	B	B	B	B	A	A	NA	NA	A	A	A	A	B	B
Chr3_191180064	3	191180064	124.969	B	B	A	B	B	B	A	B	B	A	B	A	B	B	A	B	A	H	B	A	A	A	A	A	B	B	A	B	A	A	A	A	B	B	B	B	A	A	A	A	A	A	A	H	B	B
Chr3_191180042	3	191180042	124.969	B	B	A	B	B	B	A	B	B	A	B	A	B	B	A	B	A	H	B	A	A	A	A	A	B	B	A	B	A	A	A	A	B	B	B	B	A	A	A	A	A	A	A	H	B	B
Chr3_193654570	3	193654570	129.262	B	B	A	B	B	B	A	B	B	A	B	A	B	A	A	B	A	H	B	A	A	A	A	A	A	B	A	B	A	A	A	A	B	B	B	B	A	A	A	A	A	A	A	A	B	B
Lsat_1_v5_g_3_648	3		129.262	B	B	A	B	B	NA	A	B	B	A	B	A	B	A	A	B	NA	H	B	A	A	A	A	A	A	B	A	B	A	A	A	A	B	B	B	B	A	NA	NA	A	A	A	A	A	B	B
Chr3_194991702	3	194991702	129.962	B	B	A	B	B	B	A	B	B	A	B	A	B	A	A	B	A	B	B	A	A	A	A	A	A	B	A	B	A	A	A	A	B	B	B	B	A	A	A	A	A	A	A	A	B	B
Lsat_1_v5_g_3_1119	3		130.285	B	B	A	B	B	B	A	B	B	A	B	A	B	A	A	B	A	B	B	A	A	A	A	A	A	B	A	B	B	A	A	A	B	B	B	B	A	A	A	A	A	A	A	A	B	B
Chr3_198051763	3	198051763	130.285	B	B	A	B	B	B	A	B	B	A	B	A	B	A	A	B	A	B	B	A	A	A	A	A	A	B	A	B	B	A	A	A	B	B	B	B	A	A	A	A	A	A	A	A	B	B
Chr3_197717367	3	197717367	130.562	B	B	A	B	B	B	A	B	B	A	B	A	B	A	A	B	A	B	B	A	A	A	A	A	A	B	A	B	B	A	A	A	B	B	B	B	A	A	A	A	A	A	A	A	B	B
Lsat_1_v5_g_3_4349	3		130.562	B	B	A	B	B	B	A	B	B	A	B	A	B	A	A	B	A	B	B	A	A	A	A	A	NA	B	A	B	B	A	NA	A	NA	B	B	B	A	A	A	A	A	A	A	A	B	B
Chr3_195805473	3	195805473	130.911	B	B	A	B	B	B	A	B	B	A	B	A	B	A	A	B	A	B	B	A	A	A	A	A	A	B	A	B	B	A	A	A	B	B	A	B	A	A	A	A	A	A	A	A	B	B
Lsat_1_v5_g_3_3212	3		130.911	B	B	A	B	B	B	A	B	B	A	B	A	B	A	A	B	A	B	B	A	NA	A	A	A	A	B	A	B	B	A	A	A	B	B	A	B	A	A	A	A	A	A	A	A	B	B
Lsat_1_v5_g_3_2085	3		131.151	B	B	A	B	B	B	A	B	B	A	B	A	B	A	A	B	A	B	B	A	A	A	A	A	A	B	A	B	B	A	A	A	B	B	A	B	A	A	A	A	A	A	A	A	B	NA
Lsat_1_v5_g_3_2378	3		132.258	B	B	A	B	B	B	A	B	B	A	B	A	B	A	A	B	A	B	B	A	A	A	A	A	A	B	A	B	B	A	A	A	B	B	A	B	A	A	A	A	A	A	A	A	B	B
Lsat_1_v5_g_3_121	3		132.258	B	B	A	B	B	B	A	B	B	A	B	A	B	A	A	B	A	B	B	A	A	A	A	A	A	B	A	B	B	A	A	A	B	B	NA	B	A	A	A	A	A	A	A	A	B	B
Chr3_201176117	3	201176117	132.258	B	B	A	B	B	B	A	B	B	A	B	A	B	A	A	B	A	B	B	A	A	A	A	A	A	B	A	B	B	A	A	A	B	B	A	B	A	A	A	A	A	A	A	A	B	B
Chr3_204053484	3	204053484	132.258	B	B	A	B	B	B	A	B	B	A	B	A	B	A	A	B	A	B	B	A	A	A	A	A	A	B	A	B	B	A	A	A	B	B	A	B	A	A	A	A	A	A	NA	NA	B	B
Lsat_1_v5_g_3_2320	3		132.258	B	B	A	NA	B	B	A	B	NA	A	B	NA	B	A	A	B	A	B	B	A	A	A	A	A	A	B	A	B	B	A	A	A	B	B	A	B	A	A	A	A	A	A	A	A	B	B
Lsat_1_v5_g_3_2606	3		132.258	B	B	A	B	B	NA	A	B	B	A	B	A	NA	A	A	B	A	B	NA	A	A	A	A	A	A	B	A	B	B	A	A	A	B	B	A	B	A	A	A	A	A	A	A	A	B	B
Lsat_1_v5_g_3_2026	3		132.258	B	B	A	B	B	B	A	B	B	A	B	A	B	A	A	B	A	B	B	NA	A	A	A	A	A	B	A	B	B	A	A	A	B	B	A	B	A	A	A	A	A	A	A	A	B	B
Lsat_1_v5_g_3_1748	3		132.258	B	B	A	B	B	B	A	B	B	A	B	A	B	A	A	B	A	B	B	A	A	A	A	A	A	B	A	B	B	A	A	A	B	B	A	B	A	A	A	A	A	NA	A	A	B	NA
Chr3_200974498	3	200974498	132.258	B	B	A	B	B	B	A	B	B	A	B	A	B	A	A	B	A	B	B	A	A	A	A	A	A	B	A	B	B	A	A	A	B	B	A	B	A	A	A	A	A	A	A	A	B	B
Chr3_201176148	3	201176148	132.258	B	B	A	B	B	B	A	B	B	A	B	A	B	A	A	B	A	B	B	A	A	A	A	A	A	B	A	B	B	A	A	A	B	B	A	B	A	A	A	A	A	A	A	A	B	B
Lsat_1_v5_g_3_975	3		132.875	B	B	A	B	B	B	A	B	B	A	B	A	B	A	A	B	A	B	B	A	A	A	H	A	A	B	A	B	B	A	A	A	B	B	A	B	A	A	A	A	A	A	A	A	B	B
Chr3_204400338	3	204400338	132.875	B	B	A	B	B	B	A	B	B	A	B	A	B	A	A	B	A	B	B	A	A	A	B	A	A	B	A	B	B	A	A	A	B	B	A	B	A	A	A	A	A	A	A	A	B	B
Lsat_1_v5_g_3_1972	3		135.431	B	B	A	B	B	B	A	B	B	A	B	A	B	A	A	B	A	B	B	A	A	A	B	A	A	B	A	B	B	A	A	A	B	B	A	B	A	A	A	A	A	A	B	A	B	B
Lsat_1_v5_g_3_2533	3		135.431	B	B	A	B	B	B	A	B	B	A	B	A	B	A	A	B	A	B	B	A	A	A	B	A	A	B	A	B	B	A	A	A	B	B	A	B	A	A	A	A	A	A	B	A	B	B
Lsat_1_v5_g_3_1540	3		135.431	B	NA	A	B	B	B	A	B	B	A	B	A	B	A	A	B	A	B	B	A	NA	A	B	A	A	B	A	NA	B	A	A	A	B	B	NA	B	A	NA	A	A	A	A	NA	A	B	B
Lsat_1_v5_g_3_985	3		135.431	B	B	A	B	B	B	A	B	B	A	B	A	B	A	A	H	A	B	B	A	A	A	B	A	A	B	A	B	B	A	A	A	B	B	A	B	A	A	A	A	A	A	B	A	B	B
Lsat_1_v5_g_3_8192	3		135.431	B	B	A	B	B	B	A	B	B	A	B	A	B	A	A	B	A	B	B	A	A	A	B	A	A	B	A	B	B	A	A	A	B	B	A	B	A	A	A	A	A	A	B	NA	B	B
Chr3_212730282	3	212730282	135.705	B	B	A	B	B	B	A	B	B	A	B	A	B	A	NA	B	NA	B	B	A	A	A	B	A	A	B	A	B	B	A	A	NA	B	B	A	B	A	NA	A	A	A	A	B	NA	B	B
Chr3_213395045	3	213395045	135.705	B	B	A	B	B	B	A	B	B	A	B	A	B	A	A	B	A	B	B	A	A	A	B	A	A	B	A	B	B	A	A	A	B	B	A	B	A	A	A	A	A	A	B	A	B	B
Chr3_217597582	3	217597582	135.767	B	B	A	B	B	B	A	B	B	A	B	A	B	A	A	B	A	B	B	A	A	A	B	A	A	B	A	B	B	A	A	A	B	B	A	B	A	A	A	A	A	A	B	A	B	B
Lsat_1_v5_g_3_5787	3		141.223	B	B	A	B	B	B	A	B	B	A	B	A	B	A	A	B	A	B	B	A	A	H	B	A	A	NA	A	B	B	A	A	A	B	B	NA	B	B	A	A	A	A	A	B	A	B	B
Lsat_1_v5_g_3_9175	3		141.223	NA	B	NA	B	B	NA	A	B	B	A	B	A	B	A	A	B	A	B	B	A	A	A	B	A	A	A	NA	B	B	A	A	A	B	B	A	B	B	A	A	A	A	A	B	A	B	B
Chr3_227461519	3	227461519	141.223	B	B	A	B	B	B	A	B	B	A	B	A	B	A	A	B	A	B	B	A	NA	A	B	A	A	A	A	B	B	A	A	A	B	B	A	B	B	NA	A	A	A	A	B	A	B	B
Lsat_1_v5_g_3_5895	3		141.223	B	B	NA	B	B	B	A	B	B	A	B	A	B	A	A	B	A	NA	B	A	A	A	B	A	NA	A	A	B	B	A	A	A	B	B	A	B	B	A	A	A	A	A	B	A	B	H
Lsat_1_v5_g_3_4594	3		141.223	B	B	A	B	B	B	A	B	B	A	B	A	B	A	A	B	A	B	B	A	A	A	B	A	A	NA	A	B	B	A	A	A	B	B	A	B	B	A	A	A	A	A	NA	A	B	H
Lsat_1_v5_g_3_4653	3		141.223	B	B	A	B	B	B	NA	B	B	NA	B	A	B	A	A	B	A	B	B	A	A	A	B	A	A	A	NA	B	B	A	A	A	B	B	A	B	B	A	A	A	A	A	B	A	B	B
Lsat_1_v5_g_3_5323	3		141.73	B	B	A	B	B	B	A	B	B	A	B	A	B	NA	A	B	A	B	B	A	A	A	B	A	A	A	A	B	NA	A	A	A	NA	B	A	NA	B	A	A	A	A	A	B	A	B	B
Lsat_1_v5_g_3_1339	3		146.577	B	B	A	B	B	NA	A	NA	B	A	B	A	B	B	A	A	A	B	B	A	A	A	B	A	B	NA	A	B	NA	A	A	A	B	A	A	B	B	B	A	A	A	A	B	A	B	B
Lsat_1_v5_g_3_1904	3		146.577	B	B	A	B	B	A	A	B	B	A	B	A	B	B	A	A	A	B	B	A	A	A	B	A	B	A	A	B	B	A	A	A	B	A	A	B	B	B	A	A	A	A	B	A	B	B
Chr3_247333381	3	247333381	146.856	B	B	NA	B	B	A	A	B	B	A	B	NA	B	B	NA	A	A	B	B	A	A	A	B	NA	B	A	NA	B	B	NA	A	A	B	NA	A	B	B	B	A	A	A	A	B	A	B	B
Chr3_247409345	3	247409345	146.856	B	B	A	B	B	A	A	B	B	A	B	A	NA	B	A	A	A	B	B	A	A	A	B	A	B	A	A	B	B	A	A	A	B	A	A	B	B	B	A	A	NA	A	B	A	B	B
Chr3_251622243	3	251622243	147.965	B	B	A	B	B	A	A	B	B	A	B	A	B	B	A	A	A	B	B	A	A	A	B	A	B	A	A	B	B	A	A	A	B	A	A	B	B	B	A	A	A	A	B	A	B	B
Chr3_253578051	3	253578051	148.698	B	B	A	B	B	A	A	B	B	A	B	A	B	B	A	A	A	B	B	A	A	A	B	A	B	A	A	B	B	A	A	A	B	A	A	B	B	B	A	A	A	A	B	A	B	B
Lsat_1_v5_g_3_1839	3		148.969	B	B	A	B	B	A	A	B	B	A	B	A	B	B	A	A	A	B	B	A	A	A	B	A	B	A	A	B	B	A	A	A	B	A	A	B	B	B	A	A	A	A	B	A	B	B
Lsat_1_v5_g_3_2973	3		148.969	B	B	A	B	B	A	NA	B	B	A	B	A	B	B	A	A	A	B	B	A	A	A	B	A	B	A	A	B	B	A	A	A	NA	A	A	B	B	B	NA	A	A	A	B	A	B	B
Lsat_1_v5_g_3_6218	3		148.97	B	B	A	NA	B	A	A	B	B	A	B	A	B	B	A	A	A	B	B	A	A	A	B	A	B	A	A	B	NA	A	A	A	B	A	A	B	B	NA	A	A	A	A	B	A	B	B
Lsat_1_v5_g_3_3773	3		148.97	B	B	A	B	B	A	A	B	B	A	B	A	B	B	A	A	A	B	B	A	A	A	B	A	B	A	A	B	B	A	A	A	B	A	A	B	B	B	A	A	A	A	B	A	B	B
Lsat_1_v5_g_3_2495	3		148.97	B	B	A	B	B	A	A	B	B	A	B	A	B	B	A	A	A	B	B	A	A	NA	B	A	B	A	A	B	B	A	A	A	NA	NA	A	B	NA	NA	A	A	A	A	B	A	B	H
Lsat_1_v5_g_4_3455	4		0	A	B	A	A	NA	A	A	B	A	B	B	B	A	B	A	A	A	B	NA	A	A	A	B	B	B	A	B	B	B	B	B	NA	B	B	B	A	A	B	B	NA	A	B	A	NA	H	A
Lsat_1_v5_g_4_5364	4		5e-06	A	B	A	A	NA	H	A	B	A	B	B	B	A	B	A	A	A	B	B	A	A	A	B	B	B	H	B	B	B	B	B	B	B	B	B	A	A	NA	B	H	A	B	NA	B	A	A
Lsat_1_v5_g_4_3196	4		1e-05	A	B	A	A	A	NA	A	B	A	B	B	B	A	B	A	A	A	B	B	A	A	A	B	B	B	NA	B	B	B	B	B	B	B	B	B	H	A	NA	NA	A	A	B	A	B	A	A
Lsat_1_v5_g_4_529	4		1.5e-05	A	B	A	A	A	H	A	B	A	B	B	B	A	B	A	A	A	B	B	A	A	A	B	NA	B	B	B	B	B	B	B	NA	B	B	B	A	A	B	B	B	A	B	NA	B	H	H
Chr4_78076	4	78076	0.784733	A	B	A	A	A	H	A	B	A	B	B	B	A	B	A	A	A	B	B	A	A	A	B	B	B	H	B	B	B	B	B	B	B	B	B	A	A	B	B	H	A	B	A	B	H	A
Chr4_1647492	4	1647492	0.784738	A	B	A	A	A	H	A	B	A	B	B	B	A	B	A	A	A	B	B	A	A	A	B	B	B	H	B	B	B	B	B	B	B	B	B	A	A	B	B	H	NA	B	A	B	H	NA
Chr4_2316937	4	2316937	1.07281	A	B	A	A	A	H	A	B	A	B	B	B	A	B	A	A	A	A	B	A	A	A	B	B	B	H	B	B	B	B	B	B	B	B	B	A	A	B	B	H	A	B	A	B	H	A
Chr4_5816837	4	5816837	3.34417	A	B	A	A	A	H	A	B	A	B	A	B	A	B	A	A	A	A	B	A	A	A	B	B	B	H	B	B	B	B	B	B	B	B	B	A	A	B	B	H	A	B	A	B	H	A
Chr4_5643257	4	5643257	3.34417	A	B	A	A	A	H	A	B	A	B	A	B	A	B	A	A	A	A	B	A	A	A	B	B	B	H	B	B	B	B	B	B	B	B	B	A	A	B	B	H	A	B	A	B	H	A
Chr4_6081960	4	6081960	3.34418	A	B	A	A	A	H	A	B	A	B	A	B	A	B	A	A	A	A	B	A	A	A	B	B	B	H	B	B	B	B	B	B	B	B	B	A	A	B	B	H	A	B	A	B	H	A
Lsat_1_v5_g_4_2236	4		3.34418	A	B	A	A	A	H	A	B	A	B	A	B	A	B	A	A	A	A	B	A	A	A	B	B	B	H	B	NA	B	B	B	B	B	B	B	A	A	B	B	NA	A	B	A	B	H	A
Lsat_1_v5_g_4_1884	4		3.77416	A	B	A	A	A	B	A	B	A	B	A	B	A	B	A	A	A	A	B	A	A	A	B	B	B	H	B	B	NA	B	B	B	B	B	B	A	A	B	B	B	A	B	A	B	H	A
Chr4_7555310	4	7555310	3.77417	A	B	A	A	A	H	A	B	A	B	A	B	A	B	A	A	A	A	B	A	A	A	B	B	B	H	B	B	B	B	B	B	B	B	B	A	A	B	B	H	A	B	A	B	H	A
Chr4_8426410	4	8426410	5.654	A	B	A	A	A	H	A	B	A	B	A	B	A	B	A	A	A	A	B	A	A	A	B	B	B	B	B	B	B	B	B	B	B	B	B	A	A	B	B	H	A	B	A	B	H	A
Chr4_8804970	4	8804970	5.98476	A	B	A	A	A	H	A	B	A	B	A	B	A	B	A	A	A	A	B	A	A	A	B	B	B	B	B	B	B	B	B	B	B	B	B	A	A	B	B	H	A	B	A	B	H	A
Lsat_1_v5_g_4_4467	4		6.87869	A	B	A	NA	A	B	A	B	A	B	A	B	A	B	A	A	A	A	B	A	A	A	B	B	B	B	B	B	B	B	B	B	NA	NA	B	A	A	B	B	NA	A	B	A	B	H	A
Lsat_1_v5_g_4_3666	4		6.87869	A	B	A	A	A	H	A	B	A	B	A	B	NA	B	A	A	A	A	B	A	A	A	B	B	B	B	B	B	B	B	B	B	B	B	B	A	NA	B	B	NA	A	B	A	B	H	A
Lsat_1_v5_g_4_4737	4		7.01113	A	B	A	A	A	H	A	B	A	B	A	B	A	B	A	A	A	A	B	A	A	A	B	B	B	B	B	B	B	B	B	B	B	B	B	A	A	B	B	A	A	B	A	B	H	A
Lsat_1_v5_g_4_3693	4		7.01114	A	B	A	A	A	A	A	B	A	B	A	B	A	B	A	A	A	A	NA	A	A	A	B	B	B	B	B	B	NA	B	B	B	B	B	B	A	A	B	B	A	A	B	A	B	A	A
Lsat_1_v5_g_4_4535	4		7.01114	A	B	A	A	A	H	A	B	A	B	A	B	A	NA	A	A	A	A	B	A	A	NA	B	B	B	NA	B	B	B	B	B	B	NA	B	B	A	A	B	B	NA	A	B	A	B	H	A
Lsat_1_v5_g_4_5508	4		7.19726	A	B	A	A	A	A	A	B	A	B	A	B	A	B	A	A	A	A	B	A	A	A	B	B	B	B	B	NA	B	B	B	B	B	B	B	A	A	B	B	A	A	B	A	B	H	A
Chr4_9560217	4	9560217	8.71159	A	B	A	A	A	H	A	B	A	B	A	B	A	B	A	A	A	A	B	A	A	A	H	B	B	B	B	B	B	B	B	B	B	B	B	A	A	B	B	H	A	B	A	B	H	A
Chr4_11078237	4	11078237	9.11887	A	B	A	A	A	H	B	B	A	B	A	B	A	B	A	A	A	A	B	A	A	A	B	B	B	B	B	B	B	B	NA	B	NA	B	B	A	A	B	NA	H	A	B	A	B	H	A
Lsat_1_v5_g_4_3908	4		9.11888	A	B	A	A	A	H	B	B	A	B	A	B	A	B	A	A	A	A	B	A	A	A	B	B	B	B	B	B	B	B	B	B	B	B	NA	A	A	B	B	A	A	B	A	B	H	A
Lsat_1_v5_g_4_1802	4		9.93217	A	B	A	A	A	B	B	NA	A	B	A	B	A	B	A	A	A	A	B	A	A	A	B	B	A	B	B	B	B	B	B	B	B	B	B	A	A	NA	B	B	A	B	A	B	A	A
Lsat_1_v5_g_4_2207	4		12.0026	A	B	A	A	A	NA	B	B	A	NA	NA	NA	B	B	A	A	A	A	B	A	NA	A	B	B	A	B	B	B	B	B	B	B	B	B	B	A	A	B	NA	B	A	B	A	B	H	A
Lsat_1_v5_g_4_2646	4		12.3091	A	B	A	A	A	H	B	B	A	B	A	B	B	NA	A	A	A	A	NA	A	A	A	B	B	A	B	B	B	B	B	B	B	B	B	B	A	A	B	B	H	A	B	A	B	H	H
Chr4_13978817	4	13978817	12.5722	A	B	A	A	A	H	B	B	A	B	A	B	B	B	A	A	A	A	B	A	A	A	B	B	A	B	B	B	B	B	B	B	B	B	B	A	A	B	B	H	A	B	A	B	H	A
Chr4_15147766	4	15147766	14.0785	A	B	B	A	A	H	B	B	A	B	A	B	B	B	A	A	A	A	B	A	A	A	B	B	A	B	B	B	B	B	B	B	B	B	A	A	A	B	B	B	A	B	A	B	H	A
Chr4_15147721	4	15147721	14.0785	A	B	B	A	A	H	B	B	A	B	A	B	B	B	A	H	A	A	B	A	A	A	B	B	A	B	B	B	B	B	B	B	B	B	A	A	A	B	B	B	A	B	A	B	H	A
Chr4_14959305	4	14959305	14.0785	A	B	B	A	A	H	B	B	A	B	A	B	B	B	A	A	A	A	B	A	A	A	B	B	A	B	B	B	B	B	B	B	B	B	A	A	A	B	B	H	A	B	A	B	H	A
Lsat_1_v5_g_4_402	4		14.0785	A	B	B	NA	A	H	B	B	A	B	A	B	B	NA	A	A	A	A	B	A	A	A	B	B	A	B	B	B	B	B	B	B	NA	B	A	NA	A	NA	B	B	A	B	NA	B	H	A
Lsat_1_v5_g_4_916	4		14.8017	A	B	NA	A	A	B	B	B	A	B	A	B	B	B	A	A	A	NA	B	A	A	A	B	B	A	B	B	B	B	B	B	B	B	B	A	A	A	B	B	B	A	A	A	B	B	A
Lsat_1_v5_g_4_5698	4		14.8017	A	B	B	NA	A	B	B	B	A	B	A	B	B	B	A	NA	A	A	NA	A	NA	A	B	B	NA	B	B	B	B	B	B	B	B	B	A	A	A	B	B	A	A	A	A	B	H	A
Chr4_18636117	4	18636117	15.2584	A	B	H	A	A	B	B	B	A	B	A	B	B	B	A	A	A	A	B	A	A	A	B	B	A	B	B	B	B	B	B	B	B	B	A	A	A	B	B	H	A	A	A	B	A	A
Chr4_18951807	4	18951807	15.2584	A	B	H	A	A	B	B	B	A	B	A	B	B	B	A	A	A	A	B	A	A	A	B	B	A	B	B	B	B	B	B	B	B	B	A	A	A	B	B	H	A	A	A	B	A	A
Chr4_19080410	4	19080410	16.1088	A	B	H	A	A	B	B	B	A	B	A	B	B	B	A	A	A	A	B	A	A	A	B	B	A	B	B	B	B	B	B	B	B	B	A	A	A	B	B	H	A	A	A	B	A	A
Chr4_19617686	4	19617686	16.4922	A	B	H	A	A	B	B	B	A	B	A	B	B	B	A	A	A	A	B	A	A	A	B	B	A	B	B	B	B	B	B	B	B	B	A	A	A	B	B	H	A	A	A	B	A	A
Lsat_1_v5_g_4_240	4		16.4922	A	B	H	A	A	B	B	B	A	B	A	B	B	B	A	A	A	A	B	A	A	A	B	B	A	B	B	B	B	B	B	B	B	B	A	A	A	B	B	H	A	A	A	B	A	A
Chr4_21647911	4	21647911	17.4673	A	B	H	A	A	B	B	B	A	B	B	B	B	B	A	A	A	A	B	A	A	A	B	B	A	B	B	B	B	B	B	B	B	B	A	A	A	B	B	H	A	A	A	B	A	A
Chr4_23811377	4	23811377	20.5703	A	B	B	A	A	B	B	B	A	B	B	B	NA	B	A	A	NA	A	A	A	A	A	B	B	A	A	B	B	B	B	B	A	B	A	A	A	A	B	B	NA	A	A	A	B	A	A
Lsat_1_v5_g_4_1023	4		20.5703	A	B	H	A	A	B	B	B	A	B	B	B	B	B	A	A	A	A	A	A	A	A	B	B	A	NA	B	B	B	B	B	A	B	A	A	A	A	B	B	B	A	A	A	B	A	A
Lsat_1_v5_g_4_9	4		20.9092	A	B	H	A	A	B	B	B	A	B	B	B	B	B	A	A	A	A	A	A	A	A	B	B	A	A	B	B	B	B	B	A	B	A	A	A	A	B	B	H	A	A	A	B	A	A
Chr4_25303518	4	25303518	20.9092	A	B	H	A	A	B	B	B	A	B	B	B	B	B	A	A	A	A	A	A	A	A	B	B	A	A	B	B	B	B	B	A	B	A	A	A	A	B	B	H	A	A	A	B	A	A
Chr4_26830698	4	26830698	21.3675	A	B	H	A	A	B	B	A	A	B	B	B	B	B	A	A	A	A	A	A	A	A	B	B	A	B	B	B	B	B	B	A	B	A	A	B	B	B	B	H	A	A	A	B	A	A
Lsat_1_v5_g_4_3035	4		36.9162	A	B	A	A	A	B	B	B	A	NA	B	B	B	B	A	A	A	B	A	A	B	A	B	B	A	B	A	A	B	B	B	B	B	A	A	NA	A	B	B	B	A	A	B	A	NA	A
Lsat_1_v5_g_4_504	4		36.9162	A	B	A	A	A	B	B	B	H	A	B	B	B	B	A	A	A	B	A	A	B	A	B	B	A	B	A	A	H	B	B	B	B	A	A	B	A	B	B	B	A	A	B	A	A	A
Chr4_43080918	4	43080918	37.5148	A	B	A	A	A	A	B	B	A	A	B	B	B	B	A	A	A	B	A	A	B	A	B	B	A	B	H	A	H	B	B	B	B	A	A	B	A	B	B	B	A	A	B	A	A	A
Lsat_1_v5_g_4_673339	4		37.8328	A	B	A	A	A	A	B	NA	A	A	B	B	B	B	A	A	A	NA	A	A	NA	A	B	B	A	B	H	A	B	B	B	B	B	A	A	B	A	B	B	B	A	A	B	A	A	A
Chr4_44134738	4	44134738	39.3519	A	NA	A	A	A	A	B	B	A	A	B	B	B	B	A	A	A	B	A	A	B	A	B	B	A	B	H	B	H	NA	B	B	B	A	A	B	A	B	NA	B	A	A	B	A	A	A
Chr4_44269131	4	44269131	39.3519	A	B	A	A	A	A	B	B	A	A	B	B	B	B	A	A	A	B	A	A	B	A	B	B	A	B	H	B	H	B	B	B	B	A	A	B	A	B	B	B	A	A	B	A	A	A
Chr4_44648037	4	44648037	39.3519	A	B	A	A	A	A	B	B	A	A	B	B	B	B	A	A	A	B	A	A	B	A	B	B	A	B	H	B	A	B	B	B	NA	A	A	B	A	B	B	B	A	A	B	A	A	A
Chr4_44085988	4	44085988	39.3519	A	B	A	A	A	A	B	B	A	A	B	B	B	B	A	A	A	B	A	A	B	A	B	B	A	B	H	B	H	B	B	B	B	A	A	B	A	B	B	B	A	A	B	A	A	A
Chr4_45974764	4	45974764	39.7447	A	B	A	A	A	A	B	B	A	A	B	B	B	B	A	A	A	B	A	A	B	A	B	B	A	B	H	B	H	B	B	B	B	A	A	B	A	B	B	B	A	A	B	A	A	A
Chr4_45488452	4	45488452	39.7447	A	B	A	NA	A	A	B	B	A	A	B	B	B	B	A	A	A	B	A	A	B	A	B	B	A	B	NA	B	H	B	B	B	B	A	A	B	A	B	B	B	A	A	B	A	A	A
Chr4_45276213	4	45276213	39.7447	A	B	A	A	A	A	B	B	A	NA	B	B	B	B	A	A	A	B	A	NA	B	NA	B	B	A	B	H	B	H	B	B	B	B	NA	NA	B	A	B	B	B	A	A	B	A	A	A
Lsat_1_v5_g_4_590	4		39.7447	A	B	A	A	A	A	B	B	A	A	B	B	B	B	A	A	A	B	A	A	B	A	B	B	A	B	H	B	H	B	B	B	B	A	A	B	A	B	B	B	A	A	B	A	A	A
Lsat_1_v5_g_4_1180	4		41.2935	A	B	A	A	A	A	B	B	NA	A	A	B	B	B	A	A	A	B	A	A	NA	A	B	B	A	B	H	B	H	B	B	B	B	A	A	B	A	B	B	B	A	A	B	NA	A	A
Lsat_1_v5_g_4_3648	4		45.816	A	B	A	A	A	A	B	B	A	A	A	A	B	B	A	A	A	B	A	A	B	A	B	B	A	B	H	B	H	B	NA	B	NA	A	A	B	A	NA	B	NA	A	A	B	A	A	A
Lsat_1_v5_g_4_38	4		47.2327	A	B	B	NA	A	A	A	B	A	A	A	A	B	B	A	A	A	B	A	A	B	A	B	A	A	B	H	B	A	A	B	B	B	A	NA	B	A	B	B	B	A	A	B	A	A	A
Lsat_1_v5_g_4_3459	4		48.4087	B	B	B	A	A	A	A	B	A	A	A	A	B	B	A	A	A	NA	A	A	B	A	B	A	A	B	A	B	B	A	B	B	B	A	A	NA	A	B	B	NA	A	A	B	A	A	A
Chr4_61573445	4	61573445	51.8415	B	B	B	A	A	B	A	B	A	A	A	A	B	B	A	A	A	B	A	A	B	A	B	A	A	B	A	B	H	A	B	B	B	A	B	B	A	B	B	B	A	A	B	A	A	A
Chr4_62739924	4	62739924	53.6494	B	B	B	A	A	B	A	B	A	A	A	A	B	B	B	A	A	B	A	A	B	B	B	A	A	B	A	B	H	A	B	B	B	A	B	B	A	B	B	B	A	A	B	A	A	A
Lsat_1_v5_g_4_523	4		57.0116	B	B	B	A	A	B	A	B	A	A	A	A	B	B	B	A	A	B	A	A	B	B	B	A	A	B	A	B	H	B	B	B	B	A	B	B	A	B	B	B	A	A	B	A	A	A
Chr4_68456977	4	68456977	57.9289	B	B	B	A	A	A	A	B	A	A	A	A	B	B	B	A	A	B	A	A	B	B	B	A	A	B	A	B	H	B	B	B	B	A	B	B	A	B	B	A	A	A	B	A	A	A
Chr4_68613464	4	68613464	57.9289	B	B	B	A	A	A	A	B	A	A	A	A	B	B	B	A	A	B	A	A	B	B	B	A	A	NA	A	B	H	NA	B	B	NA	A	B	NA	A	B	B	A	A	A	B	A	A	A
Chr4_68613503	4	68613503	57.9289	B	B	B	A	A	A	A	B	A	A	A	A	B	B	B	A	A	B	A	A	B	B	B	A	A	NA	A	B	H	NA	B	B	NA	A	B	NA	A	B	B	A	A	A	B	A	A	A
Chr4_69032742	4	69032742	57.9289	B	B	B	A	A	A	A	B	A	A	A	A	B	B	B	A	A	B	A	A	B	B	B	A	A	B	A	B	H	NA	B	B	B	A	B	B	A	B	B	A	A	A	NA	A	A	A
Chr4_69431815	4	69431815	58.2049	B	B	B	A	A	A	A	B	A	A	A	A	B	B	B	A	A	B	A	A	B	B	B	A	A	B	A	B	H	B	B	B	B	A	B	B	A	B	B	A	A	A	B	A	A	A
Chr4_70236212	4	70236212	59.9348	B	B	B	A	A	A	A	B	A	A	A	A	B	B	B	A	A	B	A	A	B	B	B	A	A	B	A	B	H	B	B	B	B	A	B	B	A	B	B	A	A	A	B	A	A	A
Chr4_70236284	4	70236284	59.9348	B	B	B	A	A	A	A	B	A	A	A	A	B	B	B	H	A	B	A	A	B	B	B	A	A	B	A	B	H	B	B	B	B	A	B	B	A	B	B	NA	A	A	B	A	A	A
Chr4_70319276	4	70319276	59.9348	B	B	B	A	A	A	A	B	A	A	A	A	B	B	B	A	A	B	A	A	B	B	B	A	A	B	A	B	H	B	B	B	B	A	B	B	A	B	B	A	A	A	B	A	A	A
Lsat_1_v5_g_4_74	4		60.9557	B	B	B	A	A	A	A	B	A	A	A	A	B	B	B	A	A	B	A	A	B	B	B	A	A	B	A	B	H	B	B	B	B	A	B	B	A	B	B	A	A	A	B	A	A	A
Lsat_1_v5_g_4_3054	4		60.9557	B	B	B	A	A	A	NA	B	A	A	A	A	B	B	B	A	A	B	A	A	B	B	B	A	A	B	A	B	A	B	B	B	B	A	B	B	A	NA	B	A	A	A	B	A	A	A
Lsat_1_v5_g_4_502	4		62.257	B	B	B	A	A	A	A	B	A	A	A	A	B	A	B	A	A	B	A	A	B	B	B	B	A	B	A	B	H	B	NA	B	A	A	B	A	A	B	B	A	A	A	B	A	A	A
Chr4_106686225	4	106686225	82.0882	B	B	B	B	A	B	B	A	A	B	A	A	A	H	A	A	B	B	A	B	B	A	B	A	A	B	B	A	A	A	B	B	B	A	B	B	B	B	A	A	B	A	A	B	A	A
Chr4_107287815	4	107287815	82.0882	B	B	B	B	A	B	B	A	A	B	A	A	A	H	A	A	B	B	A	B	B	A	B	A	A	B	B	A	A	A	B	B	B	A	B	B	B	B	A	A	B	A	A	B	A	A
Chr4_107233343	4	107233343	82.0883	B	B	B	B	NA	B	B	A	A	B	A	A	A	H	A	A	B	B	A	B	B	A	B	A	A	B	B	A	NA	A	B	B	B	A	B	B	B	B	NA	NA	B	NA	NA	B	A	A
Chr4_106040648	4	106040648	82.4294	B	B	B	B	A	B	B	A	A	B	A	A	A	H	A	A	B	B	A	B	B	A	B	A	A	B	B	A	A	A	B	B	B	A	B	B	B	B	A	A	B	A	A	B	A	A
Chr4_105399416	4	105399416	82.4294	B	B	B	B	A	B	B	A	A	B	A	A	A	H	A	A	B	B	A	B	B	A	B	A	A	B	B	A	A	B	B	B	B	A	B	B	A	B	A	A	B	A	A	B	A	A
Chr4_103581286	4	103581286	82.4294	B	B	B	B	A	B	B	A	A	B	A	A	A	H	A	A	H	B	A	B	B	A	B	A	A	B	B	A	A	B	B	B	B	A	B	B	A	B	A	A	B	A	A	B	A	A
Lsat_1_v5_g_4_556	4		83.115	B	B	B	B	A	B	B	A	A	B	A	A	A	H	A	A	B	B	A	B	B	A	B	A	A	B	B	A	A	B	B	B	B	A	B	B	A	B	A	A	B	A	A	B	A	A
Lsat_1_v5_g_4_6851	4		83.115	B	B	B	B	A	B	B	A	A	B	A	A	A	B	A	A	B	B	A	B	B	A	B	A	A	B	B	A	A	A	B	B	B	A	NA	B	B	B	NA	A	B	A	A	B	A	A
Lsat_1_v5_g_4_601	4		83.6417	B	B	B	B	A	B	B	A	A	B	A	A	A	H	A	A	H	B	A	B	B	A	B	A	A	B	B	A	A	A	B	B	B	A	B	B	B	B	A	A	B	A	A	B	A	A
Lsat_1_v5_g_4_3176	4		84.1377	B	B	B	B	A	B	B	A	A	B	A	A	A	H	A	A	B	B	A	B	B	A	B	A	A	B	B	A	A	A	B	B	B	A	B	B	B	B	A	A	B	A	A	B	A	A
Lsat_1_v5_g_4_2730	4		84.1377	B	B	B	B	A	B	B	A	A	B	A	A	A	H	A	A	B	B	A	B	B	A	B	A	A	B	B	A	A	A	B	B	B	A	B	B	B	B	A	A	B	A	A	B	A	A
Lsat_1_v5_g_4_251	4		87.2196	B	B	B	B	A	B	B	A	A	A	A	A	A	H	A	A	B	B	A	B	B	A	B	B	A	B	B	A	A	A	B	B	B	A	B	B	B	B	A	A	B	A	A	B	A	A
Chr4_109853524	4	109853524	87.5816	B	B	B	B	A	B	B	A	A	A	A	A	A	H	A	A	B	B	A	B	B	A	B	B	A	B	B	A	A	A	B	B	B	A	B	B	B	B	A	A	B	A	A	B	A	A
Chr4_112451295	4	112451295	87.6019	B	B	B	B	A	B	B	A	A	A	A	A	A	H	A	A	B	B	A	B	B	A	B	B	A	B	B	A	A	A	B	B	B	A	B	B	B	B	A	A	B	A	A	B	A	A
Chr4_120041582	4	120041582	94.3129	B	B	A	B	A	B	B	A	A	A	A	A	A	H	B	A	B	B	A	B	B	B	B	H	A	H	B	A	A	A	B	B	B	A	A	B	B	B	A	A	B	A	A	B	A	A
Chr4_123244120	4	123244120	94.736	B	B	A	B	A	B	B	A	A	A	A	A	A	H	B	A	B	B	A	B	B	B	B	H	A	H	B	A	A	A	B	B	B	A	A	B	B	B	A	A	B	A	A	B	A	A
Chr4_125139491	4	125139491	94.736	B	B	A	B	A	B	B	A	A	A	A	A	NA	H	B	A	B	B	A	B	B	B	B	H	NA	B	B	A	NA	A	B	B	B	A	A	B	B	B	A	A	B	A	A	B	NA	NA
Lsat_1_v5_g_4_560	4		95.0987	B	B	A	NA	A	B	B	A	A	A	A	A	A	A	B	A	B	B	A	B	NA	B	B	B	A	NA	B	NA	A	A	B	B	B	A	NA	B	B	B	A	A	B	A	A	B	A	A
Lsat_1_v5_g_4_2609	4		95.0987	B	B	A	B	A	B	B	NA	A	A	A	A	A	H	B	NA	B	B	A	B	B	B	NA	H	A	H	B	NA	A	A	B	B	B	NA	A	B	B	B	A	A	B	A	A	B	A	A
Lsat_1_v5_g_4_1629	4		95.0987	B	B	A	B	A	B	B	NA	A	NA	A	A	NA	A	B	A	B	B	A	B	B	B	B	A	A	H	B	A	A	A	B	B	B	A	A	NA	B	B	A	NA	B	A	A	B	A	A
Lsat_1_v5_g_4_2672	4		95.0987	B	B	A	B	A	B	B	A	A	A	A	A	A	H	B	A	B	B	A	B	B	B	B	H	A	H	NA	A	A	A	B	B	B	A	A	B	B	B	A	A	B	A	A	B	A	A
Lsat_1_v5_g_4_4496	4		95.8869	B	A	A	B	A	B	A	NA	A	A	A	A	A	NA	B	A	B	B	A	B	B	B	B	H	NA	H	NA	A	A	A	B	B	B	A	A	B	B	NA	NA	A	B	A	A	B	A	A
Lsat_1_v5_g_4_1329	4		97.2322	B	A	A	NA	A	B	A	A	B	A	A	A	A	A	B	A	B	B	A	B	B	B	B	H	A	B	B	A	A	A	B	B	B	A	A	B	B	B	A	A	B	A	A	NA	A	A
Lsat_1_v5_g_4_991	4		98.3232	B	A	A	NA	A	NA	A	A	B	A	A	A	A	H	B	A	B	H	A	B	B	B	B	A	A	A	B	A	A	NA	B	B	B	A	A	B	B	B	A	A	NA	A	A	B	A	A
Chr4_132223749	4	132223749	98.6728	B	A	A	B	A	B	A	A	B	A	A	A	A	H	B	A	B	H	A	B	B	B	B	H	A	H	B	A	A	A	B	B	B	A	A	B	B	B	A	A	B	A	A	B	A	A
Chr4_132630240	4	132630240	98.6728	B	A	A	B	A	B	A	A	B	A	A	A	A	H	B	A	B	H	A	B	B	B	B	H	A	H	B	A	A	A	B	B	B	A	A	B	B	B	A	A	B	A	A	B	A	A
Chr4_134185376	4	134185376	99.5632	B	A	A	B	A	B	A	A	B	A	A	A	A	H	B	A	B	H	A	B	B	B	B	H	A	H	B	A	A	A	B	B	B	A	A	B	B	B	A	A	B	A	A	B	A	A
Chr4_135526113	4	135526113	99.5632	B	A	A	B	A	B	A	A	B	A	A	A	A	H	B	A	B	H	A	B	B	B	B	H	A	B	B	A	A	H	B	B	B	A	A	B	B	B	A	A	B	A	A	B	A	A
Lsat_1_v5_g_4_155	4		99.6413	B	A	A	B	A	B	A	A	B	A	A	A	A	B	B	A	B	H	NA	NA	B	B	B	H	A	B	B	A	A	A	B	B	B	A	A	B	B	B	A	A	B	A	A	B	A	A
Lsat_1_v5_g_4_4216	4		99.6413	B	A	NA	NA	A	B	A	A	H	A	A	A	A	H	B	A	B	H	A	NA	B	B	B	B	A	H	B	A	A	A	B	B	B	NA	NA	B	B	B	A	A	B	NA	A	B	A	A
Lsat_1_v5_g_4_368	4		99.6413	B	A	A	B	A	B	A	A	B	A	A	A	A	H	B	A	B	H	A	B	B	B	B	H	A	B	B	NA	A	A	B	B	B	NA	A	B	B	B	A	A	B	A	A	B	A	A
Chr4_136088710	4	136088710	100.829	B	A	A	B	A	B	A	A	B	A	A	A	A	B	B	A	B	H	A	B	B	B	B	H	A	H	B	A	A	A	B	B	B	A	A	B	B	B	A	A	B	A	A	B	A	A
Chr4_136222451	4	136222451	100.829	B	A	A	NA	A	B	A	A	B	A	A	A	A	B	B	A	B	H	A	B	B	B	B	H	NA	B	B	A	A	A	B	B	NA	A	A	B	B	B	A	A	B	A	A	B	A	A
Chr4_136222509	4	136222509	100.829	B	A	A	B	A	B	A	A	B	A	A	A	A	B	B	A	B	H	A	B	B	B	B	H	NA	B	B	A	A	A	B	B	B	A	A	B	B	B	A	A	B	A	A	B	A	A
Chr4_136079768	4	136079768	100.829	B	A	A	B	A	B	A	A	B	A	A	A	A	B	B	A	B	H	A	B	B	B	B	H	A	H	B	A	A	A	B	B	B	A	A	B	B	B	A	A	B	A	A	B	A	A
Chr4_136899561	4	136899561	101.942	B	A	A	B	A	B	A	A	B	A	A	A	A	B	B	A	B	H	A	B	B	B	B	H	A	H	B	A	A	A	B	B	B	A	B	B	B	B	A	A	B	A	A	B	A	A
Chr4_137579839	4	137579839	102.264	B	A	A	B	A	B	A	A	B	A	A	A	A	B	B	A	B	H	A	B	B	B	B	H	A	H	B	A	A	A	B	B	B	A	B	B	B	B	A	A	B	A	A	B	A	A
Lsat_1_v5_g_4_3139	4		102.264	B	A	A	B	A	B	A	A	B	A	A	A	A	B	B	A	B	B	A	B	B	B	B	H	A	H	B	A	A	A	B	B	B	A	B	B	B	B	A	NA	B	A	A	B	A	A
Lsat_1_v5_g_4_2015	4		102.264	B	A	NA	NA	A	NA	A	A	B	NA	NA	A	A	B	B	A	B	H	A	B	B	B	B	H	A	H	B	A	A	A	B	B	NA	NA	B	B	B	B	A	A	B	A	A	B	A	A
Lsat_1_v5_g_4_44	4		103.501	B	A	A	B	A	B	A	A	B	A	A	A	A	B	B	A	B	H	A	B	B	B	B	H	A	B	B	A	A	A	B	B	B	A	B	B	B	B	A	A	B	A	A	B	A	A
Chr4_139990984	4	139990984	103.501	B	A	A	B	A	B	A	A	B	A	A	A	A	B	B	A	B	H	A	B	B	B	B	H	A	B	B	A	A	A	B	B	B	A	B	B	B	B	A	A	B	A	A	B	A	A
Chr4_139991026	4	139991026	103.501	B	A	A	B	H	B	A	A	B	A	A	A	A	B	B	A	B	H	A	B	B	B	B	H	A	B	B	A	A	A	B	B	B	A	B	B	B	B	A	A	B	A	A	B	H	A
Chr4_139731831	4	139731831	103.501	B	A	A	B	A	B	A	A	B	A	A	A	A	B	B	A	B	H	A	B	B	B	B	H	A	B	B	A	A	A	B	B	B	A	B	B	B	B	A	A	B	A	A	B	NA	A
Chr4_139184326	4	139184326	103.501	B	A	A	B	A	B	A	A	B	A	A	A	A	B	B	A	B	H	A	B	B	B	B	H	A	B	B	A	A	A	B	B	B	A	B	B	B	B	A	A	B	A	A	B	A	A
Chr4_140638667	4	140638667	104.34	B	A	A	A	A	B	A	A	B	A	A	A	A	B	B	A	B	H	A	B	B	B	B	H	A	B	B	A	A	A	B	B	B	A	B	B	B	B	A	A	B	A	A	B	A	A
Chr4_143148553	4	143148553	104.721	B	A	A	A	A	B	A	A	B	A	A	A	A	B	B	A	B	H	NA	B	B	B	B	H	A	B	B	A	A	A	B	B	B	A	B	B	B	B	A	A	B	A	A	B	A	A
Chr4_143029179	4	143029179	104.721	B	A	A	A	A	B	A	A	B	A	A	A	A	B	B	A	B	H	A	B	B	B	B	H	A	B	B	A	A	A	B	B	B	A	B	B	B	B	A	A	B	A	A	B	A	A
Lsat_1_v5_g_4_463	4		105.125	B	A	A	A	A	NA	A	A	B	A	A	A	A	NA	B	A	B	A	A	B	B	B	B	H	NA	B	B	A	A	A	B	B	B	A	B	B	B	B	NA	A	B	A	A	B	A	A
Lsat_1_v5_g_4_2321	4		105.125	B	A	A	A	NA	NA	A	A	B	A	A	A	A	B	B	A	B	A	A	B	B	B	B	H	B	B	B	A	A	A	B	B	B	A	B	NA	NA	B	A	A	B	A	A	B	A	A
Chr4_143474573	4	143474573	105.125	B	A	A	A	A	B	A	A	B	A	A	A	A	B	B	A	B	H	A	B	B	B	B	H	B	B	B	A	A	A	B	B	B	A	B	B	B	B	A	A	B	A	A	B	A	A
Chr4_144285817	4	144285817	105.125	B	A	A	A	A	B	A	A	B	A	A	A	A	B	B	A	B	H	A	B	B	B	B	H	B	B	B	A	A	A	B	B	B	A	B	B	B	B	A	A	B	A	A	B	A	A
Chr4_143459866	4	143459866	105.125	B	A	A	A	A	B	A	A	B	A	A	A	A	B	B	A	B	H	A	B	B	B	B	H	B	B	B	A	A	A	B	B	B	A	B	B	B	B	A	A	B	A	A	B	A	A
Chr4_144823260	4	144823260	105.125	B	A	A	A	A	B	A	A	B	A	A	A	A	B	B	A	B	H	A	B	B	B	B	H	B	B	B	A	A	A	B	B	B	A	B	B	B	B	A	A	B	A	A	B	A	A
Chr4_145746238	4	145746238	105.55	B	A	A	A	A	B	A	A	B	A	A	A	A	B	B	A	B	H	A	B	B	B	B	H	B	B	B	A	A	A	B	B	B	A	B	B	B	B	A	A	B	A	B	B	A	A
Chr4_155807401	4	155807401	111.955	B	A	A	A	A	B	A	A	B	A	A	A	A	B	A	A	B	A	A	B	B	A	B	H	B	H	B	A	A	A	B	B	A	A	B	B	B	B	A	A	B	A	B	B	A	A
Chr4_156950707	4	156950707	111.955	B	A	A	A	A	B	A	A	B	A	A	A	A	B	A	A	B	A	A	B	B	A	B	A	B	B	B	A	A	A	B	B	A	NA	B	B	B	B	A	A	B	A	B	B	A	A
Lsat_1_v5_g_4_673428	4		112.655	B	A	A	A	A	B	A	A	B	A	A	A	A	B	A	A	B	A	A	B	B	A	B	A	B	B	B	A	A	A	B	B	A	A	B	B	B	B	A	A	B	A	B	B	A	A
Chr4_159378886	4	159378886	112.655	B	A	A	A	A	B	A	A	B	A	A	A	A	B	A	A	B	A	A	B	B	A	B	A	B	B	B	A	A	A	B	B	A	A	B	B	B	B	A	A	B	A	B	B	A	A
Chr4_159378879	4	159378879	112.655	B	A	A	A	A	B	A	A	B	A	A	A	A	B	A	A	B	A	A	B	NA	A	B	A	B	B	B	A	A	A	B	B	A	A	B	B	B	H	A	A	B	A	B	B	A	A
Chr4_162430607	4	162430607	114.434	B	A	NA	NA	A	B	A	A	B	A	A	NA	A	B	NA	A	B	A	A	B	B	A	B	A	B	B	B	A	A	A	B	B	A	A	B	B	B	A	NA	A	B	NA	B	B	A	A
Lsat_1_v5_g_4_2297	4		114.434	B	A	A	A	A	NA	A	A	B	A	A	A	A	B	A	A	B	A	A	B	B	A	B	A	NA	B	B	A	A	A	B	B	A	A	B	B	B	A	NA	A	B	A	B	B	A	A
Lsat_1_v5_g_4_5455	4		114.434	B	A	A	A	A	B	A	NA	B	A	NA	A	A	B	A	A	B	A	A	B	B	A	B	A	B	NA	B	A	A	NA	B	B	A	A	B	B	B	A	A	NA	B	A	B	B	A	A
Lsat_1_v5_g_4_78	4		114.434	NA	A	A	A	A	B	NA	A	B	A	A	A	A	B	A	A	B	A	NA	B	NA	A	B	A	B	B	B	A	A	A	B	B	A	A	B	B	B	A	A	A	B	A	B	B	A	A
Lsat_1_v5_g_4_2102	4		114.434	B	A	A	A	A	B	A	A	B	A	A	A	A	B	A	A	B	A	A	B	B	A	B	A	B	B	B	A	A	A	B	B	A	A	B	B	B	A	A	A	B	A	B	B	A	A
Chr4_162417337	4	162417337	114.434	B	A	A	A	A	B	A	A	B	A	A	A	A	B	A	A	B	A	A	B	B	A	B	A	B	B	B	A	A	A	B	B	A	A	B	B	B	A	A	A	B	A	B	B	A	A
Chr4_163851187	4	163851187	114.874	B	A	A	A	A	B	A	A	B	A	A	A	A	B	A	A	B	A	A	B	B	A	B	A	B	B	B	A	A	A	B	B	A	A	B	B	B	A	A	A	B	A	B	B	A	A
Chr4_164075798	4	164075798	115.373	B	A	A	A	A	A	A	A	B	A	A	A	A	B	A	A	B	A	A	B	B	A	B	A	B	B	B	A	A	A	B	B	A	A	B	B	B	A	A	A	B	A	B	B	A	A
Lsat_1_v5_g_4_2608	4		115.373	B	A	A	A	A	A	NA	A	B	A	A	A	A	B	A	A	B	A	A	B	B	A	B	A	B	B	B	A	A	A	B	B	A	A	B	B	B	A	A	A	B	A	B	B	A	H
Lsat_1_v5_g_4_59	4		115.822	B	A	A	A	A	A	A	A	B	A	A	A	A	B	A	A	B	A	A	B	B	A	B	A	B	B	B	A	A	A	B	B	A	A	B	H	A	A	A	A	B	A	B	B	A	H
Lsat_1_v5_g_4_1759	4		115.822	B	A	A	A	A	A	A	A	B	A	A	A	A	B	A	A	B	A	NA	B	B	A	B	A	B	B	B	A	A	A	B	B	A	A	B	H	A	A	NA	A	B	A	B	B	A	A
Chr4_166084658	4	166084658	115.822	B	A	A	A	A	A	A	A	B	A	A	A	A	B	A	A	B	A	A	B	B	A	B	A	B	B	B	A	A	A	B	B	A	A	B	H	A	A	A	A	B	A	B	B	A	A
Chr4_166693372	4	166693372	116.11	B	A	A	A	A	A	A	A	B	A	A	A	A	B	A	A	B	A	A	B	B	A	B	A	B	B	B	A	A	A	B	B	A	A	B	H	A	A	B	A	B	A	B	B	A	A
Lsat_1_v5_g_4_43	4		118.218	B	A	A	A	A	A	A	B	B	NA	A	A	NA	B	A	A	B	A	A	B	B	A	B	A	B	NA	B	A	A	A	B	B	A	A	B	B	A	A	B	A	B	A	B	B	A	A
Lsat_1_v5_g_4_2889	4		119.649	B	A	A	A	A	A	A	B	B	A	A	A	A	B	A	A	B	NA	NA	B	NA	A	B	A	A	B	B	NA	A	A	B	B	NA	A	B	H	A	A	B	NA	B	A	B	B	A	A
Lsat_1_v5_g_4_489	4		119.649	B	A	A	NA	A	A	A	B	B	A	A	A	A	B	A	A	B	A	A	B	B	A	B	A	A	B	B	A	A	A	B	B	A	A	B	A	A	A	B	NA	B	A	B	B	A	A
Lsat_1_v5_g_4_765	4		119.649	B	A	A	A	A	A	A	B	B	NA	A	A	A	B	A	A	B	A	A	B	B	A	B	A	A	B	B	A	A	A	NA	B	A	A	B	H	A	A	B	A	B	A	NA	B	A	A
Chr4_173460517	4	173460517	120.089	B	A	A	H	H	H	A	B	B	A	H	A	H	B	A	H	B	H	A	B	B	A	B	A	A	B	B	H	A	A	B	B	H	H	B	H	A	A	B	A	B	A	B	B	A	A
Chr4_171958611	4	171958611	120.089	B	A	A	A	A	A	A	B	B	A	A	A	A	B	A	A	B	A	A	B	B	A	B	A	A	B	B	A	A	A	B	B	A	A	B	H	A	A	B	A	B	A	B	B	A	A
Chr4_172027319	4	172027319	120.089	B	A	A	A	A	A	A	B	B	A	A	A	A	B	A	A	B	A	A	B	B	A	B	A	A	B	B	NA	A	A	B	B	A	A	B	H	A	A	B	A	B	A	B	B	A	H
Chr4_173028948	4	173028948	120.089	B	A	A	A	A	A	A	B	B	A	A	A	A	B	A	A	B	A	A	B	B	A	B	A	A	B	B	A	A	A	B	B	A	A	B	H	A	A	B	A	B	A	B	B	A	A
Lsat_1_v5_g_4_105	4		125.46	B	A	A	A	A	A	A	B	NA	A	A	A	A	B	A	A	H	A	A	B	NA	A	B	A	A	NA	B	A	A	A	B	B	A	A	B	A	A	A	B	A	B	A	B	B	A	A
Chr4_186799553	4	186799553	127.117	B	A	A	A	A	A	A	B	B	A	A	A	A	B	A	A	H	A	A	B	B	A	B	A	A	B	B	A	A	A	B	B	A	A	B	A	A	A	B	A	B	B	B	B	A	NA
Chr4_186251749	4	186251749	127.396	B	A	A	A	A	A	A	B	B	A	A	A	A	B	A	A	H	A	A	B	B	A	B	A	A	B	B	A	A	A	B	B	A	A	B	A	A	A	B	A	B	B	B	B	A	NA
Lsat_1_v5_g_4_1099	4		127.396	B	A	A	A	A	A	A	NA	B	A	A	A	A	B	A	A	H	A	A	B	B	A	B	A	A	B	B	A	A	A	B	B	NA	A	B	A	A	A	B	A	B	B	B	B	NA	A
Lsat_1_v5_g_4_278	4		127.607	B	A	A	A	A	A	A	B	NA	A	A	A	A	B	A	A	B	A	A	B	B	A	B	A	A	B	B	A	A	A	B	B	A	A	B	A	A	A	B	H	B	B	B	B	A	A
Chr4_191385518	4	191385518	130.653	B	A	A	A	A	A	A	B	B	A	A	A	A	B	A	A	B	A	A	B	B	A	B	A	A	B	B	A	A	A	B	B	B	B	B	A	A	A	B	A	B	B	A	B	A	A
Lsat_1_v5_g_4_2390	4		130.653	B	A	A	A	A	A	A	B	B	A	A	A	A	B	A	A	B	A	A	B	B	A	B	A	A	B	B	A	A	A	B	B	B	B	B	A	A	A	B	A	B	B	A	B	A	A
Lsat_1_v5_g_4_3251	4		131.029	B	A	A	A	A	A	A	B	B	A	A	A	A	B	A	A	B	A	A	B	B	A	B	A	A	B	B	A	A	A	B	B	B	B	B	A	A	A	B	A	B	B	A	B	A	A
Chr4_191898373	4	191898373	131.029	B	A	A	A	A	A	A	B	B	A	A	A	A	B	A	A	B	A	A	B	B	A	B	A	A	B	B	A	A	A	B	B	B	B	B	A	A	A	B	A	B	B	A	B	A	A
Lsat_1_v5_g_4_4412	4		131.419	B	A	A	A	A	A	A	B	B	A	A	A	A	B	A	A	B	A	A	B	A	A	B	A	A	B	B	A	A	A	B	B	NA	B	NA	A	A	A	NA	A	B	B	A	B	A	A
Chr4_192883538	4	192883538	131.611	B	A	A	A	A	A	A	B	B	A	A	A	A	B	A	A	B	A	A	B	A	A	B	A	A	B	B	A	A	A	B	B	B	B	B	A	A	A	B	A	B	B	A	B	A	A
Lsat_1_v5_g_4_49	4		134.913	A	A	A	A	A	A	A	B	B	A	B	A	A	B	A	A	B	A	A	B	A	A	B	A	B	B	B	A	A	A	B	B	B	B	B	A	A	A	B	A	B	B	A	B	A	A
Chr4_204309347	4	204309347	135.503	A	A	A	A	A	A	A	B	B	A	B	A	A	B	A	A	B	A	A	B	A	A	B	A	B	B	B	A	A	A	B	B	B	B	B	A	A	A	B	A	B	B	A	B	A	A
Lsat_1_v5_g_4_586	4		135.831	A	A	A	A	A	A	A	B	B	A	B	A	A	B	A	A	B	A	A	B	A	A	B	A	B	B	B	A	A	H	B	B	B	B	B	A	A	A	B	A	B	B	A	B	A	A
Chr4_203175465	4	203175465	135.831	A	A	A	A	A	A	A	B	B	A	B	A	A	B	A	A	B	A	A	B	A	A	B	A	B	B	B	A	A	B	B	B	B	B	B	A	A	A	B	A	B	B	A	B	A	A
Chr4_203132586	4	203132586	135.831	A	A	A	A	A	A	A	B	B	A	B	A	A	B	A	A	B	A	A	B	A	A	B	A	B	B	B	A	A	B	B	B	B	B	B	A	A	A	B	A	B	B	A	B	NA	A
Lsat_1_v5_g_4_2175	4		135.831	NA	A	A	A	A	A	A	B	B	A	B	A	A	B	A	A	B	A	A	B	A	A	B	A	B	B	NA	A	A	B	B	B	B	B	NA	A	A	A	B	A	B	B	A	B	A	A
Lsat_1_v5_g_4_3934	4		136.873	A	A	A	A	A	A	A	B	NA	A	B	A	A	B	A	A	B	A	A	B	A	A	B	A	B	B	B	A	A	B	B	B	B	B	B	A	A	A	B	A	B	B	A	B	A	NA
Lsat_1_v5_g_4_1724	4		139.116	B	A	A	A	B	A	A	B	B	A	B	A	A	B	A	A	B	A	A	B	A	A	B	A	B	B	B	A	A	B	B	B	B	B	B	A	A	A	B	H	B	B	A	B	A	A
Chr4_212428147	4	212428147	139.116	B	A	A	A	B	A	A	B	B	A	B	A	A	B	A	A	B	A	A	B	A	A	B	A	B	B	B	A	A	B	B	B	B	B	B	A	A	A	B	A	B	B	A	B	A	A
Lsat_1_v5_g_4_598	4		139.49	B	A	A	A	B	A	A	B	B	A	B	A	A	B	A	A	B	A	A	B	A	A	B	B	B	B	B	A	A	B	B	B	B	B	NA	A	A	A	NA	A	B	B	A	B	A	A
Lsat_1_v5_g_4_3336	4		140.632	B	A	A	A	B	A	A	B	NA	A	B	A	A	B	A	A	B	A	A	B	A	A	B	B	B	B	B	A	A	B	B	B	NA	B	B	A	A	A	B	B	B	B	A	B	A	A
Lsat_1_v5_g_4_1400	4		140.632	B	A	A	A	B	A	A	B	B	A	B	A	A	B	A	A	B	A	A	B	A	A	B	B	B	B	B	A	A	B	B	B	B	B	B	A	A	A	B	B	B	B	A	B	A	A
Lsat_1_v5_g_4_4007	4		140.632	B	A	A	A	B	A	A	B	B	A	B	A	A	B	A	A	B	A	A	NA	A	A	B	B	B	B	B	A	A	B	B	B	B	B	B	A	A	A	B	B	B	B	A	B	A	A
Lsat_1_v5_g_4_2278	4		144.709	B	A	A	A	B	A	A	B	B	A	B	A	A	A	A	A	B	A	A	A	A	A	B	B	B	B	B	A	A	B	B	B	B	B	B	A	A	A	B	B	B	B	A	B	A	B
Lsat_1_v5_g_4_3608	4		145.578	B	A	A	A	B	A	A	B	B	A	B	A	A	A	A	A	B	A	A	A	A	A	B	B	B	B	B	A	A	B	B	B	B	B	B	A	A	A	B	B	B	B	A	B	A	B
Lsat_1_v5_g_4_2106	4		145.578	B	A	A	A	B	A	A	B	NA	A	B	A	A	A	A	A	B	A	A	A	A	A	B	B	B	B	B	A	A	B	B	B	B	B	B	A	A	A	B	B	B	B	A	B	A	B
Chr4_220656602	4	220656602	145.588	B	A	A	A	B	A	A	B	B	A	B	A	A	A	A	A	B	A	A	NA	A	A	B	B	B	B	B	A	A	B	B	B	B	B	B	A	A	A	B	B	B	B	A	B	A	B
Chr4_223075651	4	223075651	145.589	B	A	A	A	B	A	A	B	B	A	B	A	A	A	A	A	B	A	A	A	A	A	B	B	B	B	B	A	A	B	B	B	B	B	B	A	A	A	B	B	B	B	A	B	A	B
Lsat_1_v5_g_4_2190	4		145.59	B	A	A	A	B	A	A	B	B	A	B	A	A	A	A	A	B	A	A	A	A	A	B	B	NA	B	B	A	A	B	B	B	B	B	B	A	A	A	B	B	B	B	A	B	A	B
Lsat_1_v5_g_4_3285	4		145.599	B	A	A	A	B	A	A	B	B	A	B	A	A	A	A	A	B	A	A	A	A	A	B	B	B	B	B	A	A	B	B	B	B	B	NA	A	A	A	B	B	B	B	A	B	A	B
Lsat_1_v5_g_4_7	4		145.599	B	A	A	A	B	A	A	B	B	A	B	A	A	A	A	A	B	A	A	A	A	A	B	B	B	B	B	A	A	B	B	B	B	B	B	A	A	A	B	B	B	B	A	B	A	B
Lsat_1_v5_g_4_5693	4		148.098	B	A	A	A	B	A	A	B	B	A	B	A	A	A	A	A	B	A	B	A	NA	A	B	B	NA	B	B	A	A	B	B	B	B	B	B	A	A	A	B	B	B	B	A	B	A	B
Lsat_1_v5_g_4_4663	4		148.098	B	A	A	A	B	A	A	B	B	A	B	A	A	A	A	A	B	A	B	A	A	A	B	B	B	B	B	A	A	B	B	B	B	B	B	A	A	A	B	B	B	B	A	B	A	B
Chr4_226495064	4	226495064	148.111	B	A	A	A	B	A	A	B	B	A	B	A	A	A	A	A	B	A	B	A	A	A	B	B	B	B	B	A	A	B	B	B	B	H	B	A	A	A	B	B	B	B	A	B	A	B
Lsat_1_v5_g_4_450	4		148.442	B	A	A	A	B	A	NA	NA	B	A	B	A	NA	A	A	A	NA	A	B	A	A	A	B	B	B	B	B	A	A	B	B	B	B	A	B	NA	A	A	B	NA	B	B	A	B	A	B
Chr4_226654897	4	226654897	148.442	B	A	A	A	B	A	A	B	B	A	B	A	A	A	A	A	B	A	B	A	A	A	B	B	B	B	B	A	A	B	B	B	B	A	B	A	A	A	B	B	B	B	A	B	A	B
Lsat_1_v5_g_4_946	4		151.107	B	H	A	A	A	A	A	B	B	A	B	A	A	A	A	A	B	A	B	B	A	A	B	A	B	B	B	A	A	B	B	B	B	A	B	A	A	A	B	B	B	B	A	B	A	B
Lsat_1_v5_g_4_2330	4		151.107	B	H	A	A	A	A	A	B	B	A	B	A	A	A	A	A	B	A	B	B	A	A	NA	A	B	B	B	A	A	B	B	B	B	A	B	A	A	A	B	B	B	B	A	B	A	B
Chr4_231015256	4	231015256	151.47	B	H	A	A	A	A	A	B	B	A	B	A	A	A	A	A	B	A	B	B	A	A	B	A	B	B	B	A	A	B	B	B	B	A	B	A	A	A	B	B	B	B	A	B	A	B
Chr4_231015221	4	231015221	151.473	B	H	A	A	A	A	A	B	B	A	B	A	A	A	A	A	B	A	B	B	A	A	B	A	B	B	B	A	A	B	B	B	B	A	B	A	A	A	B	B	B	B	A	B	A	B
Chr4_230417315	4	230417315	151.473	B	H	A	A	A	A	A	B	B	A	B	A	A	A	A	A	B	A	B	B	A	A	B	A	B	B	B	A	A	B	B	B	B	A	B	A	A	A	B	B	B	B	A	B	A	B
Chr4_237605810	4	237605810	153.909	B	H	A	A	A	A	A	B	B	A	B	A	A	A	A	A	A	A	B	B	A	A	B	A	B	B	B	A	A	B	B	B	B	A	B	B	B	A	B	B	B	B	A	B	A	B
Chr4_240206948	4	240206948	155.508	B	H	A	A	A	A	A	B	B	A	B	A	A	A	A	A	A	A	B	B	A	A	B	B	B	B	B	A	A	B	B	B	B	A	B	B	B	A	B	B	B	B	A	B	A	A
Chr4_241936294	4	241936294	155.801	B	H	A	A	A	A	A	B	B	A	B	A	A	A	A	A	A	A	B	B	A	A	B	B	NA	B	B	A	A	B	B	B	B	A	B	B	B	A	B	B	B	B	A	B	A	A
Chr4_242053347	4	242053347	155.801	B	H	A	A	A	A	A	B	B	A	B	A	A	A	A	A	A	A	B	B	A	A	B	B	B	B	B	A	A	B	B	B	B	A	B	B	B	A	B	B	B	B	A	B	A	A
Chr4_242896020	4	242896020	156.155	B	H	A	A	A	A	A	B	B	A	A	A	A	A	A	A	A	A	B	B	A	A	B	B	B	B	B	A	A	B	B	B	B	A	B	B	B	A	B	B	B	B	A	B	A	A
Lsat_1_v5_g_4_466	4		156.45	B	H	A	A	A	A	A	B	B	A	A	A	A	A	A	A	A	A	B	B	A	A	B	B	B	B	B	A	A	B	B	B	B	A	B	B	B	A	B	B	B	B	A	B	A	A
Lsat_1_v5_g_4_736	4		156.45	B	B	A	A	A	A	A	B	B	A	A	A	A	A	A	A	A	A	B	B	A	A	B	B	B	B	B	A	A	B	B	B	B	A	B	B	B	A	B	B	B	B	A	B	A	A
Lsat_1_v5_g_4_2350	4		156.45	B	H	A	A	A	A	A	B	B	A	B	A	A	A	A	A	A	A	B	B	A	A	B	B	B	B	B	A	A	B	B	B	B	A	B	B	B	A	B	B	B	B	A	B	A	A
Chr4_250585438	4	250585438	161.562	B	H	A	A	A	A	A	A	B	B	A	A	A	A	B	A	A	A	B	B	A	A	H	B	B	B	B	A	A	B	B	B	B	A	B	B	B	A	B	B	B	B	A	B	A	A
Chr4_260967115	4	260967115	162.224	B	H	A	A	A	A	A	A	B	B	A	A	A	A	B	A	A	B	B	B	A	A	H	B	B	B	B	A	A	B	B	B	B	A	B	B	B	A	A	B	B	A	A	B	A	A
Lsat_1_v5_g_4_915	4		167.283	B	H	A	A	A	A	A	A	B	B	A	A	A	A	B	A	A	A	B	B	A	A	H	B	B	A	H	A	A	B	B	B	B	A	NA	B	B	A	A	B	B	A	A	B	A	A
Lsat_1_v5_g_4_474	4		167.35	B	A	A	A	A	A	A	A	B	B	A	A	A	A	B	A	A	A	B	B	A	A	B	B	B	A	B	A	A	B	B	B	B	A	B	B	B	A	A	B	B	A	A	B	A	A
Chr4_269630553	4	269630553	167.944	B	H	A	A	A	A	A	A	B	B	A	A	A	A	B	A	A	A	B	B	A	A	H	B	B	A	B	A	A	B	B	B	B	A	B	B	B	A	A	B	B	A	A	B	A	A
Lsat_1_v5_g_4_3582	4		171.215	B	H	A	NA	A	NA	A	NA	A	A	A	A	A	A	B	A	A	A	B	B	A	B	A	B	A	A	B	A	NA	B	B	B	B	A	B	B	NA	A	A	NA	B	A	A	B	A	A
Chr4_272263014	4	272263014	171.418	B	B	B	A	A	A	A	A	A	A	A	A	A	A	B	A	A	A	B	B	A	B	H	B	A	A	B	A	A	B	B	B	B	A	B	B	B	A	A	B	B	A	A	B	A	A
Chr4_271932239	4	271932239	171.418	B	B	B	A	A	NA	A	A	A	A	NA	A	NA	A	B	NA	A	A	B	B	A	B	B	B	A	NA	B	A	A	B	B	B	B	A	B	B	B	A	A	B	B	NA	A	B	A	NA
Lsat_1_v5_g_4_673183	4		171.418	B	H	B	A	A	A	A	A	A	A	A	A	A	A	B	A	A	A	B	B	NA	B	B	B	A	A	B	A	A	B	B	B	B	A	B	B	B	A	A	NA	B	A	A	B	A	A
Chr4_273855384	4	273855384	171.76	B	B	B	A	A	A	A	A	A	A	A	A	A	A	B	A	A	A	B	B	A	B	H	B	A	A	B	A	A	B	B	B	B	A	B	B	B	A	A	B	B	A	A	B	A	A
Lsat_1_v5_g_4_3360	4		171.76	B	B	B	A	A	A	A	A	A	A	A	A	A	A	B	A	A	A	B	B	A	B	H	B	A	A	B	A	A	B	B	B	B	A	B	B	B	A	A	B	B	A	A	B	A	A
Lsat_1_v5_g_4_5336	4		171.76	B	B	B	A	A	A	A	A	A	A	A	A	A	A	B	A	A	A	B	B	A	B	A	B	A	A	B	A	A	B	B	B	B	A	B	B	B	A	A	NA	B	A	A	B	A	A
Lsat_1_v5_g_4_673348	4		171.76	B	B	B	A	A	A	A	A	A	A	A	A	A	A	B	A	A	A	B	B	A	B	H	B	A	A	B	A	A	B	B	B	B	A	B	B	B	A	A	B	B	A	A	B	A	A
Lsat_1_v5_g_4_1097	4		173.419	B	B	B	A	A	A	A	NA	A	NA	A	A	A	A	B	A	A	B	B	B	A	A	H	B	A	A	B	A	A	B	B	B	B	A	B	B	B	A	A	B	B	A	A	B	B	A
Lsat_1_v5_g_4_2589	4		176.537	B	B	B	A	A	A	A	A	A	A	A	A	A	A	B	B	A	B	B	B	A	A	H	B	B	A	B	A	A	B	B	B	A	A	B	B	B	A	A	B	B	A	H	B	B	A
Lsat_1_v5_g_4_4127	4		178.053	B	B	B	A	A	A	A	A	A	A	A	A	A	A	B	B	A	NA	A	B	A	A	B	B	B	A	B	A	A	B	B	B	NA	A	B	B	B	A	A	B	B	A	B	B	B	A
Lsat_1_v5_g_4_2792	4		178.053	B	B	B	A	A	A	A	A	A	A	A	A	A	A	B	B	A	B	A	B	A	A	H	B	B	A	B	A	NA	B	B	B	A	A	B	B	B	A	A	B	B	A	H	B	B	A
Chr4_276651440	4	276651440	178.053	B	B	B	A	A	A	A	A	A	A	A	A	A	A	B	B	A	B	A	B	A	A	H	B	B	A	B	A	A	B	B	B	A	A	B	B	B	A	A	B	B	A	H	B	B	A
Chr4_281208350	4	281208350	178.396	B	B	B	A	A	A	A	A	A	A	A	A	A	A	B	B	A	B	A	B	A	A	H	B	B	A	B	A	A	B	B	B	A	A	B	B	B	A	A	B	B	A	H	B	B	A
Lsat_1_v5_g_4_2007	4		178.396	B	B	B	A	A	A	A	A	A	A	A	A	A	A	B	B	A	B	A	B	A	A	H	B	B	A	B	A	A	B	B	B	A	A	B	B	B	A	A	B	B	A	H	B	H	A
Lsat_1_v5_g_4_2091	4		178.396	NA	B	B	A	A	A	A	NA	A	A	A	A	A	A	B	B	A	B	A	B	A	A	H	B	B	NA	B	A	NA	B	B	B	NA	A	B	B	B	A	A	B	B	A	H	NA	B	A
Lsat_1_v5_g_4_2081	4		178.396	B	B	B	A	A	A	A	A	A	A	A	A	A	A	B	B	A	B	A	B	A	A	A	B	B	A	B	A	A	B	B	B	NA	NA	B	B	B	A	A	B	B	A	H	B	B	A
Chr4_279797133	4	279797133	178.396	B	B	B	A	A	NA	A	A	NA	A	A	A	A	NA	B	B	A	B	A	B	A	A	H	B	B	A	B	A	A	B	B	B	A	A	B	B	B	A	A	B	B	A	H	B	B	A
Chr4_280977037	4	280977037	178.396	B	B	B	A	A	A	A	A	A	A	A	A	A	A	B	B	A	B	A	B	A	A	H	B	B	A	B	A	A	B	B	B	A	A	B	B	B	A	A	B	B	A	H	B	B	A
Chr4_280088978	4	280088978	178.396	B	B	B	A	A	A	A	A	A	A	A	A	A	A	B	B	A	B	A	B	A	A	H	B	B	A	B	A	A	B	B	B	A	A	B	B	B	A	A	B	B	A	H	B	B	A
Lsat_1_v5_g_4_4434	4		179.001	B	B	B	A	A	A	A	A	A	A	A	A	A	A	B	B	A	B	A	B	A	A	B	B	B	A	B	A	A	B	B	B	A	A	B	B	B	A	A	B	B	A	H	B	B	A
Lsat_1_v5_g_4_1153	4		179.001	B	B	B	A	A	A	A	A	A	A	A	A	A	A	B	B	A	B	A	B	A	A	H	B	B	A	B	A	A	B	B	B	A	A	B	B	B	A	A	B	B	A	H	B	B	A
Chr4_282864167	4	282864167	179.375	B	B	B	A	A	A	A	A	A	A	A	A	A	A	B	B	A	B	A	B	A	A	H	B	B	A	B	A	A	B	B	B	A	A	B	B	B	A	A	B	B	A	H	B	B	A
Chr4_283494307	4	283494307	179.375	B	B	B	A	NA	A	A	A	A	A	A	A	A	A	B	B	A	B	A	B	A	A	H	B	B	A	B	A	A	B	B	B	A	A	NA	B	B	A	A	B	NA	A	H	B	NA	NA
Lsat_1_v5_g_4_1392	4		179.375	B	B	B	A	A	A	A	A	A	A	A	A	A	A	B	B	A	B	A	B	A	A	H	B	NA	A	B	A	A	B	B	B	A	A	B	B	B	A	A	B	B	A	H	B	B	A
Chr4_283687315	4	283687315	180.111	B	B	B	A	A	A	A	A	A	A	A	A	A	A	B	B	A	B	A	B	A	A	H	B	B	A	B	A	B	B	B	B	A	A	B	B	B	A	A	B	B	A	H	B	B	A
Chr4_284212564	4	284212564	180.111	B	B	B	A	NA	A	A	A	A	A	A	A	A	A	B	B	A	B	A	B	A	A	H	B	B	A	B	A	B	B	B	B	A	A	B	B	B	A	A	B	B	A	H	B	B	A
Chr4_283687409	4	283687409	180.111	B	B	B	A	A	A	A	A	A	A	A	H	A	A	B	B	A	B	A	B	A	A	H	B	B	A	B	A	B	B	B	B	A	A	B	B	B	A	A	B	B	A	H	B	B	A
Lsat_1_v5_g_4_1210	4		182.069	B	B	B	A	A	A	A	A	A	A	A	A	A	A	B	B	A	B	A	B	B	A	B	B	B	A	B	A	B	A	B	B	A	A	B	B	B	A	B	B	B	A	H	B	B	A
Lsat_1_v5_g_4_6456	4		182.257	NA	B	B	A	A	A	A	A	A	A	A	A	A	A	NA	NA	A	B	A	B	B	A	B	B	B	NA	B	B	B	A	B	NA	A	A	B	B	B	NA	NA	B	B	A	B	B	B	A
Lsat_1_v5_g_4_167	4		184.163	B	B	B	A	A	A	A	A	A	A	A	A	A	A	B	B	A	B	A	B	B	A	B	B	B	A	B	B	B	A	B	B	A	A	NA	B	B	NA	B	B	B	A	H	B	B	A
Lsat_1_v5_g_4_1736	4		184.163	B	B	B	A	A	A	A	A	A	A	A	A	A	A	B	B	A	B	A	B	B	A	B	B	B	A	B	B	NA	A	B	B	A	A	B	B	B	A	B	B	B	A	B	B	B	A
Chr4_287001219	4	287001219	184.163	B	B	B	A	NA	A	NA	A	A	A	A	NA	A	A	B	B	A	B	A	B	B	A	B	B	B	A	B	B	B	A	B	B	A	A	B	B	B	A	B	B	B	A	H	B	B	A
Lsat_1_v5_g_4_4755	4		184.756	B	B	B	A	A	NA	A	A	A	A	A	A	A	A	B	B	A	B	A	A	B	A	B	B	B	A	B	NA	NA	NA	B	B	A	A	B	B	NA	A	B	B	B	A	A	B	B	A
Lsat_1_v5_g_4_673289	4		185.084	B	B	B	A	A	A	A	A	A	A	A	A	A	A	B	B	A	B	A	A	B	A	B	B	B	A	B	B	B	A	B	B	A	A	B	B	B	A	B	B	B	B	H	B	B	A
Lsat_1_v5_g_4_4208	4		185.084	B	B	B	A	A	A	A	NA	A	A	A	A	A	A	B	B	A	B	A	A	B	A	NA	B	B	A	B	B	B	A	B	B	A	A	B	B	B	A	B	B	B	B	H	B	B	A
Lsat_1_v5_g_4_785	4		185.948	B	B	B	A	A	A	A	A	A	A	A	A	A	A	A	B	A	B	A	A	B	A	B	B	B	A	B	B	B	NA	B	B	NA	NA	B	B	B	B	NA	B	B	B	A	B	B	A
Lsat_1_v5_g_4_1396	4		185.948	B	B	B	A	A	A	A	A	A	A	A	A	A	A	A	B	A	B	A	A	B	A	H	B	B	A	B	B	B	A	B	B	A	A	B	B	B	B	B	B	B	B	H	B	B	A
Lsat_1_v5_g_4_860	4		186.204	B	B	B	A	A	A	A	A	A	A	A	A	A	A	A	B	A	B	A	A	B	A	A	B	B	A	B	B	B	A	B	B	A	NA	B	B	B	B	NA	B	B	B	H	B	B	A
Lsat_1_v5_g_4_673356	4		186.937	B	B	B	A	A	A	A	A	A	A	A	A	A	A	A	A	A	B	A	A	B	A	A	B	B	A	B	B	B	A	A	B	A	A	B	B	B	B	B	B	B	B	H	B	B	A
Lsat_1_v5_g_4_796	4		186.937	NA	B	B	A	A	NA	A	A	A	A	A	A	A	A	A	A	A	B	A	A	B	A	H	B	B	NA	B	B	B	A	A	B	NA	A	B	B	B	B	B	NA	B	B	A	B	B	A
Lsat_1_v5_g_4_7181	4		186.937	B	B	B	A	A	A	A	A	NA	A	A	A	A	A	A	A	A	B	A	A	B	A	H	B	B	A	B	B	B	A	A	B	A	A	B	B	B	B	B	B	B	B	H	B	B	A
Chr4_290454287	4	290454287	186.937	B	B	B	A	A	A	A	A	A	A	A	A	A	A	A	A	A	B	A	A	B	A	H	B	B	A	B	B	B	A	A	B	A	A	B	B	B	B	B	B	B	H	H	B	B	A
Lsat_1_v5_g_4_2384	4		186.937	B	B	B	A	A	A	A	A	A	A	A	A	A	A	A	A	A	B	A	A	B	A	H	B	B	A	B	B	B	A	A	B	A	A	B	B	B	B	B	B	B	B	H	B	B	A
Lsat_1_v5_g_4_2545	4		186.937	B	B	B	A	A	A	A	NA	A	A	A	A	A	A	A	A	A	B	A	A	B	A	A	B	B	A	B	B	NA	A	A	B	A	A	B	B	B	B	B	B	B	B	A	B	B	A
Lsat_1_v5_g_4_4911	4		186.937	B	B	B	A	A	A	A	A	A	A	A	A	A	A	A	A	A	B	A	A	B	A	H	B	B	A	B	NA	B	A	A	B	NA	A	NA	B	B	B	B	B	B	B	NA	B	B	A
Lsat_1_v5_g_4_4860	4		186.937	B	B	B	A	A	A	A	A	A	A	A	A	A	A	A	A	A	B	A	A	B	A	H	B	B	A	B	NA	B	A	A	B	A	A	B	B	B	B	B	B	B	B	H	B	B	A
Lsat_1_v5_g_4_304	4		187.178	B	B	B	A	A	A	A	A	A	A	A	A	A	A	A	A	A	B	A	A	B	A	H	B	B	A	B	B	B	A	A	B	A	A	B	B	B	B	B	B	B	B	B	B	B	A
Lsat_1_v5_g_4_1990	4		188.482	B	B	B	NA	A	NA	A	NA	A	A	A	NA	A	A	A	A	A	B	A	A	B	A	H	B	NA	A	B	NA	B	A	A	B	A	A	B	B	B	B	H	B	A	B	H	B	B	A
Chr4_305048165	4	305048165	190.23	B	B	B	A	A	A	A	A	A	A	B	A	A	A	A	A	A	B	A	A	B	A	H	B	B	A	B	B	B	A	A	B	A	A	B	B	B	B	H	B	A	B	H	A	B	A
Lsat_1_v5_g_4_261	4		190.23	B	B	B	A	A	A	A	A	A	A	B	A	A	A	A	A	A	B	A	A	B	A	B	B	B	A	B	B	B	H	A	B	A	A	B	B	B	B	H	B	A	B	B	A	B	A
Lsat_1_v5_g_4_27	4		191.228	B	H	B	A	A	A	A	A	A	A	B	A	A	A	A	A	A	B	A	A	B	A	H	B	B	A	B	B	B	A	A	B	A	A	B	B	B	B	H	B	A	B	H	A	B	A
Chr4_306270502	4	306270502	191.228	B	A	B	NA	NA	NA	A	A	A	NA	B	A	A	A	A	A	A	B	A	A	B	A	H	B	B	A	B	B	B	A	NA	B	NA	A	B	B	B	B	H	B	A	B	B	A	B	NA
Chr4_315865907	4	315865907	198.381	A	A	B	A	A	B	A	A	A	A	B	A	A	A	B	A	A	B	A	A	B	B	A	B	B	A	B	B	B	A	A	B	B	A	A	B	A	B	H	B	A	B	A	A	B	A
Chr4_312069425	4	312069425	198.381	A	A	B	A	A	B	A	A	A	A	B	A	A	A	B	A	A	B	A	A	B	B	A	B	B	A	B	B	B	A	A	B	B	A	A	B	A	B	H	B	A	B	A	B	B	A
Lsat_1_v5_g_4_969	4		198.912	A	A	B	A	A	B	A	A	A	A	B	A	A	A	B	A	A	B	A	A	B	B	A	B	B	A	B	B	B	A	A	B	B	A	A	B	A	B	H	B	A	B	A	B	B	A
Lsat_1_v5_g_4_4179	4		199.117	A	A	B	A	A	B	A	A	A	A	B	A	A	A	B	A	A	B	A	A	B	B	A	B	B	A	B	B	B	A	A	B	B	A	NA	B	A	B	B	H	A	B	A	B	B	A
Lsat_1_v5_g_4_2161	4		199.117	A	A	B	A	A	NA	A	A	A	A	B	A	A	A	NA	A	A	B	A	A	B	B	A	B	B	A	B	B	NA	A	A	B	B	A	A	B	A	NA	B	NA	A	NA	NA	B	B	A
Lsat_1_v5_g_4_2373	4		199.422	A	A	B	A	A	B	A	A	A	A	B	A	A	A	NA	A	A	B	A	A	B	B	A	B	B	A	B	B	NA	A	B	B	NA	A	A	B	A	NA	H	A	H	B	A	A	B	A
Lsat_1_v5_g_4_3531	4		199.497	A	A	B	A	A	B	A	A	A	A	B	A	A	A	B	A	A	B	A	A	B	B	A	B	B	A	B	B	B	A	A	B	B	A	A	B	A	B	H	B	A	B	A	A	B	A
Lsat_1_v5_g_4_807	4		199.497	A	A	B	A	A	B	A	A	A	A	B	NA	A	NA	B	A	A	B	A	A	B	B	A	B	B	A	B	B	B	A	A	B	B	A	A	B	A	B	B	B	A	B	A	A	B	A
Lsat_1_v5_g_4_350	4		199.497	A	A	B	A	A	B	A	A	A	A	B	A	A	A	B	A	A	B	A	A	B	B	A	B	B	A	B	B	B	A	A	B	B	A	A	B	A	B	H	B	A	B	A	A	B	A
Lsat_1_v5_g_4_420	4		199.497	A	A	B	A	A	B	A	A	A	A	B	A	A	A	B	A	A	B	A	A	B	B	A	B	B	A	B	B	B	A	A	B	B	A	NA	B	A	NA	B	B	A	B	A	NA	B	A
Lsat_1_v5_g_4_5367	4		199.497	A	A	B	A	A	B	A	A	A	A	B	A	A	A	B	A	A	B	A	A	B	B	A	B	B	A	B	B	B	A	A	B	B	A	A	B	A	NA	B	B	A	B	A	A	NA	A
Lsat_1_v5_g_4_394	4		204.492	A	A	B	A	A	B	A	A	A	B	B	A	A	A	B	B	B	B	H	A	B	B	B	B	B	A	B	B	A	A	A	B	B	A	A	B	A	B	B	B	A	B	A	A	B	A
Lsat_1_v5_g_4_2812	4		204.492	NA	A	B	A	A	B	A	A	A	B	B	A	A	A	B	B	B	B	A	NA	B	B	B	B	B	A	H	B	A	A	A	NA	B	A	A	B	A	B	H	NA	A	B	A	A	B	A
Lsat_1_v5_g_4_3965	4		204.492	A	A	B	A	A	B	NA	NA	A	B	B	A	NA	A	B	B	B	B	NA	A	B	B	B	B	B	A	H	B	NA	A	A	B	B	A	A	B	A	B	A	B	A	B	A	A	B	A
Lsat_1_v5_g_4_4948	4		204.492	A	A	B	A	A	B	A	A	A	B	B	A	A	A	B	B	B	B	A	A	B	B	NA	B	B	A	B	B	A	A	A	B	B	A	A	B	A	B	A	NA	A	B	A	A	B	A
Lsat_1_v5_g_4_217	4		204.492	A	A	B	A	A	B	A	A	A	B	B	A	A	A	B	B	B	B	A	A	B	B	B	B	B	A	B	B	A	A	A	B	B	A	A	B	A	B	A	B	A	B	A	A	B	A
Chr4_332729925	4	332729925	205.347	A	A	B	A	A	B	A	A	A	B	B	A	A	A	B	B	B	B	A	A	B	B	B	B	B	A	B	B	A	A	A	B	B	A	A	B	A	B	H	B	A	B	A	A	B	A
Chr4_332639995	4	332639995	205.347	A	A	B	A	A	B	A	A	A	B	NA	A	A	A	B	B	B	B	A	A	B	B	B	B	B	A	B	NA	A	A	A	NA	B	A	A	B	NA	B	H	NA	A	NA	A	NA	B	A
Chr4_331857215	4	331857215	205.347	A	A	B	A	A	B	A	A	A	B	B	A	A	A	B	B	B	B	A	A	B	B	B	B	B	A	B	B	A	A	A	B	B	A	A	B	A	B	H	B	A	B	A	A	B	A
Chr4_333902484	4	333902484	206.222	A	A	B	A	A	B	A	A	A	B	B	A	A	B	B	B	B	B	B	A	B	B	B	B	B	A	B	B	A	A	H	B	B	A	A	B	A	B	H	B	A	B	A	A	B	A
Chr4_335716596	4	335716596	206.222	A	A	B	A	A	B	A	A	A	B	B	A	A	B	B	B	B	B	B	A	B	B	B	B	B	A	B	B	A	A	H	B	B	A	A	B	A	B	H	B	A	H	A	A	B	A
Chr4_335964729	4	335964729	206.222	A	A	B	A	A	B	A	A	A	B	B	A	A	B	B	B	B	B	B	A	B	B	B	B	B	A	B	B	A	A	H	B	B	A	A	B	A	B	H	B	A	H	A	A	B	A
Chr4_336979990	4	336979990	206.222	A	A	B	A	A	B	A	A	A	B	B	A	A	B	B	B	B	B	B	A	B	B	B	B	B	A	B	B	A	A	H	B	B	A	A	B	A	B	H	B	A	H	A	A	B	A
Lsat_1_v5_g_4_2145	4		207.011	A	A	B	A	A	B	A	A	A	B	B	A	A	B	B	B	B	B	B	A	B	B	B	B	B	A	B	B	A	A	H	B	B	A	A	B	A	B	B	B	A	H	A	A	B	A
Lsat_1_v5_g_4_673380	4		207.011	A	A	B	A	A	B	A	NA	A	B	B	A	A	NA	B	B	B	B	B	A	B	B	B	B	B	A	B	B	A	A	A	B	B	A	A	B	A	B	H	B	A	A	A	A	B	A
Lsat_1_v5_g_4_2039	4		207.011	A	A	B	A	A	B	A	A	A	B	B	A	A	B	B	B	B	B	B	A	B	B	B	B	B	A	B	NA	A	A	A	B	B	A	A	B	A	B	H	B	A	A	A	A	B	H
Lsat_1_v5_g_4_6018	4		207.011	A	A	B	A	A	B	A	A	A	B	B	A	A	B	B	B	B	B	B	A	B	B	B	B	B	A	B	B	A	A	H	B	B	A	A	B	A	B	B	B	A	H	A	A	B	A
Lsat_1_v5_g_4_2917	4		207.011	A	A	B	A	A	B	A	A	A	B	B	A	A	B	B	B	B	B	B	A	B	B	B	B	B	A	B	B	A	A	H	B	B	A	A	B	A	B	H	B	A	B	A	A	B	A
Lsat_1_v5_g_4_1270	4		207.011	A	A	B	A	A	NA	A	A	A	B	B	A	A	B	B	B	B	B	B	A	B	B	B	B	B	A	B	B	A	A	H	B	NA	A	A	NA	A	B	B	B	A	H	A	A	H	A
Lsat_1_v5_g_4_1163	4		207.011	A	A	B	A	A	B	A	A	A	B	B	A	A	B	B	B	B	B	B	A	B	B	B	B	B	A	B	B	A	A	H	B	B	A	A	B	A	B	H	B	A	B	A	A	B	A
Lsat_1_v5_g_4_1879	4		207.011	A	A	B	A	A	B	A	A	A	B	B	A	A	B	B	B	B	B	B	A	B	B	B	B	B	A	B	B	A	A	H	B	B	A	A	B	A	B	H	B	A	H	A	A	B	A
Lsat_1_v5_g_4_883	4		207.976	A	A	B	A	A	B	A	A	A	B	B	A	A	B	B	B	B	B	B	A	B	B	NA	B	NA	A	B	B	NA	A	B	B	B	A	A	B	B	B	H	B	A	A	NA	A	B	A
Lsat_1_v5_g_4_1095	4		208.44	A	A	B	A	A	B	A	NA	A	B	B	A	A	B	B	B	B	B	B	A	B	B	B	B	B	A	B	B	A	A	A	B	B	A	A	B	B	B	B	B	A	H	A	A	B	A
Lsat_1_v5_g_4_102	4		208.44	NA	A	B	A	A	B	A	A	A	B	B	A	A	B	B	B	B	B	B	A	B	B	B	B	B	A	B	B	A	A	H	B	B	A	A	B	B	B	B	B	A	H	A	A	B	H
Chr4_339487155	4	339487155	209.119	A	A	B	A	A	B	A	A	A	B	B	A	A	B	B	B	B	B	B	A	B	B	B	B	B	A	B	B	A	A	H	B	B	A	A	B	B	B	B	B	A	H	A	A	B	A
Chr4_340760121	4	340760121	210.01	A	A	B	A	A	B	A	A	A	B	B	A	A	B	B	B	B	B	B	A	B	B	B	B	B	A	B	B	A	A	H	B	B	A	A	B	B	B	H	B	A	H	A	A	B	A
Chr4_342392948	4	342392948	210.921	A	NA	B	A	A	B	A	A	A	B	B	A	A	B	B	B	B	B	B	A	B	B	B	B	B	A	B	B	A	A	H	B	B	A	A	B	B	B	A	B	A	H	A	A	B	A
Lsat_1_v5_g_4_624	4		210.921	A	A	B	A	A	B	A	A	A	B	B	A	A	B	B	B	B	B	B	A	B	B	B	B	B	A	B	B	A	A	H	B	B	A	A	H	B	B	A	B	A	H	A	A	B	A
Chr4_344619245	4	344619245	214.335	A	A	B	A	A	B	B	A	A	B	B	A	A	B	B	B	B	B	B	A	A	B	H	B	B	A	B	B	A	A	H	B	B	A	A	A	B	A	A	B	A	H	A	A	B	A
Chr4_346289831	4	346289831	215.798	A	A	B	A	A	B	A	A	A	B	B	A	A	B	B	B	B	B	B	A	A	B	H	B	B	A	B	B	A	A	A	B	B	A	A	A	B	A	A	B	A	H	A	A	B	A
Chr4_346519154	4	346519154	215.798	A	A	B	A	A	B	A	A	A	B	B	A	A	B	B	B	B	B	B	A	A	B	H	B	B	A	B	B	A	A	A	B	B	A	A	A	B	A	A	B	A	H	A	A	B	A
Chr4_347096629	4	347096629	216.403	A	A	B	A	A	B	A	A	A	B	B	A	A	B	B	B	B	B	B	A	B	B	H	B	B	A	B	B	A	A	A	B	B	A	A	A	B	A	A	B	A	H	A	A	B	A
Chr4_348258852	4	348258852	217.899	A	A	B	A	A	B	A	A	A	B	B	A	A	B	B	B	B	B	B	A	B	B	H	B	B	A	B	B	A	A	A	B	B	A	A	A	B	A	A	B	A	H	B	A	B	A
Chr4_349308752	4	349308752	219.016	A	A	B	H	A	B	A	H	A	B	B	A	A	B	B	B	B	B	B	A	B	B	B	B	B	A	B	B	A	A	A	B	B	A	A	A	B	A	A	B	A	B	B	A	B	A
Chr4_349918798	4	349918798	219.327	A	A	B	H	A	B	A	A	A	B	B	A	A	B	B	B	B	B	B	A	B	B	H	B	B	A	B	B	A	A	A	B	B	A	A	A	B	A	A	B	A	H	B	A	B	A
Lsat_1_v5_g_4_1750	4		219.327	A	A	B	A	A	B	A	NA	A	B	B	A	A	B	B	B	B	B	B	A	B	B	H	B	B	A	B	B	A	A	A	B	NA	A	A	A	B	A	A	NA	A	H	B	A	B	A
Chr4_350369384	4	350369384	219.327	A	A	B	H	A	B	A	A	A	B	B	A	A	B	B	B	B	B	B	A	B	B	H	B	B	A	B	B	A	A	A	B	B	A	A	A	B	A	A	B	A	H	B	A	B	A
Chr4_350653352	4	350653352	219.861	A	A	B	B	A	B	A	A	A	B	B	A	A	B	B	B	B	B	B	A	B	B	H	B	B	A	B	B	A	A	A	B	B	A	A	A	B	A	A	A	A	H	B	A	B	A
Chr4_352848178	4	352848178	222.912	A	A	B	B	A	B	A	B	A	B	B	A	A	B	B	B	B	B	H	A	B	B	H	B	B	A	B	B	A	A	A	B	B	A	A	A	B	A	A	A	A	H	B	A	B	A
Chr4_353383659	4	353383659	222.912	A	A	B	B	A	B	A	B	H	B	B	A	A	B	B	B	B	B	H	A	B	B	B	B	B	A	B	B	A	A	A	B	B	A	A	A	B	A	NA	A	A	B	B	A	B	A
Chr4_355776070	4	355776070	222.912	A	A	NA	B	A	B	A	B	A	B	B	A	A	B	B	B	B	B	H	A	B	B	H	B	B	A	B	B	A	A	A	B	NA	A	A	A	B	A	A	A	A	B	B	A	B	A
Lsat_1_v5_g_4_4155	4		222.912	NA	A	B	B	A	NA	A	NA	A	B	B	A	A	B	B	B	B	B	A	A	B	B	H	B	B	NA	B	B	A	NA	A	B	B	NA	A	A	B	A	NA	NA	A	H	B	A	B	A
Lsat_1_v5_g_4_2847	4		222.912	A	A	B	B	A	NA	NA	B	NA	B	NA	A	A	B	B	B	B	B	H	A	B	B	A	B	B	A	B	B	A	A	A	B	B	A	A	A	B	A	A	A	A	H	B	A	B	A
Lsat_1_v5_g_4_673420	4		222.912	A	A	B	B	A	B	A	B	H	B	B	A	A	B	B	B	B	B	H	A	B	B	H	B	B	A	B	B	A	A	A	B	B	A	A	A	B	A	A	A	A	H	B	A	B	A
Lsat_1_v5_g_4_673372	4		223.278	A	A	B	B	A	B	A	B	A	A	B	A	A	B	B	B	B	NA	H	A	B	B	H	B	B	A	B	B	A	A	A	B	B	A	NA	A	B	NA	A	A	A	H	B	A	B	A
Lsat_1_v5_g_4_3572	4		223.278	A	A	B	B	A	B	A	B	A	A	B	A	A	B	B	B	B	B	H	A	B	B	H	B	B	A	B	B	A	A	A	B	B	A	A	A	B	A	A	A	A	H	B	A	B	A
Chr4_359876567	4	359876567	223.278	A	A	B	B	A	B	A	B	A	A	B	A	A	B	B	B	B	B	H	A	B	B	H	B	B	A	B	B	A	A	A	B	B	A	A	A	B	A	A	A	A	H	B	A	B	A
Chr4_360197440	4	360197440	223.635	A	A	B	B	NA	B	A	B	A	A	B	A	A	B	B	B	B	B	A	A	B	B	H	B	B	A	B	B	NA	A	A	B	B	A	A	A	B	A	A	A	A	H	B	NA	B	A
Chr4_360109923	4	360109923	223.635	A	A	B	B	A	B	A	B	A	A	B	A	A	B	B	B	B	B	A	A	B	B	H	B	B	A	B	B	A	A	A	B	B	A	A	A	B	A	A	A	A	H	B	A	B	A
Lsat_1_v5_g_4_1296	4		224.316	A	A	B	B	A	B	A	B	A	A	B	A	A	B	B	B	B	B	A	A	B	B	H	B	A	A	B	B	A	A	A	B	B	A	A	A	B	A	A	A	A	H	B	A	B	A
Lsat_1_v5_g_4_2040	4		224.316	A	A	B	B	A	B	A	B	A	A	B	A	A	B	B	B	B	B	A	A	B	B	H	B	A	A	B	B	A	A	A	B	B	A	A	A	B	A	A	A	A	H	B	A	B	A
Lsat_1_v5_g_4_861	4		225.402	A	A	B	B	A	B	A	B	A	A	B	A	A	B	B	B	A	B	A	A	B	B	H	B	A	A	B	B	A	A	A	B	B	B	A	A	B	A	A	A	A	H	B	A	B	A
Lsat_1_v5_g_4_3463	4		225.402	A	A	B	B	A	B	A	B	A	A	NA	A	A	B	B	B	A	B	NA	A	B	B	H	B	A	A	B	B	A	A	A	B	B	B	A	A	B	A	NA	A	A	H	B	A	B	A
Chr4_365115090	4	365115090	225.611	A	A	B	B	A	B	A	B	A	A	NA	NA	A	B	B	B	A	B	A	A	B	B	B	B	A	A	B	B	A	A	A	B	B	B	A	A	B	A	A	A	A	H	B	A	B	A
Chr4_366761746	4	366761746	225.973	A	A	B	B	A	B	A	B	A	A	B	A	A	B	B	B	A	B	A	A	B	B	H	B	A	A	B	B	A	A	A	B	B	B	A	A	B	A	A	A	A	H	B	A	B	A
Lsat_1_v5_g_4_501	4		225.973	A	A	B	B	A	B	NA	B	A	A	B	A	A	B	B	B	A	B	A	A	B	B	B	B	A	A	B	B	A	A	A	B	NA	B	A	A	B	NA	A	NA	A	H	B	A	B	A
Lsat_1_v5_g_4_1505	4		227.117	A	A	B	B	A	B	A	B	A	A	B	A	A	B	B	B	A	A	A	B	B	B	H	B	A	A	B	B	A	A	A	B	B	B	A	A	B	A	A	A	A	H	B	A	B	A
Chr4_368448244	4	368448244	227.17	A	A	B	B	A	B	A	B	A	A	B	A	A	B	B	B	A	A	A	B	B	B	H	B	A	A	B	B	A	A	A	B	B	B	A	A	B	A	A	A	A	H	B	A	B	A
Chr4_368850415	4	368850415	227.17	A	A	B	B	A	B	A	B	A	A	B	A	A	B	B	B	A	A	A	B	B	B	H	B	A	A	B	B	A	A	A	NA	B	B	A	A	B	A	A	A	A	H	B	A	B	A
Chr4_368576642	4	368576642	227.17	A	A	B	B	A	B	A	H	A	A	B	A	A	B	B	B	A	A	A	B	B	H	H	B	A	A	B	B	A	A	A	H	B	B	A	A	B	A	A	A	A	H	B	A	B	A
Chr4_369282261	4	369282261	227.525	A	A	B	B	A	B	A	B	A	A	B	A	A	B	B	B	A	A	A	B	B	B	H	B	A	A	B	B	A	A	A	B	B	B	A	A	B	A	A	A	A	H	B	A	B	A
Lsat_1_v5_g_4_1695	4		227.525	A	A	B	B	A	B	A	B	A	A	B	A	A	B	B	B	A	NA	A	B	B	B	H	B	NA	NA	B	B	A	A	A	B	B	B	A	A	B	A	NA	NA	A	H	B	A	B	A
Lsat_1_v5_g_4_712	4		227.899	A	A	B	B	A	B	A	B	A	A	B	A	A	B	B	B	A	A	A	B	A	B	H	B	A	A	B	B	A	A	A	B	B	B	A	A	B	A	A	A	A	A	B	A	B	A
Chr4_370490089	4	370490089	227.899	A	A	B	B	A	B	A	B	A	A	B	A	A	B	B	B	A	A	A	B	A	B	H	B	A	A	B	B	A	A	A	B	B	B	A	A	B	A	A	A	A	H	B	A	B	A
Chr4_370949280	4	370949280	228.215	A	A	B	B	A	B	A	B	A	A	B	A	A	B	B	B	A	A	A	B	A	B	H	B	A	A	B	B	A	A	A	B	B	B	A	A	B	A	A	A	A	H	B	A	B	A
Chr4_371561180	4	371561180	228.598	A	A	B	B	A	B	A	B	A	A	B	A	A	B	B	B	A	A	A	B	A	B	H	B	A	A	B	B	A	A	A	B	B	B	A	A	B	A	A	A	A	H	B	A	B	A
Lsat_1_v5_g_4_4599	4		228.831	A	A	B	B	A	B	NA	NA	A	A	B	A	A	B	B	B	A	NA	A	B	A	B	B	B	A	A	B	B	NA	A	A	B	B	B	NA	A	B	A	A	A	A	H	B	A	B	A
Lsat_1_v5_g_4_673396	4		228.831	A	A	B	B	A	NA	A	B	A	A	B	A	A	B	B	B	A	A	A	B	A	B	H	B	A	A	B	B	A	A	A	B	NA	B	A	A	B	A	A	A	A	H	B	A	B	A
Lsat_1_v5_g_5_1214	5		0	B	B	B	A	B	A	A	B	B	A	B	A	B	NA	B	B	B	NA	B	H	A	A	B	B	A	A	A	A	A	B	B	B	A	NA	B	A	B	B	B	NA	B	A	B	B	B	B
Lsat_1_v5_g_5_3282	5		0.616058	B	NA	B	A	A	A	NA	B	B	A	B	A	B	B	B	B	B	B	B	B	B	A	B	B	A	A	A	A	A	B	B	B	A	B	B	A	B	B	NA	A	A	A	B	B	B	B
Lsat_1_v5_g_5_332	5		2.87647	B	B	B	NA	A	A	A	B	A	A	H	A	B	B	B	B	B	B	B	A	B	A	B	B	A	A	A	A	A	B	NA	A	A	H	B	B	B	NA	B	A	A	A	B	B	B	B
Chr5_14055481	5	14055481	3.48033	B	B	B	A	A	A	A	B	A	A	A	A	B	A	B	B	B	B	B	H	B	A	B	B	A	A	A	A	A	B	B	A	B	H	B	B	B	B	B	A	A	A	B	B	B	B
Lsat_1_v5_g_5_488	5		6.14872	B	B	B	A	A	A	A	B	A	A	A	A	B	A	B	B	B	B	B	H	B	A	A	B	A	A	A	A	NA	B	B	A	B	A	A	B	B	A	B	A	NA	A	B	B	B	B
Chr5_23094917	5	23094917	7.20464	B	B	B	A	A	A	A	B	A	A	A	A	B	A	A	B	B	B	B	H	B	A	A	B	A	A	A	A	A	B	B	A	B	A	NA	B	B	A	NA	NA	A	NA	B	B	B	B
Chr5_23094874	5	23094874	7.20465	B	B	B	A	A	A	A	B	A	A	A	A	B	A	A	B	B	B	H	H	B	A	A	B	A	A	A	A	A	B	B	A	B	A	NA	NA	B	A	NA	NA	A	NA	B	B	B	B
Lsat_1_v5_g_5_2176	5		7.20465	B	B	B	A	A	A	A	NA	NA	A	A	A	B	A	A	B	B	B	NA	H	B	A	A	B	A	A	A	A	A	B	B	A	B	A	A	B	B	A	B	A	A	A	B	NA	B	B
Lsat_1_v5_g_5_602	5		7.20466	B	B	B	A	A	A	A	B	A	A	A	A	B	A	A	B	B	B	B	H	NA	A	A	B	A	NA	NA	A	A	B	B	A	B	A	A	B	B	A	B	A	A	NA	B	B	B	B
Lsat_1_v5_g_5_103	5		7.41979	B	B	B	A	A	A	A	B	A	A	A	A	B	A	A	B	B	B	B	H	B	A	A	A	A	A	A	A	A	B	B	A	B	A	NA	B	B	A	B	A	A	A	B	B	B	B
Chr5_25901343	5	25901343	10.14	B	B	B	A	A	A	B	B	A	A	A	A	B	A	A	B	B	B	B	H	B	A	A	A	A	A	A	A	A	B	B	A	B	A	A	B	B	A	B	A	A	A	A	B	B	B
Chr5_30473790	5	30473790	11.4459	B	B	B	A	A	A	B	B	A	A	A	A	B	A	A	B	B	B	B	H	B	A	A	A	A	A	A	A	A	B	B	A	B	A	A	B	B	A	B	A	A	A	A	B	A	B
Chr5_33512341	5	33512341	13.5907	B	A	B	A	A	A	B	B	A	A	A	A	B	A	A	B	A	B	B	H	B	A	B	A	A	A	A	A	A	B	B	A	B	A	A	B	B	A	B	A	A	A	A	B	A	B
Lsat_1_v5_g_5_12	5		13.5907	H	A	B	A	A	A	B	B	H	A	A	A	B	A	A	B	A	B	B	H	B	A	B	A	A	A	A	A	A	B	B	A	B	A	A	B	B	NA	B	A	H	A	A	B	A	B
Chr5_39364434	5	39364434	19.1467	B	A	B	A	A	A	B	B	A	A	A	H	B	A	A	B	A	B	B	H	B	A	B	A	A	A	A	A	A	B	B	A	B	A	A	B	B	A	B	A	A	A	A	B	A	B
Chr5_44799558	5	44799558	22.471	B	A	A	A	A	A	B	B	A	A	A	B	B	A	A	B	A	B	B	B	B	A	B	A	A	A	A	A	A	B	A	A	A	A	A	B	B	A	A	A	A	A	A	B	A	B
Lsat_1_v5_g_5_3110	5		22.7374	NA	A	A	A	A	A	B	B	A	A	A	B	B	A	A	B	B	B	B	B	B	A	B	A	NA	A	A	A	A	B	NA	A	A	NA	A	B	B	NA	NA	A	A	A	A	NA	A	B
Lsat_1_v5_g_5_3794	5		23.9788	B	A	A	A	A	A	B	B	A	A	A	B	NA	A	A	B	H	NA	B	B	B	A	B	A	A	A	A	NA	A	B	A	A	A	A	A	B	NA	A	NA	A	A	A	A	B	A	B
Lsat_1_v5_g_5_1020	5		23.9788	B	A	A	A	A	A	B	B	A	A	A	B	B	A	A	B	A	B	B	B	B	A	B	NA	A	A	A	A	A	B	A	A	A	A	A	B	B	A	A	A	A	A	A	B	A	B
Chr5_50158623	5	50158623	23.9788	B	A	A	A	A	A	B	B	A	A	A	B	B	A	A	B	A	B	B	B	B	A	B	A	A	A	A	A	A	B	A	A	A	A	A	NA	B	A	A	A	A	A	A	B	A	B
Chr5_56044674	5	56044674	25.544	B	A	A	A	A	A	B	B	A	A	A	B	B	A	A	B	A	B	B	B	B	A	B	A	A	A	A	A	A	B	A	A	A	A	A	B	B	A	A	A	A	A	A	B	A	B
Chr5_67175132	5	67175132	33.1475	B	A	H	B	A	A	B	B	A	NA	A	B	B	A	A	B	B	B	B	B	B	A	B	B	A	A	A	A	NA	B	A	A	A	A	A	B	B	A	NA	NA	A	B	NA	B	A	B
Lsat_1_v5_g_5_1240	5		33.1475	B	A	A	B	A	A	B	H	A	A	A	B	B	A	A	B	B	B	B	B	B	A	B	B	A	A	A	A	A	B	A	A	A	A	A	B	B	A	A	NA	A	B	A	B	A	B
Chr5_63150500	5	63150500	33.1475	B	A	A	B	A	A	B	B	A	A	A	B	B	A	A	B	B	B	B	B	B	A	B	B	A	A	A	A	A	B	A	A	A	A	A	B	B	A	A	A	A	B	A	B	A	B
Lsat_1_v5_g_5_6294	5		33.1475	B	A	A	B	A	A	B	B	A	A	A	B	B	A	A	B	B	B	B	B	B	A	B	B	NA	A	NA	A	A	B	A	A	A	A	A	B	B	A	A	A	A	B	A	B	A	B
Lsat_1_v5_g_5_1804	5		33.1476	B	A	A	B	A	A	B	B	A	H	A	B	B	A	A	B	B	B	B	B	B	A	B	B	A	A	A	A	A	B	A	A	A	A	A	B	B	A	A	A	A	B	A	B	A	B
Lsat_1_v5_g_5_5503	5		33.1476	B	A	A	B	A	A	B	B	H	A	A	B	B	A	A	B	B	B	B	B	B	A	B	B	A	NA	A	A	A	B	A	A	A	A	A	B	B	A	A	A	A	B	A	B	A	B
Chr5_64933934	5	64933934	33.1476	B	A	A	B	A	A	B	B	A	A	A	B	B	A	A	B	B	B	B	B	B	A	B	B	A	A	A	A	A	B	A	A	A	A	A	B	B	A	A	A	A	B	A	B	A	B
Lsat_1_v5_g_5_2342	5		33.1476	B	A	A	B	A	A	B	B	H	A	A	B	B	A	A	B	B	B	B	B	B	A	B	B	A	A	A	A	A	B	A	A	A	A	A	B	B	A	A	A	A	B	A	B	A	B
Chr5_63443526	5	63443526	33.1476	B	A	NA	B	A	A	B	B	A	A	A	B	B	A	A	B	B	B	B	B	B	A	B	B	A	A	A	A	A	B	A	A	A	NA	A	B	NA	A	A	A	A	NA	A	B	A	B
Lsat_1_v5_g_5_3626	5		43.5013	A	H	H	H	H	NA	B	B	A	H	H	B	B	B	A	H	A	B	B	B	A	A	B	B	NA	A	A	B	A	B	A	A	A	B	A	B	B	A	H	A	A	B	B	B	H	H
Lsat_1_v5_g_5_3739	5		44.0698	A	A	A	A	A	B	B	B	A	A	A	B	B	H	A	A	A	B	B	B	A	A	B	B	B	A	A	B	A	B	A	A	A	B	A	B	B	A	B	H	A	B	NA	B	A	A
Chr5_83165802	5	83165802	45.173	A	A	A	A	A	A	B	B	A	A	A	B	B	H	A	A	A	B	B	B	A	A	B	B	B	A	A	B	A	B	A	B	A	B	A	B	B	A	B	A	A	B	A	B	A	A
Lsat_1_v5_g_5_2893	5		45.173	A	A	A	NA	A	A	B	B	A	A	A	B	B	B	A	A	A	B	B	B	NA	A	B	B	B	A	A	B	A	B	A	B	A	B	A	B	B	NA	B	A	A	B	A	B	A	A
Lsat_1_v5_g_5_3858	5		45.1731	A	A	A	A	A	A	B	B	A	A	A	B	NA	H	NA	A	A	B	B	B	NA	A	B	B	B	NA	A	B	A	B	A	B	A	B	A	B	B	NA	B	A	A	B	A	B	A	A
Lsat_1_v5_g_5_1225	5		45.1731	A	A	A	A	A	A	B	NA	H	A	A	B	B	A	A	A	A	B	B	B	A	A	B	B	B	A	A	B	A	B	A	B	A	B	A	B	B	A	B	A	A	B	A	B	A	A
Lsat_1_v5_g_5_1932	5		45.1731	A	A	A	A	A	A	B	B	A	A	A	B	B	H	A	A	A	B	B	B	A	A	B	B	B	A	A	B	A	B	A	B	A	B	A	B	B	A	B	A	A	B	A	B	A	A
Chr5_86324772	5	86324772	46.0617	A	A	A	A	A	A	B	B	A	A	A	B	B	B	A	A	A	B	B	B	A	A	B	B	B	A	H	B	A	B	A	B	A	B	A	B	B	A	B	A	A	B	A	B	A	A
Lsat_1_v5_g_5_888	5		46.0617	A	A	A	A	A	A	B	B	A	A	A	B	B	B	A	A	A	B	B	B	A	A	NA	B	B	A	NA	B	A	B	A	B	A	B	A	B	B	A	B	A	A	B	A	B	A	H
Lsat_1_v5_g_5_1609	5		46.0617	A	A	A	A	A	A	B	B	A	A	A	B	B	B	A	A	A	B	B	B	A	A	B	B	B	A	B	B	A	B	A	B	A	B	NA	B	B	A	B	A	A	B	A	B	A	A
Chr5_113882020	5	113882020	58.044	A	A	A	B	A	A	B	A	A	A	A	B	B	H	B	A	A	A	B	B	B	A	B	B	B	B	B	B	A	B	A	B	A	A	A	A	A	B	B	A	A	B	H	A	B	A
Chr5_113882041	5	113882041	58.0441	A	A	A	B	A	A	B	A	A	A	A	B	B	H	B	A	A	A	B	B	B	A	B	B	B	B	B	B	A	B	A	B	A	A	A	A	A	B	B	A	A	B	H	A	B	A
Chr5_113628493	5	113628493	58.0441	A	A	A	B	A	A	B	A	A	A	A	B	B	H	B	A	A	A	B	B	B	A	B	B	B	B	B	B	A	B	A	B	A	A	A	A	A	B	B	A	A	B	H	A	B	A
Lsat_1_v5_g_5_7712	5		58.7019	A	A	A	B	A	NA	B	A	A	A	A	B	B	B	B	A	A	A	B	B	B	A	B	B	B	NA	B	B	A	B	A	B	A	A	A	A	A	B	B	A	A	B	NA	A	B	A
Lsat_1_v5_g_5_2757	5		58.702	A	A	A	B	A	A	B	A	A	A	A	B	B	B	B	A	A	A	B	B	B	A	NA	B	B	B	B	NA	A	B	A	B	NA	A	A	A	A	B	B	H	A	B	H	A	B	A
Lsat_1_v5_g_5_2950	5		59.2196	A	A	A	B	A	A	B	A	A	A	A	B	B	H	B	A	A	A	B	B	B	A	B	B	B	B	B	B	A	B	A	B	A	A	A	A	A	B	B	A	A	B	H	A	B	A
Lsat_1_v5_g_5_2198	5		59.2196	A	A	A	B	A	A	B	A	A	NA	A	B	B	A	B	A	A	A	B	B	B	A	B	B	B	B	B	B	A	B	A	B	A	NA	A	A	A	B	B	A	A	B	B	A	B	A
Chr5_116316775	5	116316775	60.0044	A	A	A	B	A	A	B	A	A	A	A	B	B	H	B	A	A	A	B	B	B	A	B	B	B	B	B	B	A	B	A	B	A	A	A	A	A	B	B	A	A	B	H	A	B	A
Chr5_116317067	5	116317067	60.0044	A	A	A	B	A	A	B	A	A	A	A	B	B	H	B	A	A	A	B	B	B	A	B	B	B	B	B	B	A	B	A	B	A	A	A	A	A	B	B	A	A	B	H	A	B	A
Chr5_117620355	5	117620355	60.4806	A	A	A	B	A	A	B	A	A	A	A	B	B	H	B	A	A	A	B	B	B	A	B	B	B	B	B	B	A	B	A	B	A	A	A	A	A	B	B	A	A	B	H	A	B	A
Chr5_117696735	5	117696735	60.7475	A	A	A	B	A	A	B	A	A	A	A	B	B	H	B	A	A	A	B	B	B	A	B	B	B	B	B	B	A	B	A	B	A	A	A	A	A	B	B	A	A	B	H	A	B	A
Chr5_127402854	5	127402854	63.6493	A	A	A	B	A	A	B	A	A	A	A	B	B	B	B	A	A	A	B	B	B	A	B	B	B	B	B	B	A	B	A	B	A	A	A	A	A	B	B	A	B	B	H	A	B	A
Chr5_130132314	5	130132314	64.1321	A	A	A	B	A	A	B	A	A	A	A	B	NA	H	B	A	A	A	B	B	B	A	B	B	B	B	B	B	A	B	A	A	A	A	A	A	A	NA	B	A	B	B	H	A	B	A
Chr5_128096731	5	128096731	64.1321	A	NA	NA	B	A	A	B	A	A	A	A	B	B	H	B	A	A	NA	B	B	B	A	B	B	B	B	B	B	A	B	NA	A	A	A	A	A	A	B	B	A	B	B	H	A	B	A
Chr5_130132267	5	130132267	64.1321	A	A	A	B	A	A	B	A	A	A	A	B	NA	H	B	A	A	A	B	B	B	A	B	B	B	B	B	B	A	B	A	A	A	A	A	A	A	NA	B	A	B	B	H	A	B	A
Lsat_1_v5_g_5_293	5		64.1321	A	A	A	B	A	A	B	A	A	A	A	B	B	A	B	A	A	A	B	B	B	A	B	B	B	B	B	B	A	B	A	A	A	A	A	A	A	B	B	A	B	B	H	A	B	A
Lsat_1_v5_g_5_4745	5		64.1321	A	A	A	B	A	NA	B	A	A	A	A	B	B	A	B	A	A	A	B	B	NA	A	B	B	B	B	B	B	A	B	A	A	A	A	NA	A	A	B	B	A	B	B	A	A	B	A
Lsat_1_v5_g_5_3431	5		64.1321	A	A	A	B	A	A	B	A	A	A	A	B	B	H	B	A	A	A	B	B	B	A	B	B	B	B	B	B	A	B	A	A	A	A	A	A	A	B	B	A	B	B	H	A	B	A
Chr5_128983917	5	128983917	64.6983	A	A	A	B	A	A	B	A	A	A	A	B	B	H	B	A	A	A	B	B	B	A	B	B	B	B	B	B	A	B	A	A	A	A	A	A	A	B	B	A	B	B	H	A	B	A
Chr5_128561127	5	128561127	64.6983	A	A	A	B	A	A	B	A	A	A	A	B	B	H	B	A	A	A	B	B	B	A	B	B	B	B	B	B	A	B	A	A	A	A	A	A	A	B	B	A	B	B	H	A	B	A
Lsat_1_v5_g_5_758	5		65.1245	A	A	A	B	A	A	B	A	A	NA	A	B	B	H	B	A	A	A	B	B	B	A	B	B	B	B	B	B	A	B	A	A	A	A	A	A	A	B	B	A	B	B	H	A	B	A
Lsat_1_v5_g_5_1580	5		67.1369	A	A	A	B	A	A	B	A	B	A	A	B	NA	A	B	A	A	A	B	B	A	A	B	B	B	B	B	B	A	B	A	A	A	A	NA	A	A	B	B	NA	B	B	A	A	B	A
Chr5_134508208	5	134508208	67.1369	A	A	A	B	A	A	B	A	B	A	A	B	B	H	B	A	A	A	B	B	A	A	B	B	B	B	B	B	A	B	A	A	A	A	A	A	A	B	B	A	B	B	H	A	B	A
Chr5_136235246	5	136235246	67.4752	A	A	A	B	A	A	B	A	B	A	A	B	B	H	B	A	A	NA	B	B	A	A	B	B	B	B	B	B	A	B	NA	A	A	A	A	A	A	B	B	A	B	B	H	A	B	A
Chr5_135791613	5	135791613	67.4752	A	A	A	B	A	A	B	A	B	A	A	B	B	H	B	A	A	A	B	B	A	A	B	B	B	B	B	B	A	B	A	A	A	A	A	A	A	B	B	A	B	B	H	A	B	A
Chr5_137767379	5	137767379	69.6839	A	A	A	B	A	A	B	A	B	A	A	B	B	H	B	A	A	A	B	A	A	A	B	B	B	B	B	B	A	B	A	A	A	A	A	A	A	B	B	A	B	B	H	A	B	A
Lsat_1_v5_g_5_16	5		71.0567	A	A	A	B	A	A	B	A	B	NA	A	B	B	H	B	NA	A	A	B	A	A	A	B	B	NA	A	B	B	A	B	A	A	A	A	A	A	A	B	B	A	B	B	NA	A	B	A
Chr5_139918785	5	139918785	71.0568	A	A	A	B	A	A	B	A	B	A	A	B	B	B	B	A	A	A	B	A	A	A	B	B	B	A	B	B	A	B	A	A	A	A	A	NA	A	B	B	A	B	B	A	A	B	A
Chr5_144990581	5	144990581	72.6297	A	A	A	B	A	A	B	A	B	A	A	B	B	H	B	A	A	A	B	A	A	A	B	B	B	A	B	B	A	A	A	A	A	A	A	A	A	B	A	A	B	B	A	A	B	H
Chr5_145048852	5	145048852	72.6297	A	A	A	B	A	A	B	A	B	A	A	B	B	H	B	A	A	A	B	A	A	A	B	B	B	A	B	B	A	A	A	A	A	A	A	A	A	B	A	A	B	B	A	A	B	H
Chr5_144990520	5	144990520	72.6297	A	A	A	B	A	A	B	A	B	A	A	B	B	NA	B	A	A	A	B	A	A	A	B	B	B	A	B	B	A	A	A	A	A	A	A	A	A	B	A	A	B	B	A	A	B	A
Chr5_144990552	5	144990552	72.6297	A	A	A	B	A	A	B	A	B	A	A	B	B	H	B	A	A	A	B	A	A	A	B	B	B	A	B	B	A	A	A	A	A	A	A	A	A	B	A	A	B	B	A	A	B	H
Chr5_145927435	5	145927435	72.9582	A	A	A	B	A	A	B	A	B	A	A	B	B	H	B	A	A	A	B	B	A	A	B	B	B	A	B	B	A	A	A	A	A	A	A	A	A	B	A	A	B	B	A	A	B	H
Lsat_1_v5_g_5_1308	5		73.6341	A	A	A	B	A	A	B	A	B	A	A	B	B	H	B	A	A	A	B	B	A	A	B	B	B	A	B	B	A	A	A	A	A	A	A	A	A	NA	A	A	B	B	A	A	B	H
Chr5_153798366	5	153798366	75.3286	A	A	A	B	A	A	B	A	B	A	A	B	B	H	B	A	A	A	B	B	A	A	B	B	B	A	B	B	A	A	A	A	A	A	A	A	A	B	A	A	B	B	B	A	B	H
Chr5_157528495	5	157528495	76.9375	A	A	A	B	A	A	B	A	B	A	A	B	B	A	B	A	A	A	A	B	A	A	B	B	B	B	B	B	A	A	A	A	A	A	A	A	A	B	A	A	B	B	B	A	B	H
Lsat_1_v5_g_5_3454	5		76.9375	A	A	NA	B	A	A	B	A	B	NA	A	B	NA	A	B	A	A	A	NA	B	A	A	B	B	B	B	B	B	A	A	A	A	A	A	A	A	A	B	A	A	B	NA	B	A	B	H
Lsat_1_v5_g_5_6558	5		76.9375	A	A	A	B	A	A	B	A	B	A	NA	B	B	A	B	A	A	A	A	B	A	A	B	B	NA	B	B	B	A	A	NA	A	A	A	A	A	NA	B	A	A	B	B	B	A	B	H
Lsat_1_v5_g_5_7091	5		77.2674	NA	A	A	B	A	A	B	A	B	A	A	B	B	A	B	A	A	A	A	B	A	A	B	B	NA	B	B	NA	A	NA	A	A	A	NA	A	A	A	B	A	A	B	B	B	A	B	H
Chr5_158788486	5	158788486	77.2835	A	A	A	B	A	A	B	A	B	A	A	B	B	A	B	A	A	A	A	B	A	A	B	B	B	B	B	B	A	B	A	A	A	A	A	A	A	B	A	A	B	B	B	A	B	H
Lsat_1_v5_g_5_1704	5		77.2835	A	A	A	B	A	A	B	A	B	A	A	B	B	A	B	A	A	A	NA	B	A	A	B	B	B	NA	B	B	A	B	A	A	A	A	NA	A	A	B	A	A	B	B	B	A	B	H
Chr5_159275916	5	159275916	77.2835	A	A	A	B	A	A	B	A	B	A	A	B	B	A	B	A	A	A	A	B	A	A	B	B	B	B	B	B	A	B	A	A	A	A	A	A	A	B	A	A	B	B	B	A	B	H
Chr5_162115615	5	162115615	81.6882	A	A	A	B	A	A	B	A	B	A	A	B	NA	A	B	A	A	A	A	NA	A	A	B	B	B	B	B	B	A	B	A	B	A	A	A	A	A	B	A	A	B	B	B	A	B	H
Lsat_1_v5_g_5_863	5		82.204	A	A	A	B	A	A	B	A	B	A	A	B	B	A	B	A	A	A	A	A	A	A	B	B	B	B	B	B	A	B	A	B	A	A	A	A	A	B	B	A	B	B	B	A	B	H
Lsat_1_v5_g_5_1965	5		82.204	A	A	A	B	A	A	B	A	B	A	A	B	B	A	B	A	A	A	A	A	A	A	B	B	B	B	B	B	A	B	A	B	A	A	A	A	A	B	B	A	B	B	B	A	B	H
Chr5_175006922	5	175006922	86.859	A	A	A	B	A	A	B	A	H	A	A	A	B	A	B	A	A	A	A	A	A	A	B	B	B	B	B	B	A	B	A	A	B	A	A	A	A	B	A	B	B	B	B	B	B	B
Lsat_1_v5_g_5_453	5		86.859	A	A	A	B	A	A	B	A	H	A	A	A	B	A	B	A	A	A	A	A	A	A	B	B	B	B	B	B	A	B	A	A	B	A	A	A	A	B	A	B	B	B	B	B	B	B
Chr5_174208756	5	174208756	86.859	A	A	A	B	A	A	B	A	H	A	A	A	B	A	B	A	A	A	A	A	A	A	B	B	B	B	B	B	A	B	A	A	B	A	A	A	A	B	A	B	B	B	B	B	B	B
Lsat_1_v5_g_5_2149	5		86.859	A	A	A	B	A	NA	NA	A	H	A	A	A	B	A	B	A	A	A	A	A	A	A	B	B	B	B	B	B	A	B	A	A	B	NA	A	A	A	B	A	B	B	B	B	B	B	B
Lsat_1_v5_g_5_1398	5		87.0223	A	A	A	B	A	A	B	A	B	A	A	A	B	A	B	A	A	A	A	A	A	B	B	B	B	B	B	B	NA	B	A	A	B	A	A	A	A	B	A	B	B	B	B	B	B	B
Lsat_1_v5_g_5_5076	5		91.8694	A	A	A	B	A	A	B	A	H	A	A	A	B	A	B	B	A	A	A	A	A	H	B	B	B	B	B	B	A	B	A	A	B	A	A	A	A	B	A	B	B	A	B	B	B	B
Lsat_1_v5_g_5_2786	5		92.3484	B	A	A	NA	A	A	B	A	H	A	A	A	B	A	NA	B	A	A	NA	A	A	A	B	B	B	B	B	B	A	B	A	A	B	A	A	A	A	B	A	B	B	A	B	B	B	H
Lsat_1_v5_g_5_3031	5		92.3484	B	A	A	B	A	A	B	A	H	A	A	A	B	A	B	B	A	A	NA	NA	A	H	B	B	NA	B	B	B	A	B	A	A	B	A	A	A	A	B	A	B	B	A	B	B	B	B
Chr5_185953304	5	185953304	93.6134	B	A	A	B	A	A	B	A	H	A	A	A	B	A	B	B	A	A	A	A	A	H	B	B	B	B	B	B	A	B	A	A	B	A	A	A	A	B	A	B	B	A	B	B	B	B
Chr5_185982696	5	185982696	93.6134	B	NA	A	B	A	A	B	A	B	A	NA	A	B	A	B	B	A	A	A	A	A	B	B	B	B	B	B	B	A	B	NA	A	B	A	A	A	NA	B	A	B	B	NA	B	B	B	B
Chr5_183100221	5	183100221	93.6135	B	A	A	B	A	A	B	A	H	A	A	A	B	A	B	B	A	A	A	A	A	H	B	B	B	B	B	B	A	B	A	A	B	A	A	A	A	B	A	B	B	A	B	B	B	B
Chr5_180142646	5	180142646	93.6135	B	A	A	B	A	A	B	A	H	A	A	A	B	A	B	B	A	A	A	A	A	H	B	B	B	B	B	B	A	B	A	A	B	A	A	A	A	B	A	B	B	A	B	B	B	B
Lsat_1_v5_g_5_2843	5		94.5433	B	A	A	B	A	A	B	A	H	A	A	A	B	A	B	B	A	A	A	NA	A	H	B	B	B	B	B	B	A	B	A	A	B	NA	A	A	A	B	A	B	B	A	B	B	B	B
Lsat_1_v5_g_5_7646	5		94.5433	B	A	A	B	A	A	B	A	H	A	A	A	B	A	B	B	A	A	A	A	NA	H	B	B	B	B	B	B	A	NA	A	A	B	NA	A	A	A	NA	A	B	B	A	B	B	B	B
Lsat_1_v5_g_5_6222	5		94.5433	B	A	A	B	A	A	B	A	H	A	NA	A	B	A	B	B	A	A	A	A	A	H	B	B	NA	B	B	B	A	B	A	A	B	A	A	A	A	B	A	B	B	A	B	NA	B	B
Lsat_1_v5_g_5_6651	5		94.7468	B	A	A	B	NA	A	B	A	H	A	A	A	B	A	B	B	NA	A	A	A	A	B	B	B	B	B	B	B	A	NA	A	A	B	A	A	A	A	B	A	NA	B	A	B	B	B	B
Lsat_1_v5_g_5_1902	5		95.1379	B	A	A	B	A	A	B	A	H	A	A	A	B	A	B	B	A	A	A	A	A	H	B	B	B	B	B	B	A	B	A	NA	B	A	A	A	A	NA	A	B	B	A	B	B	B	B
Lsat_1_v5_g_5_135	5		95.1379	B	A	A	B	A	A	B	A	NA	A	A	NA	B	A	B	B	A	A	A	NA	A	A	B	B	B	B	B	B	A	B	A	A	B	A	A	A	A	NA	NA	B	B	A	B	B	B	B
Lsat_1_v5_g_5_2681	5		95.9503	B	A	A	B	A	A	B	A	H	A	A	A	B	A	B	B	A	A	A	A	A	H	B	B	B	B	B	B	A	B	A	A	B	A	A	A	A	B	A	B	B	A	B	B	B	B
Chr5_187686662	5	187686662	96.7611	B	A	A	B	A	A	B	A	H	A	A	A	B	A	B	B	A	A	A	A	A	H	B	B	B	B	B	B	A	B	A	A	B	A	A	A	A	B	A	B	B	A	B	B	B	B
Chr5_187790026	5	187790026	96.7611	B	A	A	NA	A	A	B	A	A	A	A	A	B	A	B	B	A	A	A	A	A	NA	B	B	B	B	B	B	A	B	A	A	B	A	A	A	A	B	A	B	B	A	NA	NA	B	NA
Chr5_187790005	5	187790005	96.7611	B	A	A	NA	A	A	B	A	A	A	A	A	B	A	B	B	A	A	A	A	A	NA	B	B	B	B	B	B	A	B	A	A	B	A	A	A	A	B	A	B	B	A	NA	NA	B	B
Chr5_187686685	5	187686685	96.7611	B	A	A	B	A	A	B	A	H	A	A	A	B	A	B	B	A	A	A	A	A	H	B	B	B	B	B	B	A	B	A	A	B	A	A	A	A	B	A	B	B	A	B	B	B	B
Chr5_188705427	5	188705427	97.121	B	A	A	B	A	A	B	A	A	A	A	A	B	A	B	B	A	A	A	A	A	H	B	B	B	B	A	B	A	B	A	A	B	A	A	A	A	B	A	B	B	A	B	B	B	B
Chr5_190528079	5	190528079	98.4204	B	A	A	B	A	A	B	A	A	A	A	A	B	A	B	B	H	A	A	A	A	H	B	B	B	B	A	B	A	B	A	A	B	A	A	A	A	B	A	B	B	A	B	B	B	B
Chr5_191259213	5	191259213	98.4204	B	A	A	B	A	A	B	A	A	A	A	A	B	A	B	B	H	A	A	A	A	H	B	B	B	B	A	B	A	B	A	A	B	A	A	A	A	B	A	B	B	A	B	B	B	B
Lsat_1_v5_g_5_673344	5		99.174	B	A	A	B	A	A	B	A	A	A	A	A	B	A	B	B	H	A	A	A	A	H	B	B	B	B	A	B	A	B	A	A	B	A	A	A	A	B	A	B	B	A	B	B	B	B
Lsat_1_v5_g_5_4373	5		99.1741	NA	A	A	B	A	A	NA	NA	NA	A	A	A	B	A	B	B	H	A	A	A	A	H	B	B	B	B	A	B	A	B	A	A	NA	A	A	A	A	NA	A	B	B	A	B	B	B	B
Lsat_1_v5_g_5_673364	5		100.295	B	A	A	A	A	A	B	B	A	A	A	A	B	A	B	B	H	A	A	A	A	H	B	B	B	B	A	B	A	B	A	A	B	A	A	A	A	B	A	B	B	A	B	B	B	B
Lsat_1_v5_g_5_2782	5		100.295	B	A	NA	A	A	A	NA	B	A	A	A	A	B	NA	B	B	H	A	A	A	A	H	B	B	B	B	A	NA	A	B	A	A	B	A	A	A	A	B	A	B	B	A	B	B	B	B
Chr5_194746990	5	194746990	100.295	B	A	A	A	A	A	B	B	NA	A	A	A	B	A	B	B	H	A	A	A	A	H	B	B	B	B	A	B	A	B	A	A	B	A	A	A	A	B	A	B	B	A	B	B	B	B
Chr5_192487692	5	192487692	100.295	B	A	A	A	A	A	B	B	A	A	A	A	B	A	B	B	H	A	A	A	A	H	B	B	B	B	A	B	A	B	A	A	B	A	A	A	A	B	A	B	B	A	B	B	B	B
Chr5_196648516	5	196648516	102.036	B	A	A	A	B	A	B	B	A	A	A	A	B	A	B	B	H	A	A	A	A	B	B	B	B	B	A	B	A	B	A	A	B	A	A	A	A	B	A	B	B	A	B	B	B	B
Lsat_1_v5_g_5_1310	5		102.036	B	A	A	A	B	A	B	B	A	A	NA	A	B	A	B	B	H	A	A	A	A	B	NA	B	B	B	A	B	A	B	A	A	NA	A	A	A	A	B	A	B	B	A	B	B	B	B
Lsat_1_v5_g_5_747	5		102.036	B	A	A	A	B	A	B	B	A	A	A	A	B	A	B	B	H	A	A	A	A	B	H	B	B	B	A	B	A	B	A	A	NA	A	A	A	A	B	A	B	B	A	B	B	B	B
Lsat_1_v5_g_5_912	5		103.318	B	A	A	A	A	A	A	B	A	A	A	A	B	A	B	B	A	NA	NA	A	A	B	B	B	B	A	NA	B	A	B	NA	A	B	A	A	A	A	B	A	B	B	A	NA	B	B	B
Lsat_1_v5_g_5_2177	5		106.079	B	A	A	A	A	A	A	B	A	A	A	A	B	A	B	B	H	A	A	A	A	B	B	B	B	A	A	B	A	B	A	B	B	A	A	A	A	A	A	B	B	A	B	B	B	B
Lsat_1_v5_g_5_1037	5		106.079	B	A	A	NA	A	A	A	B	A	A	A	A	B	A	B	B	H	A	A	A	A	B	B	B	B	B	A	B	A	B	A	B	B	A	A	A	A	A	A	NA	B	A	B	B	B	B
Lsat_1_v5_g_5_673333	5		118.394	B	A	NA	B	A	B	A	B	B	A	B	B	B	A	B	NA	H	B	A	A	A	B	A	B	B	B	A	B	NA	A	A	B	B	A	A	A	A	A	A	NA	B	A	B	B	B	A
Lsat_1_v5_g_5_782	5		118.969	B	A	A	B	A	B	H	B	B	B	B	B	B	A	B	A	H	B	A	A	A	B	A	B	B	B	A	B	A	A	A	B	B	A	A	A	A	A	A	A	B	A	B	B	B	H
Lsat_1_v5_g_5_574	5		118.969	B	A	A	B	A	B	B	B	B	B	B	B	B	A	B	A	H	NA	A	A	A	B	A	B	B	B	NA	B	A	A	A	B	B	A	A	A	A	A	A	A	B	A	B	B	B	H
Lsat_1_v5_g_5_1002	5		119.295	B	A	A	B	B	B	B	B	B	B	B	B	B	A	B	A	A	B	A	A	A	B	A	B	B	B	A	B	A	A	A	B	B	A	A	A	A	A	A	A	B	A	B	B	B	A
Lsat_1_v5_g_5_4964	5		121.691	B	A	A	B	B	B	B	B	B	B	B	B	B	A	B	A	H	B	A	A	A	B	A	B	B	B	A	B	A	A	A	B	B	NA	A	A	A	NA	A	A	B	A	B	B	B	A
Lsat_1_v5_g_5_4995	5		122.891	B	A	A	B	B	B	H	B	B	B	B	B	B	A	B	A	A	B	A	A	A	B	A	B	B	B	B	B	A	A	A	B	B	A	A	H	A	A	A	A	B	A	B	B	B	A
Lsat_1_v5_g_5_1620	5		122.891	B	A	A	B	NA	B	H	B	B	B	B	NA	B	A	B	A	A	B	A	A	A	B	A	B	B	B	B	B	A	A	A	B	NA	A	A	A	A	NA	A	A	B	A	B	B	B	A
Lsat_1_v5_g_5_730	5		122.891	B	A	A	B	B	B	B	B	B	B	B	B	B	A	B	A	A	B	A	A	A	B	A	B	B	B	B	B	A	A	A	B	B	A	A	B	A	A	A	A	B	A	B	B	B	A
Chr5_224417427	5	224417427	124.014	B	A	A	B	B	B	H	B	B	B	B	B	B	A	B	A	A	B	A	A	A	B	A	B	B	B	B	B	A	A	A	B	B	A	A	H	A	A	A	A	B	A	B	B	B	A
Chr5_223428675	5	223428675	124.014	B	A	A	B	B	B	H	B	B	B	B	B	B	A	B	A	A	B	A	A	A	B	A	B	B	B	B	B	A	A	A	B	B	A	A	H	A	A	A	A	B	A	B	B	B	A
Chr5_224011217	5	224011217	124.014	B	A	A	B	B	B	A	B	B	B	B	B	B	A	B	A	A	B	A	A	A	B	A	B	B	B	B	B	A	A	A	B	B	A	A	A	A	A	A	A	B	A	B	B	B	A
Chr5_225126187	5	225126187	125.523	B	A	A	B	B	B	H	B	B	B	B	B	B	A	B	A	A	B	A	A	A	B	A	B	B	B	B	A	A	A	A	B	B	A	A	A	A	A	A	A	B	A	B	B	B	A
Lsat_1_v5_g_5_221	5		125.523	B	A	A	B	B	B	H	B	B	B	B	B	B	A	B	A	A	B	A	A	A	B	A	B	B	B	B	A	A	A	A	B	B	A	A	H	A	A	A	A	B	A	B	B	B	A
Lsat_1_v5_g_5_485	5		127.004	B	A	A	B	B	B	B	B	B	B	B	B	B	A	B	A	A	NA	A	A	A	B	A	B	B	NA	B	H	A	A	A	B	B	A	NA	NA	A	A	A	A	B	A	NA	B	B	A
Chr5_227889371	5	227889371	127.004	B	A	A	B	B	B	H	B	B	B	B	B	B	A	B	A	A	A	A	A	A	B	A	B	B	B	B	H	A	A	A	B	B	A	A	H	A	A	A	A	B	A	B	B	B	A
Chr5_233327087	5	233327087	129.234	B	A	A	B	B	B	H	B	B	B	B	B	B	B	B	A	A	A	A	A	A	B	A	B	B	B	B	A	A	A	A	B	B	A	A	H	A	A	A	A	B	A	B	B	B	A
Lsat_1_v5_g_5_7223	5		129.234	H	A	A	B	B	B	H	B	NA	B	B	B	B	B	B	A	A	A	A	A	A	B	A	B	NA	B	B	A	A	A	A	B	B	A	A	H	A	NA	A	A	B	A	B	B	B	A
Lsat_1_v5_g_5_200	5		129.615	B	A	A	B	B	B	H	B	B	B	B	B	B	H	B	A	A	A	A	A	A	B	A	B	B	B	B	A	A	A	A	B	B	A	A	H	A	A	A	A	B	A	B	B	B	A
Chr5_235123513	5	235123513	129.615	B	A	A	B	B	B	H	B	B	B	B	B	B	B	B	A	A	A	A	A	A	B	A	B	B	B	B	A	A	A	A	B	B	A	A	H	A	A	A	A	B	A	B	B	B	A
Chr5_233980147	5	233980147	129.615	B	A	A	B	B	B	H	B	B	B	B	B	B	B	B	A	A	A	A	A	A	B	A	B	B	B	B	A	A	A	A	B	B	A	A	H	A	A	A	A	B	A	B	B	B	A
Chr5_233980108	5	233980108	129.615	B	A	A	B	B	B	H	B	B	B	B	NA	B	B	B	A	A	A	A	A	A	B	A	NA	NA	B	NA	A	A	A	A	NA	B	A	A	H	A	A	A	A	B	A	B	B	B	A
Chr5_237237889	5	237237889	130.71	B	A	A	B	B	B	H	B	B	B	B	B	B	B	B	A	A	A	A	A	A	B	A	B	B	B	B	A	A	A	A	B	B	A	A	H	A	A	A	A	B	A	B	B	A	A
Lsat_1_v5_g_5_175	5		131.36	B	A	A	B	B	B	H	B	B	B	B	B	B	B	B	A	A	A	A	A	A	B	A	B	B	B	B	A	A	A	A	B	B	A	A	H	A	A	A	A	B	A	B	B	A	A
Lsat_1_v5_g_5_673238	5		131.36	B	A	A	B	B	B	B	B	B	B	B	B	B	B	B	A	A	A	A	A	A	B	A	B	B	B	B	A	A	A	A	B	B	A	A	H	A	A	A	A	B	A	B	B	A	A
Lsat_1_v5_g_5_774	5		136.312	B	A	A	B	A	B	B	B	B	B	B	B	B	B	B	A	A	A	A	A	A	B	A	B	B	A	B	A	A	A	A	B	NA	A	A	B	B	B	NA	A	B	A	NA	B	A	A
Chr5_243221004	5	243221004	136.312	B	A	A	B	A	B	B	B	B	B	B	B	B	B	B	A	A	A	A	A	A	B	A	B	B	A	B	A	A	A	A	B	B	A	A	B	B	B	B	A	B	A	A	B	A	A
Lsat_1_v5_g_5_892	5		137.836	B	A	A	B	A	B	B	B	B	B	B	B	B	B	B	A	A	A	A	A	A	B	A	B	B	A	B	A	A	A	A	B	B	A	A	B	B	B	B	A	B	A	A	B	A	H
Lsat_1_v5_g_5_545	5		137.836	B	A	A	B	A	B	B	B	B	B	B	B	B	B	B	NA	A	NA	A	A	A	B	A	B	B	A	B	A	NA	A	A	B	NA	NA	A	NA	B	B	B	A	B	A	A	B	A	A
Chr5_244444763	5	244444763	138.506	B	A	A	B	A	B	B	B	B	B	B	B	B	B	B	A	A	A	A	A	A	B	A	B	B	A	B	A	A	A	A	B	B	A	A	B	B	B	B	A	B	A	A	B	A	A
Chr5_245726773	5	245726773	138.908	B	A	A	B	A	B	B	B	B	B	B	B	B	B	B	A	A	A	A	A	A	B	A	B	B	A	B	A	A	A	A	B	B	A	A	B	B	B	B	A	B	A	A	B	A	A
Chr5_248332282	5	248332282	139.789	B	A	A	B	A	B	B	B	B	B	B	B	B	B	B	A	A	A	NA	A	A	B	A	B	B	A	B	A	A	A	A	B	B	A	A	B	B	NA	B	A	B	A	A	B	NA	NA
Chr5_248329182	5	248329182	139.789	B	A	A	B	A	B	B	B	B	B	B	B	B	B	B	A	A	A	A	A	A	B	A	B	B	A	B	A	A	A	A	B	B	NA	A	B	B	B	B	NA	B	NA	A	B	NA	A
Lsat_1_v5_g_5_862	5		139.976	B	A	A	B	A	B	B	NA	B	B	B	B	B	B	B	A	A	NA	A	A	A	B	A	B	B	A	B	A	A	A	A	B	B	A	A	B	B	NA	B	A	B	A	A	B	A	A
Lsat_1_v5_g_5_692	5		146.438	B	A	A	B	A	H	B	A	B	B	B	B	B	B	B	A	A	A	B	A	A	B	A	B	B	A	B	A	A	A	A	A	B	B	A	B	B	B	B	H	B	A	A	B	A	A
Chr5_254462234	5	254462234	146.438	B	A	A	B	A	A	B	A	B	B	B	B	B	B	B	A	A	A	B	A	A	B	A	B	B	A	B	A	A	A	A	A	B	B	A	B	B	B	B	A	B	A	A	B	A	A
Chr5_253667279	5	253667279	146.438	B	A	A	B	A	H	B	A	B	B	B	H	B	B	B	A	A	A	B	A	A	B	A	B	B	A	B	A	A	A	A	A	B	B	A	B	B	B	B	A	B	A	A	B	A	A
Chr5_253423192	5	253423192	146.438	B	A	A	B	A	H	B	B	B	B	B	B	B	B	B	A	A	A	B	A	A	B	A	B	B	A	B	A	A	A	A	A	B	B	A	B	B	B	B	A	B	A	A	B	A	A
Chr5_263398293	5	263398293	152.04	B	A	A	B	A	A	B	A	B	B	B	B	B	B	A	A	A	A	B	A	A	A	A	B	B	A	B	A	A	A	A	A	B	B	A	B	B	B	B	A	B	A	A	A	A	A
Chr5_265612606	5	265612606	152.04	B	A	A	B	A	A	H	A	B	B	B	B	B	B	A	A	A	A	B	A	A	A	A	B	B	A	B	A	A	A	A	A	B	B	A	B	B	B	B	A	B	A	A	A	A	A
Lsat_1_v5_g_5_1445	5		152.04	B	A	A	B	A	A	B	A	B	B	B	B	B	B	A	A	NA	A	B	A	A	A	A	B	B	A	B	A	A	A	A	A	B	B	A	B	B	B	B	A	B	A	A	A	A	A
Lsat_1_v5_g_5_1995	5		152.693	B	A	A	B	A	A	H	A	B	B	B	B	B	B	A	A	A	A	B	A	A	A	A	B	B	A	B	A	A	A	A	A	B	B	A	B	B	B	B	A	B	A	A	A	A	A
Lsat_1_v5_g_5_673421	5		155.726	B	A	A	B	A	B	H	A	B	B	B	B	B	B	A	A	A	A	B	A	A	A	A	B	B	A	B	A	A	A	A	A	B	B	A	B	A	B	B	A	B	A	A	A	A	B
Chr5_270714034	5	270714034	155.726	B	A	A	B	A	B	H	A	B	B	B	B	B	B	A	A	A	A	B	A	A	A	A	B	B	A	B	A	A	A	A	A	B	B	A	B	A	B	B	A	B	A	A	A	A	B
Chr5_269368097	5	269368097	155.726	B	A	A	B	A	B	H	A	B	B	B	B	B	B	A	A	A	A	B	A	A	A	A	B	B	A	B	A	A	A	A	A	B	B	A	B	A	B	B	A	B	A	A	A	A	B
Chr5_269695208	5	269695208	155.726	B	A	A	B	A	B	H	A	B	B	B	B	B	B	A	A	A	A	B	A	A	A	A	B	B	A	B	A	A	A	A	A	B	B	A	B	A	B	B	A	B	A	A	A	A	B
Chr5_271251219	5	271251219	156.531	B	A	A	B	A	B	H	A	B	B	B	B	B	B	A	A	A	A	B	A	A	A	A	B	A	A	B	A	A	A	A	A	B	B	A	B	A	B	B	A	B	A	A	A	A	B
Chr5_271971060	5	271971060	156.531	B	A	A	B	A	B	A	A	B	B	B	B	B	B	A	A	A	A	B	A	A	A	A	B	A	A	B	A	A	A	A	A	B	B	A	B	A	B	B	A	B	A	A	A	A	B
Lsat_1_v5_g_5_6050	5		157.293	B	A	A	B	A	B	A	A	B	B	B	B	B	B	A	A	A	A	B	A	A	A	A	NA	A	A	B	A	A	A	A	A	B	B	A	B	A	NA	B	A	NA	A	A	A	A	B
Lsat_1_v5_g_5_890	5		157.293	B	A	A	B	NA	B	B	NA	B	B	B	B	B	B	A	A	A	A	B	A	A	A	A	B	A	A	B	A	A	NA	A	A	B	B	A	B	A	B	B	A	B	A	A	A	A	B
Lsat_1_v5_g_5_820	5		170.861	B	A	A	A	NA	B	B	B	B	B	B	NA	B	B	A	B	A	B	B	A	A	A	A	B	NA	B	B	B	NA	A	B	A	NA	B	A	A	A	NA	B	A	B	A	NA	A	A	B
Chr5_286021278	5	286021278	170.861	B	A	A	A	A	B	B	B	B	B	B	A	B	B	A	B	A	B	B	A	A	A	A	B	B	B	B	B	A	A	B	A	A	B	A	A	A	B	B	A	B	A	B	A	A	B
Chr5_287260817	5	287260817	170.861	B	A	A	A	A	B	B	B	B	B	B	A	B	B	A	B	A	B	B	A	A	A	A	B	B	B	B	B	A	A	B	A	A	B	A	A	A	B	B	A	B	A	B	A	A	B
Lsat_1_v5_g_5_2185	5		170.861	NA	A	A	A	A	B	B	B	B	B	B	A	B	B	A	B	NA	B	B	A	A	A	A	B	B	B	B	B	A	A	B	A	A	B	A	A	A	NA	B	NA	B	A	B	A	A	B
Lsat_1_v5_g_5_918	5		170.861	B	A	A	A	A	B	B	B	B	B	B	A	B	B	A	NA	A	NA	B	A	A	A	A	B	B	B	B	B	A	A	B	A	A	B	A	A	A	B	B	A	B	NA	B	A	A	B
Lsat_1_v5_g_5_620	5		178.357	B	A	A	A	A	B	B	B	B	A	B	A	B	B	A	B	A	B	B	A	B	A	A	A	B	B	B	B	A	B	B	A	A	B	A	A	A	B	B	B	B	A	B	A	A	B
Lsat_1_v5_g_5_772	5		184.736	B	A	B	NA	A	B	B	B	B	A	B	A	B	B	A	B	A	B	B	A	B	A	A	A	B	B	B	A	A	B	B	A	A	B	NA	A	A	B	B	B	B	A	B	A	H	H
Chr5_302411108	5	302411108	184.736	B	A	B	A	A	B	B	B	B	A	B	A	B	B	A	B	A	B	B	A	B	A	A	A	B	B	B	A	A	B	B	A	A	B	A	A	A	B	B	B	B	A	B	A	H	H
Chr5_303736764	5	303736764	185.901	B	A	B	B	A	B	B	B	B	A	B	A	B	B	A	B	A	B	B	A	B	A	A	A	B	B	B	A	A	B	B	A	A	B	A	A	A	B	B	B	B	A	B	A	H	H
Lsat_1_v5_g_5_847	5		186.608	B	A	B	B	A	B	B	B	B	A	B	A	B	B	A	B	A	B	B	A	B	A	A	A	B	B	B	H	A	B	B	A	A	B	A	A	A	B	B	B	B	A	B	A	H	H
Lsat_1_v5_g_5_65	5		190.965	B	A	B	B	A	A	B	B	B	A	B	B	B	B	A	B	B	B	B	A	B	A	B	A	B	B	B	H	B	B	B	A	A	B	A	A	A	B	B	B	B	A	B	A	H	H
Chr5_307746375	5	307746375	190.965	B	A	B	B	A	A	B	B	B	A	B	B	B	B	A	B	B	B	B	A	B	A	B	A	B	B	B	B	B	B	B	A	A	B	A	NA	A	B	B	B	B	A	B	A	NA	B
Chr5_307902291	5	307902291	190.965	B	A	B	B	A	A	B	B	B	A	B	B	B	B	A	B	B	B	B	A	B	A	B	A	B	B	B	H	B	B	B	A	A	B	A	A	A	B	B	B	B	A	B	A	H	H
Lsat_1_v5_g_5_5409	5		193.108	B	NA	B	B	A	A	B	B	B	A	B	B	B	B	A	B	B	B	B	A	NA	A	B	A	B	B	B	NA	NA	B	B	A	A	B	A	A	A	B	B	B	B	A	B	A	H	H
Chr5_313699175	5	313699175	193.108	B	A	B	B	A	A	B	B	B	A	B	B	B	B	A	B	B	B	B	A	B	A	B	A	B	B	B	H	A	B	B	A	A	B	A	A	A	B	B	B	B	A	B	A	H	H
Chr5_313341255	5	313341255	193.108	B	A	B	B	A	A	B	B	B	A	B	B	B	B	A	B	B	B	B	A	B	A	B	A	B	B	B	H	A	B	B	A	A	B	A	A	A	B	B	B	B	A	B	A	H	H
Chr5_313301051	5	313301051	193.108	B	A	B	B	A	A	B	B	B	A	B	B	B	B	A	B	B	B	B	A	B	A	B	A	B	B	B	B	A	B	B	A	A	B	A	A	A	B	B	B	B	A	B	A	H	H
Chr5_313443624	5	313443624	193.108	B	A	B	B	A	A	B	B	B	A	B	B	B	B	A	B	B	B	B	A	B	A	B	A	B	B	B	H	A	B	B	A	A	B	A	A	A	B	B	B	B	A	B	A	H	H
Lsat_1_v5_g_5_329	5		193.108	B	A	B	B	A	A	B	B	B	NA	B	B	B	B	A	B	B	B	B	A	B	A	B	A	B	B	B	H	A	B	B	A	NA	B	A	A	A	B	B	B	B	A	B	A	H	H
Chr5_326886147	5	326886147	214.209	A	A	B	B	H	A	A	A	B	A	B	A	B	A	A	B	B	B	B	A	B	A	A	NA	A	B	B	B	A	B	B	B	B	A	A	B	B	B	B	B	A	A	B	A	A	B
Lsat_1_v5_g_5_1731	5		214.818	A	A	B	B	H	A	A	NA	NA	NA	B	A	B	A	A	B	B	B	B	A	B	A	A	A	A	B	B	B	NA	B	B	B	B	A	NA	B	B	B	NA	B	A	NA	B	A	A	B
Lsat_1_v5_g_5_4065	5		214.818	A	A	B	B	H	A	A	A	B	A	B	A	B	A	A	NA	B	B	B	A	B	A	A	A	A	B	B	B	A	B	B	B	B	A	A	B	NA	B	B	B	A	B	B	A	A	H
Chr5_331200273	5	331200273	214.818	A	A	B	B	H	A	A	A	B	A	B	A	B	A	A	B	B	B	B	A	B	A	A	A	A	B	B	B	A	B	B	B	B	A	A	B	B	B	B	B	A	B	B	A	A	B
Chr5_332551108	5	332551108	215.156	A	A	B	B	H	A	A	A	B	A	B	A	B	A	A	B	B	B	B	A	B	A	A	A	A	B	B	B	A	B	B	B	B	A	A	B	B	B	B	B	A	B	B	A	A	B
Lsat_1_v5_g_5_933	5		215.463	A	A	B	B	B	A	A	A	NA	A	B	A	B	A	A	B	B	B	NA	A	B	A	A	A	A	B	B	B	A	B	B	B	B	A	A	B	B	B	B	B	A	B	NA	A	A	B
Chr5_333874894	5	333874894	217.661	A	A	B	B	H	A	A	A	B	A	B	A	B	A	A	B	B	B	A	B	B	A	A	A	A	B	B	B	A	B	B	B	B	A	A	B	B	B	B	B	A	A	B	A	A	B
Chr5_336597887	5	336597887	218.761	A	A	B	B	B	B	A	A	B	A	B	A	B	A	A	B	B	B	A	B	B	A	A	A	A	B	B	B	A	B	B	B	B	A	A	B	B	B	B	B	A	A	B	A	A	B
Lsat_1_v5_g_5_1104	5		219.338	A	A	B	B	B	B	A	A	B	A	B	A	A	A	A	B	B	B	A	B	B	A	A	A	A	B	B	A	A	B	B	B	B	NA	A	B	B	B	B	B	A	A	NA	A	A	B
Chr5_336833453	5	336833453	219.338	A	A	B	B	B	B	A	A	B	A	B	A	A	A	A	B	B	B	A	B	B	A	A	A	A	B	B	A	A	B	B	B	B	A	A	B	B	B	B	B	A	A	B	A	A	B
Lsat_1_v5_g_6_644	6		0	B	B	B	A	B	A	B	B	A	A	A	B	A	B	B	A	A	A	A	NA	B	A	B	B	B	B	B	B	A	A	B	B	A	A	B	B	B	A	B	B	B	A	A	A	B	B
Lsat_1_v5_g_6_1338	6		5e-06	B	B	B	A	B	A	B	B	A	A	A	B	A	B	B	A	A	A	A	B	A	A	B	B	H	B	B	B	A	A	B	B	A	A	B	B	B	A	B	B	B	A	A	A	B	B
Lsat_1_v5_g_6_551	6		8.04695	B	NA	A	A	A	B	B	B	A	NA	A	B	A	B	B	A	A	B	A	B	A	A	B	B	A	B	B	B	NA	A	B	B	H	A	B	B	B	A	A	B	B	A	A	B	B	B
Chr6_23361312	6	23361312	11.6764	A	B	A	A	A	B	B	B	A	A	A	B	A	B	B	A	A	B	A	B	A	A	B	B	A	B	B	B	A	A	B	B	H	A	B	B	B	A	A	B	B	A	A	B	B	B
Chr6_26530617	6	26530617	12.0102	A	B	A	A	A	B	B	B	A	A	A	B	A	B	B	A	A	B	A	B	A	A	B	B	A	B	B	B	A	A	B	NA	H	NA	B	B	B	A	A	B	B	A	A	B	B	B
Chr6_26264351	6	26264351	12.0102	A	B	A	A	A	B	B	B	A	A	A	B	A	B	B	A	A	B	A	B	A	A	B	B	A	B	B	B	A	A	B	B	H	A	B	B	B	A	A	B	B	A	A	B	B	B
Chr6_39108251	6	39108251	21.1651	A	B	A	B	A	B	B	B	A	A	A	B	A	B	B	A	A	A	A	B	A	B	B	A	B	B	A	B	A	A	B	B	B	A	B	B	B	A	B	B	B	B	A	B	B	B
Chr6_38711472	6	38711472	21.1651	A	B	A	B	A	B	B	B	A	A	A	B	A	B	B	A	A	A	A	B	A	B	B	A	B	B	A	B	A	A	B	B	B	A	B	B	B	A	B	B	B	B	A	B	B	B
Lsat_1_v5_g_6_2	6		21.166	A	B	A	B	A	B	B	B	A	A	A	B	A	B	B	A	A	H	A	B	A	B	B	A	B	B	A	B	A	A	B	B	B	A	B	B	B	A	B	B	B	B	A	B	B	B
Chr6_39657948	6	39657948	21.9018	A	B	A	B	A	B	B	B	A	A	A	B	A	B	B	A	A	B	A	B	A	B	B	A	B	B	A	B	A	A	B	B	B	A	B	B	B	A	B	B	B	B	A	B	B	B
Chr6_42900543	6	42900543	25.278	A	B	A	B	A	B	B	B	A	A	A	B	A	B	B	A	A	B	A	B	A	B	B	A	B	A	A	B	B	A	B	B	A	A	B	B	B	A	B	B	B	B	A	B	B	B
Chr6_44647487	6	44647487	28.19	A	B	A	B	A	B	B	B	A	A	NA	B	A	B	B	A	A	B	A	B	A	NA	B	A	NA	A	A	B	B	A	B	B	A	A	B	B	B	A	B	A	NA	B	A	B	B	B
Chr6_46479650	6	46479650	28.19	A	B	A	B	A	B	B	B	A	A	A	B	A	B	B	A	A	B	A	B	A	B	B	A	B	A	A	B	A	A	B	B	A	A	B	B	B	A	B	A	A	B	A	B	B	B
Chr6_48076100	6	48076100	30.331	A	B	A	B	A	B	A	B	A	A	B	B	A	B	B	A	A	B	A	B	A	B	B	A	B	A	A	B	A	A	B	B	B	A	A	B	A	A	B	A	A	B	A	B	B	B
Lsat_1_v5_g_6_224	6		33.7622	A	B	A	B	A	B	A	B	A	A	B	B	H	B	B	A	A	B	A	B	A	B	B	A	B	A	A	B	A	A	B	B	B	A	A	B	B	A	B	A	A	H	A	B	H	H
Lsat_1_v5_g_6_2690	6		34.0221	A	B	A	B	A	B	A	B	A	A	B	B	NA	B	B	A	A	B	A	B	A	B	B	A	B	A	A	B	NA	NA	B	B	B	A	NA	B	B	A	B	NA	A	A	A	B	B	B
Chr6_54621780	6	54621780	34.0221	A	B	A	B	A	B	A	B	A	A	B	H	A	B	B	A	A	B	A	NA	A	B	B	A	B	A	A	B	A	A	B	B	B	A	A	B	B	A	B	A	A	H	A	B	B	B
Chr6_56554089	6	56554089	34.6861	B	B	A	B	A	B	A	B	A	A	B	B	A	B	B	A	A	B	A	B	A	B	B	A	B	A	A	B	A	A	B	B	B	A	A	B	B	A	B	A	A	H	A	B	B	B
Lsat_1_v5_g_6_4340	6		35.0226	B	B	A	B	A	B	A	NA	A	A	NA	B	A	B	B	A	A	B	A	B	NA	B	B	A	B	A	A	B	A	A	B	B	B	A	A	B	B	A	NA	A	A	A	A	B	B	B
Chr6_57010602	6	57010602	35.0227	B	B	A	B	A	B	A	B	A	A	B	B	A	B	B	A	A	B	A	B	A	B	B	A	B	A	A	B	A	A	B	B	B	A	A	B	B	A	B	A	A	H	A	B	B	B
Chr6_63573227	6	63573227	42.2258	B	B	A	B	A	B	B	B	A	A	B	B	A	B	B	A	B	A	A	B	A	B	B	A	B	A	A	B	A	A	B	B	B	A	A	A	A	A	B	A	A	A	A	B	H	A
Lsat_1_v5_g_6_144	6		42.2258	B	B	A	B	A	B	B	B	A	A	B	B	A	B	B	A	B	NA	A	B	A	B	B	A	NA	A	A	B	A	A	B	B	B	A	A	A	A	A	B	A	A	A	A	B	H	A
Lsat_1_v5_g_6_3048	6		42.2258	B	B	A	B	A	B	B	B	A	A	B	B	A	B	B	A	B	A	A	B	A	B	B	A	B	A	A	B	A	A	B	B	B	A	A	A	A	A	B	A	A	A	A	B	H	A
Lsat_1_v5_g_6_1017	6		48.0253	B	B	A	B	A	A	B	B	A	A	NA	B	A	B	A	A	NA	A	B	B	A	A	A	A	B	NA	A	NA	A	A	B	B	B	A	A	A	A	NA	B	A	A	A	A	B	B	A
Lsat_1_v5_g_6_270	6		48.4425	B	B	A	B	A	A	B	B	A	A	B	B	A	B	A	A	H	A	B	B	A	A	A	A	B	B	A	B	A	A	B	B	B	A	A	A	A	A	B	A	A	A	A	B	B	A
Lsat_1_v5_g_6_791	6		48.4425	B	B	A	B	A	A	B	B	A	A	B	B	A	B	A	A	H	A	B	B	A	A	A	A	B	B	NA	B	A	A	B	B	B	A	A	A	A	A	B	A	A	A	A	B	B	A
Lsat_1_v5_g_6_301	6		48.4425	B	B	A	B	A	A	B	B	A	A	B	B	A	B	A	A	H	A	B	B	A	A	A	A	B	B	A	B	A	A	B	B	B	A	A	A	A	NA	B	A	A	A	A	B	B	A
Lsat_1_v5_g_6_5135	6		48.4425	B	B	A	B	A	A	B	B	A	A	B	B	A	B	A	A	H	A	B	B	A	A	A	A	B	B	A	B	A	A	B	B	B	A	A	A	A	A	B	A	A	A	A	B	B	A
Chr6_74458719	6	74458719	48.7948	NA	B	A	B	A	A	B	NA	A	A	B	B	A	NA	A	A	H	A	B	B	A	A	A	A	B	B	A	B	A	A	B	B	B	A	A	A	A	A	B	A	A	A	A	B	B	A
Chr6_73345558	6	73345558	48.7948	B	B	A	B	A	A	B	B	A	A	B	B	A	B	A	A	H	A	B	B	A	A	A	A	B	B	A	B	A	A	B	B	B	A	A	A	A	A	B	A	A	A	A	B	B	A
Chr6_71171237	6	71171237	48.7948	B	NA	A	B	A	A	B	B	A	A	B	B	A	B	A	A	H	A	B	B	A	A	A	A	B	B	A	B	A	A	B	B	B	A	A	A	A	A	B	A	A	A	A	B	B	A
Chr6_72335469	6	72335469	48.7948	B	B	A	B	A	A	B	B	A	A	B	B	A	B	A	A	H	A	B	B	A	A	A	A	B	B	A	B	A	A	B	B	B	A	A	A	A	A	B	A	A	A	A	B	B	A
Chr6_72861240	6	72861240	48.7948	B	B	A	B	A	A	B	B	A	A	B	B	A	B	A	A	H	A	B	B	A	A	A	A	B	B	A	B	A	A	B	B	B	A	A	A	A	A	B	A	A	A	A	B	B	A
Chr6_74603249	6	74603249	49.5108	B	B	A	B	A	A	B	B	A	A	B	B	A	B	A	A	H	A	B	B	A	A	A	A	B	B	A	B	A	A	B	B	B	A	A	A	A	A	B	A	A	A	A	B	B	A
Lsat_1_v5_g_6_162	6		49.8371	B	B	A	B	A	A	B	B	A	A	B	B	A	B	A	A	H	A	B	B	A	A	A	A	B	B	A	B	A	A	B	A	B	A	A	A	A	A	B	A	A	A	A	B	B	A
Chr6_75884157	6	75884157	49.8371	B	B	A	B	A	A	B	B	A	A	B	B	A	B	A	A	H	A	B	B	A	A	A	A	B	B	A	B	A	A	B	A	B	A	A	A	A	A	B	A	A	A	A	B	B	A
Chr6_77853789	6	77853789	49.8371	B	B	A	B	A	A	B	B	A	A	NA	NA	A	B	A	A	H	A	B	B	A	A	A	A	B	B	A	B	A	A	B	A	B	A	A	A	A	A	B	A	A	A	A	B	B	A
Chr6_76028130	6	76028130	49.8371	NA	B	A	B	A	A	B	B	A	A	B	B	A	B	A	A	H	A	B	B	A	A	A	A	H	B	A	B	A	A	B	A	B	A	A	A	A	A	B	A	A	A	A	B	B	A
Chr6_77020861	6	77020861	49.8371	B	B	A	B	A	A	B	B	A	A	B	B	A	B	A	A	H	A	B	B	A	A	A	A	B	B	A	B	A	A	B	A	B	A	A	A	A	A	B	A	A	A	A	B	B	A
Chr6_76579357	6	76579357	50.1949	B	B	A	B	A	A	B	B	A	A	B	B	A	B	A	A	H	A	B	B	A	A	A	A	B	B	A	B	A	A	B	A	B	A	A	A	A	A	B	A	A	A	A	B	B	B
Lsat_1_v5_g_6_321	6		50.2699	B	B	A	NA	A	A	B	NA	A	A	B	B	A	B	A	A	H	A	B	B	A	A	A	A	B	B	A	B	A	A	B	A	B	A	NA	A	A	A	B	A	A	A	A	B	B	B
Lsat_1_v5_g_6_822	6		50.2699	B	B	A	B	A	A	B	B	A	A	B	NA	A	B	A	A	H	A	B	B	A	A	A	A	B	B	A	B	A	A	B	A	B	A	A	A	A	A	B	A	A	A	A	B	B	B
Chr6_116249650	6	116249650	62.4455	B	B	A	B	A	A	B	B	A	A	B	A	B	B	A	A	A	A	A	B	A	A	B	A	A	A	A	B	A	A	B	A	A	A	A	A	A	A	B	A	B	A	A	B	B	B
Lsat_1_v5_g_6_4117	6		73.0289	B	B	A	B	A	A	B	A	A	A	B	A	B	B	B	A	A	A	A	B	A	A	B	B	A	A	A	B	A	A	H	A	A	A	B	A	A	NA	NA	NA	B	A	A	NA	A	B
Lsat_1_v5_g_6_4343	6		73.029	B	B	A	B	A	A	B	H	A	A	B	A	B	B	B	A	A	A	A	B	A	A	B	B	A	A	A	B	A	A	B	A	A	A	B	A	A	B	A	A	B	A	A	A	A	B
Chr6_128441210	6	128441210	73.029	B	B	A	B	A	A	B	A	A	A	B	A	B	B	B	A	A	A	A	B	A	A	B	B	A	A	A	B	A	A	H	A	A	A	B	A	A	B	A	A	B	A	A	A	A	B
Chr6_132245102	6	132245102	76.4374	B	B	A	B	A	A	B	A	A	A	B	A	B	B	B	A	A	A	A	B	A	A	B	B	A	H	A	B	A	A	B	A	A	A	A	A	A	B	A	A	B	A	A	A	A	B
Lsat_1_v5_g_6_477	6		76.5499	B	B	A	B	A	A	B	A	A	A	B	A	B	B	B	A	A	A	A	B	A	A	B	B	NA	B	A	B	A	A	B	A	A	A	A	A	A	B	A	A	B	A	A	A	A	B
Lsat_1_v5_g_6_2146	6		87.8833	B	B	A	B	B	B	NA	A	B	A	B	A	B	B	B	NA	A	A	A	B	B	A	B	B	A	B	A	B	A	B	B	A	NA	A	A	A	A	NA	A	A	A	B	A	B	A	B
Lsat_1_v5_g_6_5808	6		87.8833	B	NA	A	B	B	B	B	A	H	A	B	A	B	B	B	B	A	A	A	B	B	A	B	B	A	B	A	B	A	B	B	A	B	A	A	A	A	B	A	NA	A	B	A	B	A	B
Lsat_1_v5_g_6_354	6		87.8833	B	B	A	B	B	B	B	A	B	A	B	A	B	B	B	B	A	A	A	B	B	A	B	B	A	B	A	B	A	B	B	A	B	A	A	A	A	B	A	A	A	B	A	B	A	B
Chr6_148001921	6	148001921	88.2146	B	B	A	B	B	B	B	A	B	A	B	A	B	B	B	B	A	A	A	B	B	A	B	B	A	B	A	B	A	B	B	A	B	A	A	A	A	B	A	A	A	B	A	B	A	B
Chr6_149022277	6	149022277	88.2146	B	B	A	B	B	B	B	A	B	A	B	A	B	B	B	B	A	A	A	B	B	A	B	B	A	B	A	B	A	B	B	A	B	A	A	A	A	B	A	A	A	B	A	B	A	B
Chr6_147833266	6	147833266	88.2146	B	B	A	B	B	B	B	A	B	A	B	A	B	B	B	B	A	A	A	B	B	A	B	B	A	B	A	B	A	B	B	A	B	A	A	A	A	B	A	A	A	B	A	B	A	B
Chr6_148367761	6	148367761	88.2146	B	B	A	B	B	B	B	A	B	A	B	A	B	B	B	B	A	A	A	B	B	A	B	B	A	B	A	B	A	B	B	A	B	A	A	A	A	B	A	A	A	B	A	B	A	B
Lsat_1_v5_g_6_1671	6		89.46	B	B	A	B	B	B	B	A	B	A	B	A	B	B	B	B	A	A	A	B	B	A	B	B	A	A	A	B	A	B	B	A	B	A	A	A	A	B	A	A	A	B	A	B	A	B
Chr6_151256291	6	151256291	89.46	B	B	A	B	B	B	B	A	B	A	B	A	B	B	B	B	A	A	A	B	B	A	B	B	A	A	A	B	A	B	B	A	B	A	A	A	A	B	A	A	A	B	A	B	A	B
Chr6_152580043	6	152580043	91.0419	B	B	A	B	B	B	B	A	B	A	B	A	B	B	B	B	A	A	A	B	A	A	B	B	A	A	A	B	A	B	B	A	B	A	A	A	A	B	A	A	A	B	A	B	A	B
Lsat_1_v5_g_6_4392	6		91.3253	B	B	A	B	B	B	B	A	B	A	B	A	B	B	B	B	A	A	A	B	A	A	B	B	A	A	NA	B	A	B	B	A	B	A	A	NA	A	B	A	A	A	B	A	B	A	B
Lsat_1_v5_g_6_6303	6		91.3253	B	B	A	B	B	B	B	A	B	A	B	A	B	B	B	B	A	A	A	B	A	A	B	B	A	A	A	B	A	B	B	A	B	A	A	A	A	B	A	A	NA	B	A	B	A	B
Lsat_1_v5_g_6_2499	6		91.7565	B	B	A	B	B	B	B	A	B	A	B	A	B	B	B	B	A	NA	B	B	NA	A	B	B	A	A	NA	NA	NA	B	B	A	B	NA	A	A	A	B	A	A	A	B	A	B	A	NA
Lsat_1_v5_g_6_1560	6		92.715	B	B	A	A	B	B	B	A	H	A	B	A	B	B	B	B	A	A	B	B	A	A	B	B	A	NA	A	B	B	B	B	A	B	NA	NA	A	A	B	A	A	A	B	A	B	A	B
Lsat_1_v5_g_6_176	6		92.715	B	B	A	A	B	B	B	A	B	A	NA	A	B	NA	B	B	A	A	B	B	A	A	B	B	A	NA	A	B	B	B	B	A	B	A	A	A	A	B	A	NA	A	B	A	B	A	B
Lsat_1_v5_g_6_1670	6		92.715	B	B	A	A	B	B	B	A	B	NA	NA	A	B	B	B	B	A	A	B	B	A	A	B	B	A	NA	H	B	B	B	B	A	NA	A	A	A	A	B	A	A	NA	B	NA	B	H	B
Chr6_157326377	6	157326377	93.3975	B	B	A	A	B	B	B	A	B	B	B	A	B	B	B	B	A	A	B	B	A	A	B	B	A	A	A	B	B	B	B	A	B	A	A	A	A	B	A	A	A	B	A	B	A	B
Chr6_155925107	6	155925107	93.3975	B	B	A	A	NA	B	B	A	B	B	B	A	B	B	B	H	A	A	B	B	A	A	H	B	A	A	A	H	H	B	B	A	B	A	A	A	A	B	A	A	A	B	A	B	A	H
Chr6_155695199	6	155695199	93.3975	B	B	A	A	B	B	B	A	B	B	B	A	B	B	B	B	A	A	B	B	A	A	B	B	A	A	A	B	B	B	B	A	B	A	A	A	A	B	A	A	A	B	A	B	A	B
Chr6_158926216	6	158926216	94.7883	B	B	A	A	B	B	B	A	B	B	B	A	B	B	A	B	A	A	B	B	A	A	B	B	A	A	A	B	B	B	NA	A	B	A	A	A	A	B	A	A	A	B	A	B	A	B
Chr6_158926201	6	158926201	94.7883	B	B	A	A	B	B	B	A	B	B	B	A	B	B	A	B	A	A	B	B	A	A	B	B	A	A	A	B	B	B	NA	A	B	A	A	A	A	B	A	A	A	B	A	B	A	B
Lsat_1_v5_g_6_18	6		95.0478	B	B	A	A	B	B	B	A	B	B	B	A	B	B	A	B	A	A	B	B	A	A	B	B	A	A	A	B	B	B	B	A	B	A	A	A	A	B	A	A	A	B	A	B	A	B
Chr6_164983096	6	164983096	96.9556	B	B	A	A	B	B	A	A	B	B	B	A	B	B	A	B	A	A	B	B	A	A	B	B	A	A	A	B	B	B	B	A	B	A	A	A	A	B	B	A	A	B	A	A	A	B
Chr6_165750753	6	165750753	97.2094	B	B	NA	NA	B	B	A	A	B	B	B	NA	B	B	A	B	A	NA	B	B	A	A	B	B	A	A	NA	B	B	B	B	A	B	A	NA	A	NA	B	B	A	A	B	A	A	A	B
Lsat_1_v5_g_6_870	6		97.2094	B	B	A	A	B	B	A	A	B	B	B	A	B	B	A	B	A	A	B	B	A	A	B	B	A	A	A	B	B	B	B	A	B	A	A	A	A	B	B	A	A	B	NA	A	A	B
Chr6_166644617	6	166644617	99.0224	B	B	A	A	B	B	A	A	B	B	B	A	B	B	A	B	B	A	B	B	A	A	B	B	A	A	A	B	B	B	B	A	B	A	A	A	A	B	B	A	A	B	A	A	A	B
Lsat_1_v5_g_6_689	6		99.6665	NA	B	A	A	NA	B	A	NA	B	B	B	A	B	B	A	B	B	A	B	B	A	A	B	B	A	A	A	B	B	B	B	A	B	NA	NA	A	A	B	B	A	A	B	A	A	A	B
Lsat_1_v5_g_6_1049	6		99.6665	NA	B	NA	A	B	B	A	A	B	B	B	A	B	B	A	B	B	NA	B	B	A	A	NA	B	A	A	A	B	B	B	B	A	B	A	A	A	A	B	B	A	A	B	A	A	A	H
Chr6_170448905	6	170448905	101.652	B	B	A	A	B	B	A	A	A	B	B	A	B	B	NA	B	B	A	B	B	A	A	B	B	A	A	A	B	B	B	B	A	A	A	A	A	A	B	B	A	A	B	A	A	A	B
Chr6_170448873	6	170448873	101.652	B	B	A	A	B	B	A	A	A	B	B	A	B	B	A	B	B	A	B	B	A	A	B	B	A	A	A	B	B	B	B	A	A	A	A	A	A	B	B	A	A	B	A	A	A	B
Lsat_1_v5_g_6_1488	6		103.852	B	B	B	A	B	B	A	A	NA	B	B	A	A	B	A	B	B	A	B	B	NA	A	B	B	A	A	A	NA	B	A	B	A	NA	A	NA	A	A	NA	B	A	A	NA	A	A	A	B
Chr6_179971398	6	179971398	108.456	B	A	B	A	B	B	A	A	A	B	B	A	A	B	A	B	B	B	B	B	A	A	B	A	A	B	A	B	B	A	B	A	A	A	A	A	B	B	B	A	A	B	B	A	A	B
Lsat_1_v5_g_6_352	6		108.456	B	A	B	A	B	B	A	A	A	B	B	A	A	B	A	B	B	B	B	B	A	A	B	A	A	B	A	B	B	A	B	A	A	A	A	A	B	B	B	A	A	B	B	A	A	B
Chr6_186975763	6	186975763	111.944	B	A	B	A	B	B	A	A	A	B	B	A	A	B	A	B	B	B	B	B	B	A	B	A	B	B	A	B	B	A	B	B	A	A	B	B	B	B	B	A	A	B	B	A	A	B
Lsat_1_v5_g_7_680	7		0	B	A	B	B	B	B	A	A	NA	B	B	B	B	A	B	B	B	B	B	A	A	B	B	B	NA	NA	B	B	A	B	B	A	NA	A	A	B	B	B	A	B	A	A	B	A	B	A
Lsat_1_v5_g_7_21	7		5e-06	B	A	B	B	B	B	A	A	B	B	B	B	B	A	B	B	B	H	B	A	A	B	B	B	A	A	B	B	A	B	B	A	A	A	A	B	B	B	A	B	A	A	B	A	B	A
Lsat_1_v5_g_7_1506	7		1e-05	B	A	B	B	B	B	A	A	B	B	B	B	B	A	B	NA	B	A	B	A	A	B	B	B	A	A	B	B	A	B	B	A	NA	A	A	B	B	B	A	NA	A	A	NA	A	B	A
Chr7_2367890	7	2367890	0.736355	B	A	B	B	B	B	A	A	B	B	B	B	B	A	B	B	B	H	B	A	A	B	B	B	A	A	B	B	A	B	B	A	A	A	A	B	B	B	A	B	A	A	B	A	B	A
Chr7_4533935	7	4533935	0.73636	B	A	B	B	B	B	A	A	B	B	B	B	B	A	B	B	B	H	B	A	A	B	B	B	A	A	B	B	A	B	B	A	A	A	A	B	B	B	A	B	A	A	B	A	B	A
Chr7_3904380	7	3904380	0.736365	B	A	B	B	B	B	A	A	B	B	B	B	B	A	B	B	B	H	B	A	A	B	B	B	A	A	B	B	A	B	B	A	A	A	A	B	B	B	A	B	A	A	B	A	B	A
Chr7_8547092	7	8547092	2.9716	B	A	B	B	B	A	A	A	B	B	NA	B	B	A	B	B	B	H	B	A	A	B	B	B	A	A	B	B	A	B	B	A	A	A	A	B	B	B	A	B	A	A	B	A	B	A
Chr7_8672215	7	8672215	2.97161	B	A	B	B	B	A	A	A	B	B	B	B	B	A	B	H	B	H	NA	A	A	B	B	B	A	A	B	B	A	B	NA	A	A	A	A	NA	B	B	A	B	A	A	B	A	NA	A
Chr7_7660779	7	7660779	2.97161	B	A	B	B	B	A	A	A	B	B	B	B	B	A	B	B	B	H	B	A	A	B	B	B	A	A	B	B	A	B	B	A	A	A	A	B	B	B	A	B	A	A	B	A	B	A
Chr7_8353972	7	8353972	2.97162	B	A	B	B	B	A	A	A	B	B	B	B	B	A	B	B	B	H	B	A	A	B	B	B	A	A	B	B	A	B	B	A	A	A	A	B	B	B	A	B	A	A	B	A	B	A
Lsat_1_v5_g_7_1410	7		3.55465	B	A	B	B	B	A	A	A	B	B	B	B	B	A	B	B	B	H	B	A	A	B	B	B	A	A	B	B	A	B	B	A	A	A	A	B	B	B	A	B	A	A	B	A	B	A
Lsat_1_v5_g_7_675	7		3.55466	B	A	B	B	B	A	A	A	B	B	B	B	B	A	B	B	B	H	B	A	A	B	B	B	A	A	B	B	A	B	B	A	A	A	A	B	B	NA	A	B	A	A	B	A	H	A
Lsat_1_v5_g_7_3261	7		3.55466	B	A	B	B	B	A	A	A	B	B	B	B	B	A	B	B	B	H	B	A	A	B	B	B	A	A	B	B	A	B	B	A	A	A	A	B	B	B	A	B	A	A	B	A	B	A
Chr7_12355526	7	12355526	4.85594	B	A	B	B	B	A	A	A	B	B	B	B	B	A	B	B	B	H	B	A	A	B	B	A	A	A	B	B	A	B	B	A	A	A	A	B	B	B	A	B	A	A	B	A	B	A
Chr7_9637149	7	9637149	4.85595	B	A	B	B	B	A	A	A	B	B	B	B	B	A	B	B	B	H	B	A	A	B	B	A	A	A	B	B	A	B	NA	A	A	A	A	B	B	B	A	B	A	A	B	A	B	A
Chr7_12332959	7	12332959	4.85595	B	A	B	B	B	A	A	A	B	B	B	B	B	A	B	B	B	B	B	A	A	B	B	A	A	A	B	B	A	B	B	A	A	A	A	B	B	B	A	B	A	A	B	A	B	A
Lsat_1_v5_g_7_4941	7		4.85596	B	A	B	B	B	A	A	A	B	B	B	B	B	A	B	B	B	H	B	A	A	B	B	A	A	A	B	B	A	B	B	A	A	A	A	B	B	B	A	B	A	A	B	A	B	A
Chr7_16929559	7	16929559	7.59211	B	A	B	B	B	A	A	A	B	B	B	B	B	A	B	B	B	H	B	B	A	B	A	A	A	A	B	B	A	B	B	A	A	A	A	B	B	B	A	B	A	A	B	A	B	A
Chr7_23199698	7	23199698	12.7357	B	A	B	B	B	H	B	A	B	B	B	B	B	A	B	B	B	B	B	B	A	B	A	A	A	A	A	B	A	A	B	A	A	A	A	A	A	B	A	B	A	A	B	B	B	A
Lsat_1_v5_g_7_110	7		13.1521	B	A	B	B	B	H	B	A	B	B	B	B	B	A	B	B	H	B	B	B	A	B	A	A	A	A	A	B	A	A	B	A	A	A	A	A	A	B	A	B	A	A	B	B	B	A
Lsat_1_v5_g_7_203	7		13.1521	NA	A	B	B	B	A	B	A	B	B	B	B	B	A	B	B	A	B	B	B	A	B	A	A	A	A	A	B	A	A	B	NA	A	A	A	A	A	B	A	B	A	A	B	B	H	A
Lsat_1_v5_g_7_5542	7		15.0147	B	A	B	B	A	H	B	A	B	B	B	B	A	A	B	B	A	B	B	B	A	B	A	A	A	A	A	B	A	A	B	A	A	A	A	A	A	B	A	B	A	A	B	B	B	A
Lsat_1_v5_g_7_771	7		15.0147	B	A	B	B	A	H	B	A	B	B	B	B	B	A	B	B	A	B	B	B	A	B	A	A	A	A	A	B	A	A	B	A	A	A	A	A	A	B	A	B	A	A	B	B	B	A
Lsat_1_v5_g_7_1380	7		15.0147	B	A	B	B	A	A	B	NA	B	B	B	B	B	A	B	B	A	B	B	B	A	B	A	A	NA	A	A	B	A	A	B	A	NA	A	A	A	A	B	A	NA	A	A	B	B	B	A
Chr7_27307587	7	27307587	15.3552	B	A	B	B	A	H	B	A	B	B	B	B	B	A	B	B	A	B	B	B	A	B	A	A	A	A	A	B	A	A	B	A	A	A	A	A	A	B	A	B	A	A	B	B	B	A
Chr7_27326598	7	27326598	15.3552	B	A	B	B	A	H	B	A	B	H	B	B	B	A	B	B	A	B	B	B	A	B	A	A	A	A	A	B	A	A	B	A	A	A	A	A	A	B	A	B	A	A	B	B	B	A
Chr7_28377632	7	28377632	15.6971	B	A	B	B	A	H	B	A	B	B	B	B	A	A	B	B	A	B	B	B	A	B	A	A	A	A	A	B	A	A	B	A	A	A	A	A	A	B	A	B	A	A	B	B	B	A
Lsat_1_v5_g_7_3172	7		16.0432	B	A	B	B	A	A	B	A	B	B	B	B	A	A	B	B	A	NA	B	B	A	B	A	A	A	A	A	B	A	A	B	A	A	A	NA	A	A	NA	A	B	A	B	B	B	B	A
Chr7_28673809	7	28673809	16.3086	B	A	B	B	A	H	B	A	B	B	B	B	A	A	B	B	A	B	B	B	A	B	A	A	A	A	A	B	A	A	B	A	A	A	A	A	A	B	A	B	A	B	B	B	B	A
Chr7_30620746	7	30620746	18.9766	B	A	B	B	A	B	B	A	B	B	B	B	A	A	B	B	A	A	B	B	A	B	A	A	A	A	A	B	A	A	B	A	A	A	A	A	A	B	A	B	A	B	B	NA	B	A
Chr7_30908546	7	30908546	19.1727	B	A	B	B	A	B	B	A	B	B	B	B	A	A	B	B	A	A	B	B	A	B	A	A	A	A	A	B	A	A	B	A	A	A	A	A	A	B	A	B	A	B	B	B	B	A
Chr7_31540982	7	31540982	19.8697	B	A	B	B	A	B	B	A	B	B	B	B	A	A	B	B	A	A	B	B	A	B	A	A	A	A	A	NA	A	A	B	A	A	A	A	A	A	B	A	B	A	B	B	B	B	A
Chr7_31541024	7	31541024	19.8697	B	A	B	B	A	B	B	A	B	B	B	B	A	A	B	B	A	A	B	B	A	B	A	A	A	A	A	B	A	A	B	A	A	A	A	A	A	B	A	B	A	B	B	B	B	A
Chr7_32619962	7	32619962	20.5668	B	A	B	B	A	B	A	A	B	B	B	B	A	A	B	B	A	A	B	NA	A	B	A	A	A	A	A	B	A	A	B	A	A	A	A	A	A	B	A	B	A	B	B	B	B	A
Chr7_33626390	7	33626390	20.8766	B	A	B	B	A	B	A	A	B	B	B	B	A	A	B	B	A	A	B	B	A	B	A	A	A	A	A	B	A	A	B	A	A	A	A	A	A	B	A	B	A	B	B	B	B	B
Chr7_33757528	7	33757528	21.3614	B	A	B	B	A	B	A	A	B	B	B	B	A	A	B	B	A	A	B	B	A	B	A	A	A	A	A	B	A	A	B	A	A	A	A	A	A	B	A	B	A	B	B	B	B	B
Lsat_1_v5_g_7_281	7		22.3525	B	A	B	B	A	B	A	A	B	B	B	B	A	A	B	B	A	A	B	B	A	B	A	A	A	A	A	B	A	A	B	A	A	A	A	A	A	B	A	B	A	B	B	B	B	B
Lsat_1_v5_g_7_258	7		22.3525	B	A	B	B	A	NA	NA	A	B	B	B	B	A	A	B	B	A	A	B	B	A	B	A	A	NA	A	A	B	A	A	B	A	A	A	NA	A	A	B	A	NA	A	B	B	B	B	B
Lsat_1_v5_g_7_755	7		22.9577	B	A	B	B	A	B	A	A	B	B	B	B	A	A	B	B	A	A	B	B	A	B	A	A	A	A	A	B	A	A	B	A	A	A	A	A	A	B	A	B	A	B	B	B	B	B
Chr7_36175950	7	36175950	22.9577	B	A	B	B	A	B	A	A	B	B	B	B	A	A	B	B	A	A	B	B	A	B	A	A	A	A	A	B	A	A	B	A	A	A	A	A	A	B	A	B	A	B	B	B	B	B
Chr7_36572878	7	36572878	23.2209	B	A	B	B	A	B	A	A	B	B	B	B	A	A	B	B	A	B	B	B	A	B	A	A	A	A	A	B	A	A	B	A	A	A	A	A	A	B	A	B	A	B	B	B	B	B
Lsat_1_v5_g_7_3857	7		25.7949	B	A	B	B	A	B	A	A	B	B	B	B	B	A	B	B	NA	NA	B	B	NA	B	A	A	A	A	NA	B	A	A	B	A	A	A	A	A	A	B	A	NA	A	B	A	B	B	B
Lsat_1_v5_g_7_673303	7		25.7949	B	A	B	B	A	B	A	A	B	B	B	B	B	A	B	B	A	B	B	B	B	B	H	A	A	A	B	B	A	A	B	A	A	A	A	A	A	NA	A	B	A	B	A	B	B	B
Lsat_1_v5_g_7_577	7		25.7949	B	A	B	B	A	B	A	A	B	B	B	B	B	A	B	B	A	B	B	B	B	B	H	A	A	A	B	B	NA	A	B	A	A	A	A	A	A	B	A	B	A	B	A	B	B	B
Lsat_1_v5_g_7_47	7		25.7949	B	A	B	B	A	B	A	A	B	B	B	B	B	A	B	B	A	B	B	B	B	B	H	A	A	A	B	B	A	A	B	A	A	A	A	A	A	B	A	B	A	B	A	B	B	B
Chr7_38644070	7	38644070	26.2354	B	A	B	B	A	B	A	A	B	B	B	B	B	A	B	B	A	B	B	B	B	B	H	A	A	A	B	B	A	A	B	A	A	A	A	A	A	B	A	B	A	B	A	B	B	B
Lsat_1_v5_g_7_58	7		27.854	B	A	B	B	A	B	A	A	B	B	B	B	NA	A	B	B	A	B	B	B	B	B	B	A	A	A	B	B	A	A	B	A	NA	NA	NA	A	A	NA	NA	B	A	B	NA	B	B	B
Chr7_40345014	7	40345014	27.854	B	A	B	B	A	B	A	A	B	B	B	B	B	A	B	B	A	B	B	B	B	B	H	A	A	A	B	B	A	A	B	A	A	A	A	A	A	B	A	B	A	B	A	B	B	B
Chr7_40840272	7	40840272	27.854	B	A	B	B	A	B	A	A	B	B	B	B	B	A	B	B	A	B	B	B	B	B	B	A	A	A	B	B	A	A	B	A	A	A	A	A	A	B	A	B	A	B	A	B	B	B
Chr7_41407143	7	41407143	28.1003	B	A	B	B	A	B	A	A	B	B	B	B	B	A	B	B	A	B	B	B	A	B	B	A	A	A	B	B	A	A	B	A	A	A	A	A	A	B	A	B	A	B	A	B	B	B
Lsat_1_v5_g_7_1231	7		29.9746	B	A	B	B	A	B	A	A	A	B	B	B	B	A	B	B	A	B	B	B	A	B	B	A	A	A	B	B	A	A	A	A	NA	A	A	A	A	B	A	B	A	B	A	B	A	B
Lsat_1_v5_g_7_357	7		33.8991	B	A	B	B	B	B	A	A	A	B	B	H	B	A	B	B	A	B	B	B	NA	A	A	A	A	NA	B	A	A	A	A	A	B	A	A	A	A	B	B	B	A	B	A	B	A	B
Chr7_50761798	7	50761798	36.4298	B	A	B	B	B	B	A	H	A	B	B	H	B	A	B	B	A	B	B	B	A	A	A	A	A	A	B	A	A	A	A	A	B	A	B	A	A	B	B	B	A	B	A	A	A	B
Chr7_50675372	7	50675372	36.4298	B	A	B	B	B	B	A	A	A	B	B	H	B	A	B	B	A	B	B	B	A	A	A	A	A	A	B	A	A	A	A	A	B	A	B	A	A	B	B	B	A	B	A	A	A	B
Lsat_1_v5_g_7_29	7		36.4298	B	A	B	B	B	B	A	A	A	B	B	H	B	A	B	B	A	B	B	B	A	A	A	A	A	A	B	A	A	A	A	A	B	A	B	A	A	B	B	B	A	B	A	A	A	B
Chr7_52374019	7	52374019	37.9612	H	A	B	B	B	A	A	A	A	B	NA	H	B	A	B	A	A	B	B	B	A	A	A	A	A	A	B	A	A	A	A	A	B	A	B	A	A	NA	B	NA	A	B	A	A	A	NA
Lsat_1_v5_g_7_2492	7		38.2166	B	A	B	B	B	A	A	A	A	B	B	A	B	A	B	A	A	B	B	B	A	A	A	A	A	A	B	A	A	A	A	A	B	B	B	A	A	B	NA	B	A	NA	A	A	A	B
Lsat_1_v5_g_7_673312	7		39.3132	B	A	A	B	H	A	A	A	A	B	B	A	B	A	B	A	A	B	B	B	A	A	A	A	A	A	B	A	A	A	A	A	B	B	B	A	A	NA	B	B	A	B	A	A	A	B
Lsat_1_v5_g_7_1285	7		39.712	NA	A	A	B	B	A	A	A	A	B	B	A	B	A	B	A	A	B	B	B	A	A	A	A	A	A	B	A	A	A	A	A	B	B	B	A	A	NA	B	B	A	B	A	A	A	B
Lsat_1_v5_g_7_2470	7		40.7369	A	A	A	B	B	A	A	A	A	B	B	A	B	A	B	A	A	B	B	H	A	A	A	A	A	A	B	A	A	A	A	A	B	B	B	A	A	B	B	B	A	B	A	A	A	B
Lsat_1_v5_g_7_2000	7		41.8719	A	A	A	B	B	A	A	A	A	B	B	A	B	A	B	A	A	B	B	H	A	A	A	A	A	A	B	A	A	A	A	A	B	B	B	A	A	B	B	B	A	B	A	A	A	H
Chr7_59602111	7	59602111	41.8719	A	A	A	B	B	NA	A	A	A	B	B	A	B	A	B	A	A	B	B	H	A	A	A	A	A	NA	B	A	A	A	A	A	B	B	B	A	A	B	B	B	A	B	A	A	NA	A
Lsat_1_v5_g_7_654	7		42.0373	A	A	A	B	B	A	A	A	A	B	B	A	B	A	B	A	A	B	B	H	A	A	A	A	A	A	B	A	A	A	A	A	B	B	B	A	A	B	B	B	A	B	A	A	A	A
Lsat_1_v5_g_7_2097	7		46.1088	A	A	A	A	B	A	A	NA	NA	B	B	A	B	B	B	A	A	B	B	B	A	A	A	A	A	A	NA	A	NA	A	A	A	B	NA	B	A	A	B	NA	B	A	B	A	A	A	A
Chr7_60937126	7	60937126	46.3205	A	A	A	A	B	A	A	A	A	B	B	A	B	B	B	A	A	B	B	B	A	A	A	A	A	A	B	A	A	A	A	A	B	B	B	A	A	B	B	B	A	B	A	A	A	A
Lsat_1_v5_g_7_5811	7		47.0992	A	A	A	A	B	A	A	A	A	B	B	A	B	B	B	A	A	B	B	B	A	A	A	A	A	A	B	A	A	NA	A	A	B	B	B	A	A	B	B	B	A	B	A	A	A	A
Lsat_1_v5_g_7_713	7		47.0992	A	A	A	A	NA	A	A	A	A	B	B	A	B	B	B	A	A	B	B	NA	A	A	A	A	A	A	B	A	A	B	A	A	B	NA	B	A	A	B	NA	B	A	B	A	A	A	A
Lsat_1_v5_g_7_7167	7		47.0992	A	A	A	A	B	A	NA	NA	A	B	B	A	B	B	B	A	A	B	B	B	NA	A	A	A	A	A	B	A	A	B	A	A	B	B	NA	A	A	B	B	B	A	B	A	A	A	A
Chr7_66999254	7	66999254	47.6372	A	A	A	A	B	A	A	A	A	B	B	A	B	B	B	A	A	B	B	B	A	A	A	A	A	A	B	A	A	B	A	A	B	B	B	A	A	B	B	B	A	B	A	A	A	A
Chr7_63712593	7	63712593	47.6372	A	A	A	A	B	A	A	A	A	B	B	A	B	B	B	NA	A	B	B	B	A	A	A	A	A	A	B	A	A	NA	A	A	B	B	B	A	A	B	B	B	A	B	A	A	A	NA
Chr7_63851299	7	63851299	47.6372	A	A	NA	A	B	A	A	A	A	B	B	A	B	B	B	A	A	B	B	B	A	A	A	A	A	A	B	A	A	B	A	A	B	B	B	A	A	NA	NA	B	A	B	A	A	A	A
Chr7_64238090	7	64238090	47.6372	A	A	A	A	B	A	A	A	A	B	B	A	B	B	B	A	A	B	B	B	A	A	A	A	A	A	B	A	A	B	A	A	B	B	B	A	A	B	B	B	A	B	A	A	A	A
Chr7_67281964	7	67281964	48.3921	A	A	A	A	B	A	A	A	A	B	B	A	B	B	B	A	A	B	B	B	A	A	A	A	A	A	B	A	A	B	A	A	B	B	B	A	A	B	B	B	A	B	A	A	A	A
Lsat_1_v5_g_7_353	7		48.3921	A	A	A	A	B	A	A	A	A	B	B	A	B	B	B	A	A	B	B	B	A	A	A	A	H	A	B	A	A	B	A	A	B	B	B	A	A	B	B	B	A	B	A	A	A	A
Chr7_75114446	7	75114446	51.9329	A	A	A	A	B	A	A	A	A	B	B	A	B	B	B	A	A	B	B	H	A	A	A	A	H	A	B	A	A	B	A	A	B	B	B	A	A	B	B	B	A	B	A	A	A	A
Lsat_1_v5_g_7_426	7		53.0129	A	A	A	A	B	A	A	A	H	B	B	A	B	B	B	A	A	B	H	H	A	A	A	A	NA	A	B	A	A	B	A	A	B	B	B	A	A	B	B	B	H	B	A	A	A	A
Chr7_75537143	7	75537143	53.0129	A	A	A	A	B	A	A	A	B	B	B	A	NA	B	B	A	A	B	A	H	A	A	A	A	A	A	B	A	A	B	A	A	B	B	B	A	A	B	B	B	A	B	A	A	A	A
Chr7_77108791	7	77108791	53.8551	A	A	A	A	B	A	A	A	B	B	B	A	B	B	B	A	A	B	A	H	A	A	A	A	A	A	B	A	A	B	A	A	B	B	B	A	A	B	B	B	A	B	A	A	A	A
Lsat_1_v5_g_7_639	7		60.1491	A	A	A	A	B	A	B	A	B	B	B	A	A	B	B	A	A	B	B	H	A	A	A	A	A	A	B	A	A	B	A	A	B	A	B	A	A	B	B	B	A	H	A	A	B	A
Lsat_1_v5_g_7_50	7		62.6213	A	A	A	A	B	A	B	A	B	B	B	A	A	B	B	A	A	B	B	H	A	A	A	A	A	A	B	A	A	B	A	A	B	A	B	A	A	B	B	A	B	B	NA	A	B	A
Lsat_1_v5_g_7_4587	7		64.0733	A	A	A	A	B	A	B	A	B	A	B	A	A	B	B	A	A	B	B	A	A	A	A	A	A	A	B	A	A	B	A	A	NA	A	B	A	A	B	B	NA	B	B	A	A	B	A
Lsat_1_v5_g_7_5017	7		64.0733	A	A	A	A	B	A	B	A	B	A	B	A	A	B	B	A	A	B	B	A	A	A	NA	A	A	A	B	A	A	B	A	A	NA	A	B	A	A	B	B	A	B	B	A	A	B	A
Chr7_91519218	7	91519218	67.3918	A	A	A	A	B	A	A	B	B	A	B	A	A	B	B	A	A	B	B	A	A	A	A	A	A	A	B	A	A	B	A	A	B	A	B	A	A	B	A	A	B	B	A	A	B	A
Lsat_1_v5_g_7_430	7		73.2549	A	A	A	A	B	B	A	A	B	A	B	A	A	B	B	A	A	B	B	B	A	B	A	A	A	A	B	A	A	B	A	A	B	A	B	A	A	B	A	B	B	B	A	A	B	A
Lsat_1_v5_g_7_5575	7		74.0291	A	A	A	A	B	B	A	A	H	A	B	A	A	B	B	A	A	B	B	H	A	B	A	A	A	A	B	A	A	B	A	A	B	A	B	A	A	B	A	B	B	B	A	A	B	A
Lsat_1_v5_g_7_6086	7		74.0291	A	A	A	A	B	B	A	NA	A	A	B	A	NA	B	B	A	A	B	B	B	A	B	A	NA	A	A	B	NA	A	B	A	A	B	NA	NA	A	A	NA	A	B	B	B	A	A	B	A
Lsat_1_v5_g_7_5429	7		74.0292	A	A	A	A	B	B	A	A	H	A	B	A	A	B	B	A	A	B	B	H	A	B	A	A	A	A	B	A	A	B	A	A	B	A	B	A	A	B	A	B	B	B	NA	A	B	A
Lsat_1_v5_g_7_6600	7		74.0292	A	A	A	A	B	B	A	A	B	A	B	A	A	B	B	A	A	B	B	H	A	B	A	A	A	A	B	A	A	B	A	A	B	A	B	A	A	B	A	B	B	B	A	A	B	A
Chr7_113373856	7	113373856	74.406	A	A	A	A	B	B	A	A	H	A	B	A	A	B	B	A	A	B	B	H	A	B	A	A	A	A	B	A	A	B	A	A	B	A	B	A	A	B	A	B	B	B	A	A	B	A
Chr7_113373806	7	113373806	74.406	A	A	A	A	B	B	A	A	H	A	B	A	A	B	B	A	A	B	B	H	A	B	A	A	A	A	B	A	A	B	A	A	B	A	B	A	A	B	A	B	B	B	A	A	B	A
Chr7_114149656	7	114149656	74.406	A	A	A	A	B	B	A	A	H	A	B	A	A	B	B	A	A	B	B	H	A	B	A	A	A	A	B	A	A	B	A	A	B	A	B	A	A	B	A	B	B	B	A	A	B	A
Chr7_111203288	7	111203288	74.406	A	A	A	A	B	B	A	A	H	A	B	A	A	B	B	A	A	B	B	H	A	B	A	A	A	A	B	A	A	B	A	A	B	A	B	A	A	B	A	B	B	B	A	A	B	A
Chr7_115517214	7	115517214	77.8921	A	A	A	A	B	B	A	A	H	A	B	A	A	B	A	A	A	B	B	H	A	A	A	A	A	B	B	A	A	B	A	A	B	A	B	A	A	B	A	B	B	B	A	A	B	A
Chr7_116321902	7	116321902	77.8921	A	A	A	A	B	B	A	A	B	A	B	B	A	B	A	A	A	B	B	H	A	A	A	A	A	B	B	A	A	B	A	A	B	A	B	A	A	NA	A	B	B	B	A	NA	B	A
Lsat_1_v5_g_7_913	7		86.8219	B	A	A	A	B	B	A	A	B	A	B	B	A	B	NA	A	A	B	B	H	A	A	A	A	NA	B	B	A	A	B	A	A	B	A	B	A	A	B	B	NA	B	B	A	A	B	H
Chr7_125505490	7	125505490	86.8219	B	A	A	A	B	B	A	A	H	A	B	B	A	B	A	A	A	B	B	H	A	A	A	A	A	B	B	A	A	B	A	A	B	A	B	A	A	B	B	A	B	B	A	A	B	H
Lsat_1_v5_g_7_2467	7		86.8219	B	A	A	A	B	B	A	A	H	A	B	B	A	B	A	A	A	B	B	H	A	A	A	A	A	B	B	A	A	B	A	A	B	A	B	A	A	B	B	A	B	B	A	A	B	H
Lsat_1_v5_g_7_848	7		86.8219	B	A	A	A	B	NA	A	A	B	A	NA	B	NA	B	A	A	A	B	B	H	A	A	A	A	A	B	B	A	A	B	A	A	B	A	B	A	A	B	B	A	B	B	A	A	B	H
Lsat_1_v5_g_7_550	7		87.8445	B	A	A	A	B	A	A	A	H	A	B	B	A	B	A	NA	A	B	B	A	A	A	A	A	A	B	B	NA	A	B	A	A	B	A	B	A	A	B	B	NA	B	B	A	A	B	H
Chr7_129934214	7	129934214	88.5417	B	A	A	A	B	A	A	A	H	A	B	B	A	B	A	A	A	B	B	H	A	A	A	A	A	B	B	A	A	B	A	A	B	A	B	A	A	B	B	A	B	B	A	A	B	H
Chr7_130511467	7	130511467	88.5417	B	A	A	A	B	A	A	A	A	A	B	B	A	B	A	A	A	B	B	NA	A	A	A	A	A	B	B	A	A	B	A	A	B	A	B	A	A	B	NA	A	B	B	A	A	NA	A
Chr7_129934247	7	129934247	88.5417	B	A	A	A	B	A	A	A	H	A	B	B	A	B	A	A	A	B	B	H	A	A	A	A	A	B	B	A	A	B	A	A	B	A	B	A	A	B	B	A	B	B	A	A	B	H
Lsat_1_v5_g_7_2426	7		88.5417	B	A	A	NA	B	A	A	A	H	A	B	B	A	B	A	A	A	B	B	H	A	A	A	A	A	B	B	A	A	B	A	A	B	A	B	A	A	B	B	A	B	NA	A	A	B	H
Chr7_129704834	7	129704834	88.5417	B	A	A	A	B	A	A	A	H	A	B	B	A	B	A	A	A	B	B	H	A	A	A	A	NA	B	B	A	A	B	A	A	B	A	B	A	A	B	B	A	B	B	A	A	B	H
Chr7_131969740	7	131969740	88.5417	B	A	A	A	B	A	A	A	H	A	B	B	A	B	A	A	A	B	B	H	A	A	A	A	H	B	B	A	A	B	A	A	B	A	B	A	A	B	B	A	B	B	A	A	B	B
Chr7_132891729	7	132891729	88.9666	H	A	A	A	B	A	A	A	H	A	B	B	A	B	A	A	A	B	B	H	A	A	A	A	H	B	B	A	A	B	A	A	B	A	B	A	A	B	B	A	B	B	A	A	B	B
Chr7_132953487	7	132953487	88.9666	B	A	A	A	B	A	A	A	H	A	B	B	A	B	A	A	A	B	B	H	A	A	A	A	H	B	B	A	A	B	A	A	B	A	B	A	A	B	B	A	B	B	A	A	B	B
Lsat_1_v5_g_7_1897	7		93.8615	B	A	A	A	B	A	A	A	B	A	B	A	A	B	A	A	A	B	A	A	A	A	A	A	B	B	B	A	A	B	A	A	NA	A	B	A	A	NA	B	NA	B	B	B	A	B	B
Chr7_139957434	7	139957434	93.8615	B	A	A	A	B	A	A	A	B	A	B	A	A	B	A	A	A	B	A	A	A	A	A	A	H	B	B	A	A	B	A	A	H	A	B	A	A	B	B	H	B	B	B	A	B	B
Lsat_1_v5_g_7_677	7		93.8615	B	A	A	A	NA	A	A	NA	B	A	B	A	A	B	A	A	NA	B	NA	NA	A	A	A	A	NA	B	B	A	A	B	A	A	B	A	B	A	A	B	B	A	B	B	B	A	B	B
Chr7_143595691	7	143595691	97.6381	B	A	A	A	A	A	A	B	B	A	B	A	A	B	A	A	A	B	A	A	A	A	A	A	H	B	B	A	A	B	A	A	H	H	B	A	A	B	B	H	B	B	B	A	B	A
Lsat_1_v5_g_7_406	7		97.6381	NA	A	A	A	A	A	A	B	B	A	B	A	A	B	A	A	A	B	A	A	NA	A	A	A	H	B	B	A	A	B	A	A	A	NA	B	A	A	B	B	NA	B	B	B	A	B	A
Chr7_148149944	7	148149944	100.231	B	A	A	A	A	A	A	B	B	A	B	A	A	B	A	A	A	A	A	A	A	A	A	A	H	B	B	A	A	B	A	A	H	B	B	B	A	B	B	H	B	B	B	A	B	A
Lsat_1_v5_g_7_19	7		109.269	B	A	B	A	B	A	B	B	A	B	H	B	A	B	A	A	A	A	A	A	A	A	A	A	B	A	B	A	A	B	A	A	A	B	B	B	A	B	B	A	B	B	B	B	B	B
Chr7_165015860	7	165015860	111.791	B	A	B	A	B	A	B	B	A	B	H	B	A	B	A	A	A	A	A	A	A	A	A	A	B	A	B	A	A	B	A	A	A	A	B	B	A	B	A	A	B	B	B	B	B	B
Chr7_174318454	7	174318454	119.985	B	A	H	A	B	A	B	B	H	A	H	B	B	B	A	A	A	A	A	A	B	A	A	A	A	A	B	B	A	A	B	A	A	A	B	A	A	B	A	A	A	B	B	B	B	A
Chr7_174376519	7	174376519	120.231	B	A	H	A	B	A	B	B	H	A	H	B	B	B	A	A	A	A	A	A	B	A	A	A	A	A	NA	B	A	A	B	A	A	A	B	A	A	B	A	A	A	B	B	B	B	A
Chr7_174376533	7	174376533	120.231	B	A	H	A	B	A	B	B	H	A	H	B	B	B	A	A	A	A	A	A	B	A	A	A	A	A	NA	B	A	A	B	A	A	A	B	A	A	B	A	A	A	B	B	B	B	A
Chr7_176032556	7	176032556	120.231	B	A	H	A	B	A	B	B	H	A	H	B	B	B	A	A	A	A	A	A	B	A	A	A	A	A	B	B	A	A	B	A	A	A	B	A	A	B	A	A	A	B	B	B	B	A
Lsat_1_v5_g_7_136	7		120.938	B	A	H	A	B	A	B	B	H	A	H	B	B	B	A	A	A	A	A	A	B	A	A	A	A	A	B	B	A	A	B	A	A	A	B	A	A	B	A	A	A	B	B	B	B	A
Chr7_176660975	7	176660975	120.939	B	A	H	A	B	A	B	B	H	A	H	B	B	B	A	A	A	A	A	A	B	A	A	A	A	A	B	B	A	A	B	A	A	A	B	A	A	B	A	A	A	B	B	B	B	A
Chr7_177354092	7	177354092	120.939	B	A	H	A	B	A	B	B	A	A	H	B	B	B	A	A	A	A	A	A	B	A	A	A	A	A	B	B	A	A	B	A	A	A	B	A	A	B	A	A	A	B	B	B	B	A
Chr7_174452233	7	174452233	120.939	B	A	H	A	B	A	B	B	H	A	H	B	B	B	A	A	A	A	A	A	B	A	A	A	A	A	B	B	A	A	B	A	A	A	B	A	A	B	A	A	A	B	B	B	B	A
Lsat_1_v5_g_7_410	7		120.939	B	A	H	A	B	A	B	B	B	A	B	B	B	B	A	A	A	A	A	A	B	A	A	A	A	A	B	B	A	A	B	A	A	A	B	A	A	B	A	A	A	B	B	B	B	A
Lsat_1_v5_g_7_464	7		122.094	B	A	H	A	B	A	B	B	A	A	H	B	B	B	A	A	A	A	A	A	A	A	A	A	NA	A	B	B	A	A	B	A	A	A	B	B	B	B	A	A	A	B	B	B	B	A
Lsat_1_v5_g_7_6608	7		122.871	B	A	A	A	B	A	B	B	A	A	A	B	B	B	A	A	A	A	A	A	A	A	A	A	A	A	B	NA	A	NA	B	A	A	A	B	B	B	NA	A	A	A	B	B	B	B	A
Lsat_1_v5_g_7_5230	7		125.211	B	A	H	B	B	A	B	B	A	A	B	B	B	B	A	A	B	A	A	A	A	A	A	A	A	A	B	B	A	A	B	A	A	A	B	B	B	B	A	A	A	B	B	A	B	A
Lsat_1_v5_g_7_4765	7		125.211	B	NA	H	B	B	A	B	B	A	A	B	B	NA	B	A	A	B	A	A	A	A	A	A	A	A	A	B	B	A	A	NA	A	A	A	B	B	B	B	A	A	A	B	B	A	B	A
Lsat_1_v5_g_7_4839	7		125.962	B	A	H	B	B	A	B	B	A	A	B	B	B	B	A	A	B	A	A	A	A	A	A	A	A	A	A	B	NA	A	B	NA	A	A	B	B	B	B	A	A	A	B	B	A	B	A
Chr7_189139653	7	189139653	125.962	B	A	H	B	B	A	B	B	A	A	B	B	B	B	A	A	B	A	A	A	A	A	A	A	A	A	A	B	A	A	B	A	A	A	B	B	B	B	A	A	A	B	B	A	B	A
Lsat_1_v5_g_7_5208	7		125.962	B	A	B	NA	B	A	B	B	A	A	B	B	B	B	A	A	B	A	A	A	A	A	A	A	A	NA	A	B	A	A	B	A	A	NA	B	NA	B	B	NA	NA	A	B	B	A	B	A
Lsat_1_v5_g_7_1498	7		127.862	B	A	B	B	B	A	B	B	A	A	H	B	B	B	A	A	B	A	A	A	NA	A	A	A	A	A	A	B	A	A	B	A	A	A	B	B	B	NA	A	A	A	B	B	A	B	A
Lsat_1_v5_g_7_3681	7		128.222	B	A	H	B	B	A	B	B	A	A	H	B	B	B	A	A	B	A	A	H	A	A	A	A	A	A	A	B	A	B	B	A	A	A	B	B	B	B	A	A	A	B	B	A	B	A
Lsat_1_v5_g_7_4803	7		128.222	B	A	H	B	B	A	B	B	A	A	H	B	B	B	A	A	B	A	A	A	A	A	A	A	A	A	A	B	A	B	B	A	A	A	B	B	B	B	A	A	A	B	B	A	B	A
Lsat_1_v5_g_7_6711	7		128.222	B	A	H	B	B	A	B	B	A	A	H	B	B	B	A	A	B	A	A	H	A	A	A	A	A	A	NA	B	A	B	B	A	A	A	B	B	B	B	A	A	A	B	B	A	B	A
Chr7_194760542	7	194760542	128.222	B	A	H	B	B	A	B	B	A	A	H	B	B	B	A	A	B	A	A	H	A	A	A	A	NA	A	A	B	A	B	B	A	NA	A	B	B	B	B	NA	A	A	B	B	A	B	A
Lsat_1_v5_g_7_3155	7		128.222	B	A	H	B	B	A	B	B	A	A	H	B	B	B	A	A	B	A	A	H	A	A	A	A	A	A	A	B	A	B	B	A	A	NA	B	B	B	B	A	A	A	B	B	A	B	A
Lsat_1_v5_g_7_673149	7		128.222	B	A	H	B	B	A	B	B	A	A	A	B	B	B	A	A	NA	A	A	B	A	A	A	A	A	NA	NA	B	A	B	B	A	A	NA	B	B	B	B	A	A	A	B	B	A	B	A
Chr7_191815305	7	191815305	128.222	B	A	H	B	B	A	B	B	A	A	H	B	B	B	A	A	B	A	A	H	A	A	A	A	A	A	A	B	A	B	B	A	A	A	B	B	B	B	A	A	A	B	B	A	B	A
Chr8_2809098	8	2809098	0	B	A	B	B	A	B	A	A	H	B	A	B	A	A	A	B	A	A	A	B	A	A	B	A	B	A	B	B	B	B	A	A	A	A	A	A	A	A	B	A	B	B	B	A	B	A
Chr8_3296858	8	3296858	5e-06	B	A	B	B	A	B	A	A	H	B	A	B	A	A	A	B	A	A	A	B	A	A	B	A	B	A	B	B	B	B	A	A	NA	NA	A	A	A	A	B	A	B	B	B	A	B	NA
Chr8_2809131	8	2809131	1e-05	B	A	B	B	A	B	A	A	H	B	A	B	A	A	A	B	A	A	A	B	A	A	B	A	B	A	B	B	NA	B	A	A	A	A	A	A	A	A	B	A	B	B	B	A	B	A
Lsat_1_v5_g_8_2388	8		1.18647	B	A	B	A	A	NA	A	NA	H	NA	A	B	A	A	A	B	A	A	A	B	A	A	B	A	B	A	B	B	NA	B	A	A	A	A	A	A	A	A	B	A	B	B	B	A	B	A
Lsat_1_v5_g_8_68	8		1.18647	B	A	NA	A	A	NA	A	A	A	A	NA	B	A	NA	A	B	A	A	A	B	A	NA	B	A	B	A	NA	B	NA	B	A	A	A	NA	A	A	A	A	B	A	B	NA	B	A	B	A
Chr8_8537863	8	8537863	2.79712	A	A	B	A	A	B	A	A	H	A	A	B	A	A	A	B	A	A	A	B	A	A	B	A	B	A	B	B	A	B	A	A	A	A	A	A	A	A	B	A	B	B	B	A	B	A
Chr8_9250684	8	9250684	2.79712	A	H	B	A	A	B	A	A	H	A	A	B	A	A	A	B	A	A	A	B	A	A	B	A	B	A	B	B	A	B	A	A	A	A	A	A	A	A	B	A	B	B	B	A	B	A
Chr8_8183851	8	8183851	2.79713	A	A	B	A	A	B	A	A	H	A	A	B	A	A	A	B	A	A	A	B	A	A	B	A	B	A	B	B	A	B	A	A	A	A	A	A	A	A	B	A	B	B	B	A	B	A
Lsat_1_v5_g_8_34	8		3.13741	A	A	B	A	A	B	NA	A	A	A	A	B	A	A	A	B	A	A	NA	B	A	A	B	A	B	A	B	B	A	A	A	A	NA	A	A	A	A	A	NA	A	B	B	B	A	B	A
Chr8_11502388	8	11502388	3.13741	A	A	B	A	A	B	A	A	A	A	A	B	A	A	A	B	A	A	A	B	A	A	B	A	B	A	B	B	A	A	A	A	A	A	A	A	A	A	B	A	B	B	B	A	B	A
Chr8_11759428	8	11759428	3.38006	A	A	B	A	A	B	A	A	A	A	A	B	A	A	A	B	A	A	A	B	A	A	B	A	B	A	B	B	A	A	A	A	A	A	A	A	A	NA	B	A	B	B	B	A	B	A
Lsat_1_v5_g_8_1830	8		5.52684	A	A	B	A	A	B	A	NA	A	A	A	B	A	A	B	B	A	A	A	B	A	B	B	A	B	A	B	B	A	NA	A	A	A	A	A	A	A	A	NA	NA	B	B	B	A	B	NA
Lsat_1_v5_g_8_1874	8		5.52685	A	A	B	A	A	B	A	A	A	A	A	B	A	A	B	B	A	A	A	B	A	H	B	A	B	A	B	B	A	A	A	A	A	A	A	A	A	A	B	B	B	B	B	A	B	A
Lsat_1_v5_g_8_1346	8		5.52685	A	A	B	A	A	B	A	A	A	A	A	B	NA	A	B	B	A	A	A	B	A	H	B	A	B	A	B	B	A	A	A	A	A	A	A	A	A	NA	B	B	B	B	B	A	B	A
Chr8_13120882	8	13120882	5.52686	A	A	B	A	A	B	A	A	A	A	A	B	A	A	B	B	A	A	A	B	A	H	B	A	B	A	B	B	A	A	A	A	A	A	A	A	A	A	B	B	B	B	B	A	B	A
Chr8_14162473	8	14162473	5.85034	A	A	B	A	A	B	A	A	A	A	A	B	A	A	B	B	A	A	A	B	A	H	B	A	B	A	B	B	A	A	A	A	A	A	A	A	A	A	B	B	B	B	B	A	B	A
Lsat_1_v5_g_8_5957	8		6.59155	A	A	B	A	A	B	A	A	A	A	A	B	A	A	B	B	A	A	A	B	A	H	B	A	B	A	B	B	A	A	A	A	A	A	A	A	A	A	B	B	B	B	B	A	B	A
Chr8_15446249	8	15446249	6.91525	A	A	B	A	A	B	A	A	A	A	A	B	A	A	B	B	A	A	A	B	A	H	B	A	B	A	B	B	A	A	A	A	A	A	A	A	A	A	B	B	B	B	B	A	B	A
Lsat_1_v5_g_8_255	8		6.91525	A	A	B	A	A	B	A	A	A	NA	A	B	A	A	B	B	A	A	A	B	A	H	B	A	B	A	B	B	A	A	A	A	A	A	A	A	A	A	B	B	B	B	B	A	B	A
Chr8_16690270	8	16690270	6.91526	A	A	B	A	A	B	A	A	A	A	A	B	A	A	B	B	A	A	A	B	A	H	B	A	B	A	B	B	A	A	A	A	A	A	A	A	A	A	B	B	B	B	B	A	B	A
Chr8_17368581	8	17368581	6.91526	A	A	B	A	A	B	A	A	A	A	A	B	A	A	B	B	A	A	A	B	A	H	B	A	B	A	B	B	A	A	A	A	A	A	A	A	A	A	B	B	B	B	B	A	B	A
Chr8_16331631	8	16331631	6.91527	A	A	B	A	A	B	A	A	A	A	A	B	NA	A	B	B	A	A	A	B	A	H	B	A	B	A	B	B	A	A	A	A	A	A	A	A	A	A	B	B	B	B	B	A	B	A
Chr8_16692214	8	16692214	6.91527	A	A	B	A	A	B	A	A	A	A	A	B	A	A	B	B	A	A	A	B	A	B	NA	A	B	A	B	B	NA	A	A	A	A	A	A	A	A	A	B	B	B	B	B	A	B	A
Chr8_17866170	8	17866170	7.90285	A	A	B	A	A	B	A	B	A	A	A	B	A	A	B	B	A	A	A	B	A	H	B	A	B	A	B	B	A	A	A	A	A	A	A	A	A	A	B	B	B	B	B	A	B	A
Chr8_23248496	8	23248496	13.8395	A	A	B	A	A	B	A	B	A	A	A	B	B	B	B	B	A	A	A	B	A	A	B	A	A	A	B	B	A	A	B	A	A	NA	A	B	A	A	H	B	B	B	A	A	B	A
Chr8_32535570	8	32535570	18.3604	A	A	B	A	A	A	H	B	A	A	A	B	B	B	B	B	B	A	A	B	A	B	B	A	A	B	B	B	A	A	B	B	A	A	A	B	A	A	H	A	B	B	A	A	B	A
Chr8_32375243	8	32375243	18.9096	A	A	B	A	A	A	H	B	A	A	A	B	B	B	A	B	B	A	A	B	A	B	B	A	A	B	B	B	A	A	B	B	A	A	A	B	A	A	H	A	B	B	A	A	B	A
Lsat_1_v5_g_8_404	8		19.079	A	A	B	A	A	A	H	B	A	A	A	B	B	B	A	B	B	A	A	B	A	B	B	A	A	B	B	B	A	A	B	B	A	A	A	B	A	A	H	A	B	B	A	A	B	A
Lsat_1_v5_g_8_897	8		23.4348	A	A	B	A	A	A	H	B	NA	A	A	B	B	B	A	B	B	A	A	B	A	B	B	A	A	B	B	B	A	B	NA	NA	A	A	A	B	A	A	H	NA	B	B	A	B	B	A
Chr8_38638838	8	38638838	25.4942	A	A	B	A	A	A	H	B	A	A	A	B	B	B	A	B	B	A	A	A	A	B	B	A	A	B	B	B	A	B	B	B	A	A	A	B	A	A	B	A	B	B	A	B	A	A
Lsat_1_v5_g_8_48	8		25.4942	A	A	B	A	A	A	B	NA	A	A	A	B	B	B	A	B	B	A	A	A	A	B	B	A	NA	NA	B	B	A	B	B	B	A	A	A	B	A	A	B	A	B	B	A	B	A	A
Chr8_39273735	8	39273735	25.4942	A	A	B	A	A	A	H	B	A	A	A	B	B	B	A	B	B	A	A	A	A	B	B	A	A	B	B	B	A	B	B	B	A	A	A	B	A	A	B	A	B	B	A	B	A	A
Chr8_39426936	8	39426936	26.2019	A	A	B	A	A	A	H	B	A	A	A	B	B	B	A	B	B	A	A	A	A	B	B	A	A	B	B	B	A	B	B	B	A	A	A	B	A	A	A	A	B	B	A	B	A	A
Chr8_40017325	8	40017325	26.5263	A	A	B	A	A	A	H	B	A	A	A	B	B	B	A	B	B	A	A	A	A	B	B	A	A	B	B	B	A	B	B	B	A	B	A	B	A	A	A	A	B	B	A	B	A	A
Lsat_1_v5_g_8_376	8		26.5263	A	A	B	A	A	A	H	B	A	A	A	B	B	B	A	B	B	A	A	A	A	B	B	A	A	B	B	B	A	B	B	B	A	B	A	B	A	A	A	A	B	B	A	B	A	A
Chr8_42304949	8	42304949	26.7942	A	A	B	A	A	A	H	B	A	A	A	B	B	B	A	B	B	A	A	A	A	B	B	A	A	B	B	B	A	B	B	B	A	B	A	H	A	A	A	A	B	B	A	B	A	A
Chr8_43292106	8	43292106	28.9274	A	A	B	A	A	A	H	B	A	A	A	B	B	B	A	B	B	A	A	A	A	B	B	A	A	B	B	B	A	B	B	B	A	B	A	H	A	A	A	A	B	B	A	B	A	B
Chr8_45502298	8	45502298	28.9274	A	A	B	A	A	A	H	B	A	A	A	B	B	B	A	B	B	A	A	A	A	B	B	A	A	B	B	B	A	B	B	B	A	B	A	H	A	A	A	A	B	B	A	B	A	B
Lsat_1_v5_g_8_3312	8		30.8993	NA	A	B	A	A	NA	A	B	A	A	A	B	B	B	A	B	B	A	A	NA	A	B	B	A	A	B	B	B	A	B	B	B	A	B	A	A	A	NA	A	A	B	B	A	B	A	B
Chr8_50426121	8	50426121	33.3047	A	A	B	A	A	A	A	B	A	A	A	B	B	B	A	A	B	A	A	A	A	B	B	A	A	B	B	B	A	B	B	B	A	B	A	H	H	A	A	A	B	B	A	B	A	B
Chr8_50552884	8	50552884	33.547	A	A	B	A	A	A	A	B	A	A	A	B	B	B	A	A	B	A	A	A	A	B	B	A	A	B	B	B	A	B	B	B	A	B	A	H	H	A	A	A	B	B	A	B	A	A
Chr8_51321086	8	51321086	33.9093	A	A	B	A	A	A	A	B	A	A	A	B	B	B	A	A	B	A	A	A	A	B	B	A	A	B	B	B	A	B	B	B	B	B	A	H	H	A	A	A	B	B	A	B	A	A
Chr8_51054930	8	51054930	33.9093	A	A	B	A	A	A	A	B	A	A	A	B	B	B	A	A	B	A	NA	A	A	B	B	A	A	B	B	B	A	B	B	B	B	B	A	H	B	A	A	A	B	B	A	B	A	A
Chr8_51054908	8	51054908	33.9093	A	A	B	A	A	A	A	B	A	A	A	B	B	B	A	A	B	A	NA	A	A	B	B	A	A	B	B	B	A	B	B	B	B	B	A	H	B	A	A	A	B	B	A	B	A	A
Lsat_1_v5_g_8_206	8		33.9093	A	A	B	A	A	A	A	B	A	A	A	B	B	B	A	A	B	A	A	A	A	B	B	A	A	B	B	B	A	B	B	B	B	B	A	B	H	A	A	A	B	B	A	B	A	A
Lsat_1_v5_g_8_1086	8		36.4038	A	A	B	A	A	A	B	B	A	A	A	B	B	B	B	A	B	A	A	A	A	B	B	A	B	B	B	B	A	B	B	B	B	B	A	A	A	A	A	A	B	B	A	B	A	A
Chr8_56238511	8	56238511	36.4038	A	A	B	A	A	A	B	B	A	A	A	B	B	B	B	A	B	A	A	A	A	B	B	A	B	B	B	B	A	B	B	B	B	B	A	A	A	A	A	A	B	B	A	B	A	A
Chr8_59311377	8	59311377	36.5978	A	A	B	A	A	A	B	B	A	A	A	B	B	B	B	A	B	A	A	A	A	H	B	A	B	B	B	B	A	B	B	B	B	B	A	A	A	A	A	A	B	A	A	B	A	A
Lsat_1_v5_g_8_2677	8		56.8202	A	B	A	B	A	H	B	B	A	A	A	B	B	A	B	A	A	B	A	A	A	H	B	A	B	B	A	B	A	B	B	B	NA	B	H	A	A	A	A	A	B	B	A	B	A	A
Lsat_1_v5_g_8_3471	8		56.8202	A	B	A	B	A	A	B	B	A	A	A	B	B	A	B	A	A	B	NA	A	A	H	B	A	B	B	A	NA	A	B	B	B	A	B	H	A	A	A	A	NA	B	B	A	B	A	A
Lsat_1_v5_g_8_1641	8		56.8202	A	B	A	B	A	H	B	B	A	A	A	B	B	A	B	A	A	B	A	A	A	H	B	A	B	B	A	B	A	B	B	B	A	B	H	A	A	A	A	A	B	B	A	B	A	A
Chr8_77573179	8	77573179	57.1635	A	B	A	B	A	H	B	B	A	A	A	B	B	A	B	A	A	B	A	A	A	H	B	A	B	B	A	B	A	B	B	B	A	B	H	A	A	A	A	A	B	B	A	B	A	A
Chr8_78151568	8	78151568	57.1635	A	B	A	B	NA	H	B	B	A	A	A	B	B	A	B	A	A	B	A	A	A	H	B	A	B	B	A	B	A	B	B	B	A	B	H	A	A	A	A	A	B	B	A	B	A	A
Chr8_77839937	8	77839937	57.1635	A	B	A	B	A	H	B	B	A	A	A	B	B	A	B	A	A	B	A	A	A	H	B	A	B	B	A	B	A	B	B	B	A	B	H	A	A	A	A	A	B	B	A	B	A	A
Chr8_83872296	8	83872296	57.5874	NA	B	A	B	A	H	B	B	A	A	A	B	B	A	B	A	A	B	A	A	A	H	B	A	NA	NA	A	B	A	B	B	B	A	B	B	A	A	A	A	A	B	B	A	B	A	A
Lsat_1_v5_g_8_3268	8		59.0499	A	B	A	B	A	H	B	B	A	A	A	B	B	A	B	A	A	B	A	A	A	H	B	A	A	B	A	B	A	B	B	B	A	B	B	A	A	A	A	A	B	B	A	B	A	A
Lsat_1_v5_g_8_1420	8		59.0499	A	B	A	B	A	H	B	B	A	A	A	B	B	A	B	A	A	B	A	A	A	H	B	A	A	B	A	B	A	B	B	B	A	B	NA	A	A	A	NA	A	B	B	A	B	A	A
Chr8_85396765	8	85396765	59.0499	A	B	A	B	A	H	B	B	A	A	A	B	B	A	B	A	A	B	A	A	A	H	B	A	A	B	A	B	A	B	B	B	A	B	B	A	A	A	A	A	B	B	A	B	A	A
Lsat_1_v5_g_8_673410	8		62.0718	A	B	A	B	A	H	B	B	A	A	A	B	B	A	B	A	A	B	A	A	A	H	B	A	A	B	A	A	A	B	B	B	A	B	B	A	A	B	A	A	B	B	A	B	A	A
Lsat_1_v5_g_8_6343	8		64.011	A	B	A	B	A	B	B	B	A	NA	A	B	A	A	NA	A	A	B	A	A	A	H	B	A	A	NA	A	A	A	A	B	NA	NA	NA	B	A	A	B	A	A	B	B	NA	B	A	A
Lsat_1_v5_g_8_2832	8		64.3733	A	B	NA	B	A	A	B	B	NA	B	A	B	H	A	B	A	A	B	A	A	A	H	B	A	A	B	A	A	A	A	B	B	A	B	B	A	A	B	A	A	B	B	A	B	B	A
Lsat_1_v5_g_8_9782	8		64.4157	A	B	A	B	A	H	B	B	A	B	A	B	A	A	B	A	A	B	A	A	A	H	B	A	NA	B	A	A	A	A	B	B	A	B	B	A	A	B	A	A	B	B	A	B	B	A
Chr8_95263038	8	95263038	71.2348	B	B	H	B	A	H	B	B	A	A	A	B	H	A	B	A	A	B	B	A	A	B	B	A	A	B	A	A	A	A	B	A	A	B	A	B	B	B	B	A	B	B	A	B	B	A
Lsat_1_v5_g_8_1966	8		73.4349	B	B	H	NA	A	B	B	B	A	A	A	B	B	A	B	A	A	B	NA	A	A	B	B	A	A	B	A	A	A	A	B	A	A	B	A	B	B	B	B	A	B	B	A	B	B	A
Chr8_97798998	8	97798998	73.4349	B	B	H	B	A	H	B	B	A	A	A	B	H	A	B	A	A	B	B	A	A	B	B	A	A	B	A	A	A	A	B	A	A	B	A	B	B	B	B	A	B	B	A	B	B	A
Lsat_1_v5_g_8_589	8		73.4349	B	B	H	B	A	H	B	B	A	A	A	B	H	A	B	A	A	B	B	A	A	B	B	A	A	B	A	A	A	A	B	A	A	B	A	B	B	B	B	A	B	B	A	B	B	A
Chr8_98418581	8	98418581	73.4349	B	B	H	B	A	H	B	B	A	A	A	B	H	A	B	A	A	B	B	A	A	B	B	A	A	B	A	A	NA	A	B	A	A	B	A	B	B	B	B	A	B	B	NA	B	B	A
Chr8_104103924	8	104103924	76.2147	B	B	H	B	A	H	B	B	A	A	A	B	H	A	B	A	A	B	B	A	A	B	H	A	A	B	A	A	A	A	B	A	A	B	A	B	B	B	B	A	B	B	A	B	B	A
Lsat_1_v5_g_8_25	8		76.2147	B	B	H	B	A	A	NA	NA	A	A	A	B	B	A	B	A	A	B	B	A	A	B	H	A	A	B	A	A	A	A	B	A	NA	B	NA	B	B	B	B	A	B	B	A	B	B	A
Chr8_104063413	8	104063413	76.2147	B	B	H	B	A	H	B	B	A	A	A	B	H	A	B	A	A	B	B	A	A	B	H	A	A	B	A	A	A	A	B	A	A	B	A	B	B	B	B	A	B	B	A	B	B	A
Chr8_105436818	8	105436818	77.4709	B	B	H	B	A	A	B	B	A	A	A	B	H	A	B	A	A	B	B	A	A	B	H	A	A	B	A	A	A	A	B	A	A	B	A	B	B	B	B	A	B	B	A	B	B	A
Chr8_105978304	8	105978304	78.744	B	B	H	B	A	A	B	B	A	A	A	B	H	A	B	A	A	B	B	A	A	B	H	A	A	B	A	A	A	A	B	A	A	B	A	B	B	B	B	A	B	B	A	B	B	A
Lsat_1_v5_g_8_524	8		78.744	B	NA	H	B	A	A	B	B	A	A	A	B	A	A	B	A	A	B	B	A	A	B	NA	A	A	B	A	A	A	A	B	A	A	B	A	H	B	B	B	A	B	B	A	NA	B	A
Chr8_107920027	8	107920027	80.6916	B	B	H	B	A	A	B	B	A	A	A	B	H	A	B	A	A	B	B	A	A	B	H	A	A	B	A	A	A	A	B	A	A	B	A	B	B	B	B	A	B	B	B	B	B	A
Lsat_1_v5_g_8_5764	8		80.9352	B	B	B	B	A	A	B	B	A	A	NA	B	A	NA	B	A	A	B	B	A	A	B	H	A	NA	B	A	A	A	A	B	A	A	B	A	NA	B	B	B	A	B	B	NA	B	B	A
Lsat_1_v5_g_8_2643	8		80.9352	B	B	A	B	A	A	B	B	A	A	A	B	H	A	B	A	A	B	B	A	A	B	H	A	A	B	A	A	A	A	B	A	A	B	A	B	B	B	NA	A	B	B	B	B	B	A
Lsat_1_v5_g_8_1980	8		96.5751	B	A	A	B	B	B	A	B	A	A	A	B	A	A	A	A	A	B	B	A	NA	B	H	B	B	NA	B	B	NA	B	B	A	A	B	A	B	B	B	B	A	B	B	B	A	A	A
Chr8_125536720	8	125536720	96.5751	B	A	A	B	B	B	A	B	A	A	A	B	H	A	A	A	A	B	B	A	A	B	H	B	B	A	B	B	B	B	B	A	A	B	A	B	B	B	B	A	B	B	B	A	A	A
Lsat_1_v5_g_8_11402	8		96.5751	B	A	A	B	B	B	A	B	A	A	A	NA	H	A	A	A	A	B	B	A	A	B	H	B	B	A	B	B	B	B	B	A	A	B	A	B	B	B	B	A	B	B	B	A	A	A
Lsat_1_v5_g_8_351	8		96.6622	B	A	A	B	B	B	A	B	A	A	A	B	B	A	A	A	A	B	B	A	A	B	H	B	B	A	B	B	B	B	B	A	A	B	A	B	B	B	B	A	B	B	B	A	A	A
Lsat_1_v5_g_8_4259	8		96.6622	B	A	A	B	B	B	A	B	NA	A	A	B	H	A	A	A	A	NA	B	A	A	B	B	B	B	A	B	B	B	B	B	A	A	B	A	B	B	B	B	NA	B	B	B	A	A	A
Lsat_1_v5_g_8_830	8		98.3447	B	A	A	B	B	B	A	B	A	A	A	B	H	A	A	A	A	B	B	A	A	B	H	B	B	A	B	B	B	B	B	A	A	B	NA	B	B	B	NA	A	B	B	B	A	A	A
Lsat_1_v5_g_8_3416	8		98.5228	B	A	A	B	B	H	A	B	A	A	A	B	B	A	A	A	A	B	B	A	A	B	H	B	B	A	B	B	B	B	B	A	A	B	A	B	B	B	B	A	B	B	B	A	A	NA
Chr8_134404512	8	134404512	98.5228	B	A	A	B	B	B	A	B	A	A	A	B	H	A	A	A	A	B	B	A	A	B	H	B	B	A	B	B	B	B	B	A	A	B	A	B	B	B	B	A	B	B	B	A	A	A
Chr8_135984790	8	135984790	99.5961	B	A	A	B	B	B	A	B	A	A	A	B	H	A	A	A	A	B	A	A	A	B	H	B	B	A	B	B	B	B	B	A	A	B	A	B	B	B	B	A	B	B	NA	A	A	A
Lsat_1_v5_g_8_1167	8		101.964	B	A	A	B	B	B	A	B	H	A	A	NA	H	NA	A	A	A	B	A	A	A	B	A	B	B	A	NA	A	B	B	B	A	A	B	A	B	B	B	B	A	B	B	B	H	A	A
Lsat_1_v5_g_8_1276	8		103.393	B	A	A	B	B	B	A	B	A	A	A	B	H	A	A	A	A	B	A	A	A	B	A	A	B	A	B	A	B	B	B	A	A	B	A	B	B	B	B	A	B	B	B	H	A	A
Lsat_1_v5_g_8_5212	8		103.393	B	A	A	B	B	B	A	B	A	A	A	B	H	A	A	A	A	B	A	A	A	B	A	A	B	A	B	A	NA	B	B	A	A	B	A	B	B	B	B	A	B	B	B	H	A	A
Lsat_1_v5_g_8_254	8		104.093	B	A	A	B	B	B	A	B	A	A	A	B	H	A	A	A	A	B	A	A	A	B	A	A	B	A	B	A	B	B	B	A	A	B	A	B	B	A	B	H	B	B	B	A	A	A
Lsat_1_v5_g_8_2323	8		104.093	B	A	A	B	B	B	A	B	H	A	A	B	H	A	A	A	A	B	A	A	A	B	A	A	B	A	B	A	B	B	B	A	A	B	A	B	B	A	B	H	B	B	B	A	A	A
Chr8_147265792	8	147265792	104.093	B	A	A	B	B	B	A	B	A	A	A	B	H	A	A	A	A	B	A	A	A	B	A	A	B	A	B	A	B	B	B	A	A	B	A	B	B	A	B	H	B	B	B	A	A	A
Chr8_147567653	8	147567653	104.093	B	A	A	B	B	B	A	B	A	A	A	B	H	A	A	A	A	B	A	A	A	B	A	A	B	A	B	A	B	B	B	A	A	B	A	B	B	A	B	H	B	B	B	A	A	A
Chr8_151361951	8	151361951	107.698	B	A	B	B	B	B	A	B	A	A	A	B	H	A	A	A	A	B	A	A	A	B	B	A	B	A	B	H	B	B	B	A	B	B	A	B	B	A	B	H	B	A	B	A	A	A
Lsat_1_v5_g_8_858	8		107.698	B	NA	B	B	B	B	A	B	A	A	A	B	NA	A	A	A	A	B	A	A	A	B	B	A	NA	A	B	H	B	B	B	A	B	B	A	B	B	A	B	NA	B	A	B	A	A	A
Chr8_159751676	8	159751676	115.739	B	A	B	A	B	B	A	B	A	B	B	B	B	A	A	A	A	B	A	A	A	B	B	A	B	A	B	A	B	B	B	A	B	A	A	B	B	A	B	B	B	A	B	B	A	B
Lsat_1_v5_g_8_630	8		115.739	B	A	B	A	B	B	A	B	A	B	B	B	B	A	A	A	A	B	A	A	A	B	B	A	B	A	B	A	B	B	B	A	B	A	A	B	B	A	B	B	B	A	B	B	A	H
Lsat_1_v5_g_8_673307	8		115.739	B	A	B	A	B	B	A	B	A	B	B	B	B	A	A	A	A	B	A	A	A	B	B	A	B	A	B	A	B	B	B	A	NA	A	A	B	B	NA	B	NA	B	A	NA	B	A	B
Lsat_1_v5_g_8_2196	8		115.739	B	A	B	A	B	B	A	B	H	B	B	B	B	A	A	A	A	B	A	A	A	B	NA	A	B	A	B	NA	B	B	B	A	B	A	A	B	B	A	B	B	B	A	B	B	A	B
Lsat_1_v5_g_8_178	8		115.739	B	A	B	A	B	B	A	B	H	B	B	B	B	A	A	A	A	B	A	A	A	B	B	A	B	A	B	A	B	B	B	A	B	A	A	B	B	A	B	B	B	A	B	B	A	B
Lsat_1_v5_g_8_673403	8		116.892	B	A	B	A	A	B	A	B	A	B	A	A	B	A	A	A	A	B	A	A	A	B	B	A	B	A	B	A	B	B	B	A	B	A	A	B	B	A	B	B	B	A	B	B	A	B
Chr8_161419910	8	161419910	116.892	B	A	B	A	A	B	A	B	A	B	H	A	B	A	A	A	A	B	A	A	A	B	B	A	B	A	B	A	B	B	B	A	B	A	A	B	B	A	B	B	B	A	B	B	A	B
Lsat_1_v5_g_8_1405	8		117.545	B	NA	B	A	A	B	A	B	A	B	H	A	B	A	A	A	A	B	A	A	A	B	B	A	B	A	B	A	B	B	B	A	B	A	A	B	B	A	B	NA	B	NA	B	B	A	B
Chr8_164616382	8	164616382	119.969	B	A	B	A	A	B	A	B	A	B	H	A	B	A	A	A	A	B	A	A	A	B	B	A	B	B	B	A	B	B	B	A	B	A	A	B	A	A	B	A	B	A	A	B	A	B
Chr8_165718285	8	165718285	119.969	B	A	B	A	A	B	A	B	A	B	H	A	B	A	A	A	A	B	A	A	A	B	B	A	B	B	B	A	B	B	B	A	B	A	A	B	A	A	B	B	B	A	A	B	A	B
Lsat_1_v5_g_8_349	8		119.969	B	A	B	A	A	B	A	B	A	B	H	A	B	A	A	A	A	B	A	A	A	B	B	A	B	B	B	A	B	B	B	A	B	A	NA	B	A	A	B	B	B	A	A	B	A	B
Lsat_1_v5_g_8_1857	8		119.969	B	A	B	A	A	B	A	B	A	B	H	A	B	A	A	A	A	B	A	A	A	B	B	A	B	B	H	A	B	B	B	A	B	A	A	B	A	A	B	B	B	A	A	B	A	B
Chr8_170833510	8	170833510	125.635	B	A	B	A	A	B	A	A	A	B	H	A	B	A	B	A	A	B	A	A	A	B	B	A	B	B	A	A	B	B	B	A	B	B	A	B	B	A	B	B	B	B	A	B	A	B
Chr8_171763276	8	171763276	126.862	B	A	B	A	A	B	A	A	A	B	H	A	B	A	B	A	A	A	A	A	A	B	B	A	B	B	A	H	B	B	B	A	B	B	A	B	B	A	B	B	B	B	A	B	A	B
Lsat_1_v5_g_8_3891	8		126.862	B	A	B	A	A	B	A	NA	A	B	H	A	B	A	B	A	A	A	A	A	A	B	B	A	B	B	A	H	B	B	B	A	B	B	A	B	B	A	B	B	B	B	A	B	A	B
Lsat_1_v5_g_8_795	8		126.862	B	A	B	A	A	B	A	A	A	B	H	A	B	A	B	A	A	A	A	A	A	B	B	A	B	B	A	A	B	B	B	A	B	B	A	B	B	A	B	B	B	B	A	B	A	B
Lsat_1_v5_g_8_5236	8		126.862	B	A	B	A	A	B	A	A	A	B	H	A	B	A	B	A	A	A	A	A	A	B	B	A	B	B	A	NA	B	B	B	A	B	B	A	B	B	NA	B	NA	B	B	A	B	A	B
Lsat_1_v5_g_8_2351	8		127.678	A	A	NA	A	A	B	A	NA	A	B	H	A	B	A	B	A	A	A	A	A	A	A	B	A	B	NA	A	H	B	B	B	NA	B	B	NA	B	B	NA	B	NA	B	B	A	B	A	B
Chr8_175221331	8	175221331	129.503	A	A	B	A	A	B	A	A	A	B	B	A	B	A	B	A	A	A	A	A	A	A	B	A	B	A	A	H	B	B	A	A	B	B	A	B	B	A	B	B	B	B	A	B	A	B
Chr8_175017211	8	175017211	129.504	A	A	B	A	A	B	A	A	A	B	B	A	B	A	B	A	A	A	A	A	A	A	B	A	B	A	A	H	B	B	A	A	B	B	A	B	B	A	B	B	B	B	A	B	A	B
Chr8_176928579	8	176928579	129.867	A	A	B	A	A	B	A	A	A	B	B	A	B	A	B	A	A	A	A	A	A	A	B	A	B	A	A	H	B	B	A	A	B	B	A	B	B	A	B	B	B	B	A	B	NA	B
Chr8_176933070	8	176933070	129.869	A	A	B	A	A	B	A	A	A	B	B	A	B	A	B	A	A	A	A	A	A	A	B	A	B	A	A	H	B	B	A	A	B	B	A	B	B	A	B	B	B	B	A	B	A	NA
Chr8_176400085	8	176400085	129.869	A	A	B	A	A	B	A	A	A	B	B	A	B	A	B	A	A	A	A	A	A	A	B	A	B	A	A	H	B	B	A	A	B	B	A	B	B	A	B	B	B	B	A	B	A	B
Chr8_176111633	8	176111633	129.869	A	A	B	A	A	B	A	A	A	B	B	A	B	A	B	A	A	A	A	A	A	A	B	A	B	A	A	H	B	B	A	A	B	B	A	B	B	A	B	B	B	B	A	B	A	B
Lsat_1_v5_g_8_1261	8		130.413	A	A	B	A	A	B	A	A	A	B	B	A	B	A	B	A	A	A	A	A	A	A	B	A	B	A	A	H	B	B	A	A	B	B	A	B	B	A	B	B	B	B	A	B	A	H
Lsat_1_v5_g_8_7015	8		130.413	A	A	B	A	A	B	A	A	A	B	B	A	B	NA	B	A	A	A	H	A	A	A	B	A	B	A	NA	H	B	B	A	A	B	B	A	B	B	A	B	B	B	B	A	B	A	B
Lsat_1_v5_g_8_283	8		130.413	A	A	B	A	A	B	A	A	A	B	B	A	B	A	B	A	A	A	A	A	A	A	B	A	B	A	A	H	B	B	A	A	B	B	A	B	B	A	B	B	B	B	A	B	A	B
Lsat_1_v5_g_8_2488	8		130.413	A	A	B	A	A	B	A	A	A	B	B	A	B	A	B	A	A	A	A	A	A	A	B	A	B	A	A	H	B	B	A	A	B	B	A	B	B	A	B	B	B	B	A	B	A	B
Lsat_1_v5_g_8_673409	8		130.941	A	A	B	A	A	B	A	A	A	B	B	A	B	A	B	A	A	A	A	A	A	A	B	A	B	A	A	H	B	B	A	A	B	B	A	B	B	A	A	B	B	B	A	B	A	B
Lsat_1_v5_g_8_7433	8		132.093	A	A	A	B	A	B	A	NA	A	B	B	NA	B	NA	B	A	A	A	NA	NA	A	A	B	A	B	A	A	H	B	B	A	A	B	B	NA	B	B	A	A	NA	B	NA	A	B	A	B
Lsat_1_v5_g_8_3432	8		132.093	A	A	A	B	A	B	A	A	A	B	B	A	NA	A	B	A	A	A	A	NA	A	A	B	A	B	A	A	H	B	B	A	A	B	B	A	B	NA	NA	A	B	B	B	A	B	A	B
Chr8_179397851	8	179397851	132.093	A	A	A	B	A	B	A	A	A	B	NA	A	B	A	B	A	A	A	A	A	A	A	NA	A	B	A	A	H	B	B	A	A	B	B	A	B	B	A	A	B	B	B	A	B	A	B
Chr8_179493265	8	179493265	132.093	A	A	A	B	A	B	A	A	A	B	B	A	B	A	B	A	A	A	A	A	A	A	B	A	B	A	NA	H	B	B	A	A	B	B	A	B	B	A	A	B	B	B	A	B	A	B
Chr8_179803989	8	179803989	132.093	A	A	A	B	A	B	A	A	A	B	B	A	B	A	B	A	A	A	A	A	A	A	B	A	B	A	A	H	B	B	A	A	B	B	A	B	B	A	A	B	B	B	A	B	A	B
Lsat_1_v5_g_8_5158	8		132.819	A	A	A	B	A	B	A	A	A	B	A	A	B	A	B	A	A	A	A	NA	A	A	B	A	B	NA	A	NA	B	B	A	A	B	B	A	B	B	A	A	B	B	B	A	B	A	B
Lsat_1_v5_g_8_563	8		132.819	A	A	A	B	A	B	A	A	A	B	A	A	B	A	B	A	A	A	A	A	A	A	B	A	B	A	A	H	B	B	A	A	B	B	A	B	B	A	A	B	B	B	A	B	A	B
Chr8_181329446	8	181329446	132.819	A	A	A	B	A	B	A	A	A	B	A	A	B	A	B	A	A	A	A	A	A	A	B	A	B	A	A	H	B	B	A	A	B	B	A	B	B	A	A	B	B	B	A	B	A	B
Chr8_183675090	8	183675090	133.18	A	A	A	B	A	B	A	A	B	B	A	A	B	A	B	A	A	A	A	A	A	A	B	A	B	A	A	H	B	B	A	A	B	B	A	B	B	A	A	B	B	B	A	B	A	B
Lsat_1_v5_g_8_1992	8		133.18	A	A	A	B	A	B	A	A	B	B	A	A	B	A	B	A	A	A	A	A	A	A	B	A	B	A	A	H	B	B	A	A	B	B	A	B	B	A	A	B	B	B	A	B	A	B
Lsat_1_v5_g_8_673261	8		133.18	NA	A	A	B	A	B	A	A	NA	NA	A	A	B	NA	B	A	A	A	A	A	A	A	B	A	B	A	A	B	B	B	A	A	B	B	A	B	B	A	A	B	B	NA	A	B	A	B
Lsat_1_v5_g_8_1515	8		133.18	A	A	A	B	A	B	A	A	B	B	A	A	B	A	B	A	A	A	A	A	A	A	B	A	B	A	NA	B	B	B	A	A	B	B	NA	B	B	NA	A	B	B	B	A	B	A	B
Lsat_1_v5_g_8_3046	8		133.18	A	A	A	B	A	B	A	A	B	B	A	A	B	A	B	A	A	A	A	A	A	A	B	A	B	A	A	H	B	B	A	A	B	B	A	B	B	A	A	B	B	B	A	B	A	B
Lsat_1_v5_g_8_1762	8		133.18	A	A	A	B	A	NA	A	A	B	B	A	A	B	A	B	A	A	NA	A	A	NA	A	B	A	B	A	A	A	B	B	A	A	B	B	A	B	B	NA	A	B	B	B	A	B	A	B
Lsat_1_v5_g_8_196	8		144.313	A	A	A	B	A	A	A	A	A	B	A	A	A	A	B	A	A	B	A	A	A	B	B	A	B	A	A	H	B	H	A	A	B	B	A	B	B	A	A	B	B	B	A	B	A	B
Chr8_194691586	8	194691586	144.313	A	A	A	B	A	A	A	A	A	B	A	A	A	A	B	A	A	B	A	A	A	B	B	A	B	A	A	H	B	A	A	A	B	B	A	B	B	A	A	B	B	B	A	B	A	B
Chr8_200263896	8	200263896	145.895	A	A	A	B	A	A	A	A	A	B	A	B	A	A	B	A	A	B	A	A	A	B	B	A	B	A	A	H	B	A	A	A	B	B	A	B	B	A	A	B	B	B	A	B	A	B
Lsat_1_v5_g_8_1207	8		145.895	A	A	A	NA	A	A	A	A	A	B	NA	B	A	A	B	A	A	B	NA	A	A	B	B	A	B	A	A	B	B	A	A	A	B	B	NA	B	B	A	A	B	B	B	A	B	A	B
Lsat_1_v5_g_8_3828	8		145.895	A	A	A	B	A	A	A	A	A	B	A	B	A	A	B	A	A	B	A	A	A	B	B	A	B	A	A	H	B	A	A	A	B	B	A	B	B	NA	A	B	B	B	A	B	A	B
Lsat_1_v5_g_8_566	8		146.592	A	A	A	B	A	A	A	A	A	B	A	B	A	A	B	A	A	B	A	A	A	B	B	A	B	NA	A	H	B	A	A	H	B	B	A	B	B	A	A	B	B	B	A	B	A	B
Chr8_201394283	8	201394283	147.241	A	A	A	B	A	A	A	A	A	B	A	B	A	A	B	A	A	B	A	A	A	B	B	A	B	A	A	H	B	A	A	B	B	B	A	NA	NA	A	A	B	B	B	A	B	A	B
Chr8_201911269	8	201911269	147.688	A	A	A	B	A	A	A	A	A	B	A	A	A	A	B	A	A	B	A	A	A	B	B	A	B	A	A	H	B	A	A	H	B	B	A	B	B	A	A	B	B	B	A	B	A	B
Chr8_202344335	8	202344335	147.688	A	A	A	B	A	A	A	A	A	B	A	A	A	A	B	A	A	B	A	A	A	B	B	A	B	A	A	H	B	A	A	H	B	B	A	B	B	A	A	B	B	B	A	B	A	B
Chr8_201910362	8	201910362	147.688	A	A	A	B	A	A	A	A	A	B	A	A	A	A	B	A	A	B	A	A	A	B	B	A	B	A	A	H	B	A	A	B	B	B	A	B	B	A	A	B	B	B	A	B	A	B
Chr8_201910381	8	201910381	147.688	H	A	A	B	A	A	A	A	A	B	A	A	A	A	B	A	A	B	A	A	A	B	B	A	B	A	A	H	B	A	A	B	B	B	A	B	B	A	A	B	B	B	A	B	A	B
Chr8_202344284	8	202344284	147.688	A	A	A	B	A	A	A	A	A	B	A	A	A	A	B	A	A	B	A	A	A	B	B	A	B	A	A	H	B	A	A	H	B	B	A	B	B	A	A	B	B	B	A	B	A	B
Lsat_1_v5_g_8_84	8		148.079	A	A	A	B	A	A	A	A	A	B	A	A	A	A	B	A	A	B	A	A	A	B	B	A	B	A	A	H	B	A	A	H	B	B	A	B	B	A	A	B	B	B	A	B	A	B
Lsat_1_v5_g_8_3877	8		149.49	A	A	A	A	A	A	A	A	A	B	A	A	A	NA	NA	A	A	B	A	A	A	B	B	A	B	A	A	B	B	A	A	A	NA	B	A	B	B	A	A	B	B	B	A	B	A	B
Lsat_1_v5_g_8_673233	8		149.49	A	A	A	A	A	A	A	A	A	B	A	A	A	A	NA	A	A	B	A	A	A	B	B	A	B	A	A	B	B	A	A	A	B	B	A	B	B	A	A	B	B	B	A	B	A	B
Lsat_1_v5_g_8_4388	8		149.49	A	A	A	A	A	A	A	A	A	B	A	A	A	NA	B	A	A	B	A	A	B	B	B	A	B	NA	A	NA	B	A	A	A	B	B	A	B	B	A	A	NA	B	B	A	B	A	B
Lsat_1_v5_g_8_1315	8		150.284	A	A	A	A	A	A	A	A	A	B	A	A	A	A	B	A	A	A	A	A	H	B	B	A	B	A	H	B	B	A	A	A	B	B	A	B	B	A	A	B	B	B	A	B	A	B
Chr8_208899826	8	208899826	150.284	A	A	A	A	A	A	A	A	A	B	A	A	A	A	B	A	A	A	A	A	H	B	B	A	B	A	A	B	B	A	A	A	B	B	A	B	B	A	A	B	B	B	A	B	A	B
Chr8_217727961	8	217727961	154.203	A	A	A	A	A	A	A	A	A	B	A	A	A	A	B	A	A	A	A	A	H	B	A	A	B	A	H	B	B	A	A	H	B	B	A	B	B	A	A	B	A	B	A	B	A	B
Chr8_214234325	8	214234325	154.203	A	A	A	A	A	A	A	A	A	B	A	A	A	A	B	A	A	A	A	A	H	B	A	A	B	A	H	B	B	A	A	H	B	B	A	B	B	A	A	B	A	B	A	B	A	B
Lsat_1_v5_g_8_3957	8		154.203	A	A	A	A	A	A	A	A	A	B	A	A	A	A	B	A	A	A	A	A	A	B	A	A	B	NA	B	B	B	A	A	NA	NA	B	A	B	B	A	A	B	A	B	A	B	A	B
Lsat_1_v5_g_8_408	8		154.748	A	A	A	A	A	A	A	A	A	B	A	A	A	NA	B	A	A	A	A	A	H	B	A	A	B	A	B	B	B	A	A	B	B	B	A	B	B	A	NA	B	A	B	A	B	A	B
Lsat_1_v5_g_8_185	8		154.748	NA	A	A	A	A	A	A	A	A	B	A	A	A	A	B	A	A	A	A	NA	A	B	A	A	B	NA	H	B	B	A	A	B	B	B	A	B	B	NA	NA	B	A	B	A	B	A	B
Chr8_225203904	8	225203904	161.964	H	A	A	A	A	A	A	A	A	B	A	A	A	A	A	A	A	A	A	A	A	B	A	A	B	A	H	B	B	A	A	H	B	B	B	B	B	A	A	B	B	B	A	B	A	B
Lsat_1_v5_g_8_2726	8		161.964	H	A	A	A	A	NA	A	A	A	B	A	A	A	A	NA	A	A	NA	A	A	A	B	A	A	B	A	H	B	B	A	NA	H	B	B	B	B	B	A	A	B	B	B	A	B	A	B
Lsat_1_v5_g_8_1790	8		162.757	B	A	A	A	A	A	A	NA	A	B	A	A	A	A	A	A	A	A	A	A	A	B	A	A	B	A	H	B	B	A	A	B	B	B	B	A	A	NA	A	B	B	B	A	B	A	B
Chr8_225751873	8	225751873	162.757	H	A	A	A	A	A	A	A	A	B	A	A	A	A	A	A	A	A	A	A	A	B	A	A	B	A	H	B	B	A	A	H	B	B	B	A	A	A	A	B	B	B	A	B	A	B
Lsat_1_v5_g_8_673328	8		163.134	H	A	A	A	A	A	A	A	A	B	A	A	A	A	A	A	A	A	NA	A	A	B	A	A	B	A	H	B	NA	A	A	A	NA	NA	B	A	A	A	A	B	B	B	A	B	A	B
Chr8_227511052	8	227511052	163.134	H	A	A	A	NA	A	A	A	A	B	A	A	A	A	A	A	A	A	A	A	A	B	A	A	B	A	H	B	NA	A	A	H	NA	B	B	A	A	A	A	B	B	B	A	B	A	B
Chr8_228124542	8	228124542	163.134	H	A	A	A	A	A	A	A	A	B	A	A	A	A	A	A	A	A	A	A	A	B	A	A	B	A	H	B	B	A	A	H	B	B	B	A	A	A	A	B	B	B	A	B	A	B
Chr8_229760137	8	229760137	164.574	H	A	A	A	A	A	A	A	A	B	A	A	A	A	A	A	A	A	A	A	A	B	A	A	B	A	H	B	B	A	A	H	B	B	B	A	A	A	A	B	B	B	A	B	A	B
Chr8_229791481	8	229791481	164.574	H	A	A	A	A	A	A	A	A	B	A	A	A	A	A	A	A	A	A	A	A	B	A	A	B	A	H	B	B	A	A	H	B	B	B	A	A	A	A	B	B	B	A	B	A	B
Chr8_231659643	8	231659643	166.407	H	A	A	NA	A	A	A	A	A	B	A	A	A	A	A	A	A	A	A	A	A	B	A	A	B	A	H	B	B	A	A	H	B	B	B	A	A	A	A	B	B	B	A	B	A	NA
Lsat_1_v5_g_8_3546	8		166.407	B	A	A	A	A	A	A	A	A	B	A	A	A	A	A	A	A	A	A	A	A	B	A	A	B	A	H	B	B	A	A	H	B	B	B	A	A	A	A	B	B	B	A	B	A	B
Chr8_233037512	8	233037512	168.726	H	A	A	A	A	A	A	A	A	B	A	A	A	A	A	A	A	A	A	A	A	B	A	A	B	A	H	B	B	B	A	H	B	H	B	A	A	A	A	B	B	B	A	B	A	B
Chr8_246558864	8	246558864	173.432	H	A	H	A	A	A	A	A	A	B	A	A	A	A	A	A	A	A	A	A	A	B	A	A	B	A	B	A	B	B	A	H	B	H	B	A	A	A	A	B	B	B	A	B	A	B
Chr8_247940421	8	247940421	173.432	H	A	H	A	A	A	A	A	A	B	A	A	A	A	A	A	A	A	A	A	A	B	A	A	B	A	B	A	B	B	A	H	B	H	B	A	A	A	A	B	B	B	A	B	A	B
Chr8_241657162	8	241657162	173.432	H	A	H	A	A	A	A	A	A	B	A	A	A	A	A	A	A	A	A	A	A	B	A	A	B	A	B	A	B	B	A	H	B	H	B	A	A	NA	A	B	B	B	A	B	A	B
Chr8_240260436	8	240260436	173.432	H	A	H	A	A	A	A	A	A	B	A	A	A	A	A	A	A	A	A	A	A	B	A	A	B	A	B	A	B	B	A	H	B	H	B	A	A	A	A	B	B	B	A	B	A	B
Chr8_250926964	8	250926964	174.257	A	A	H	A	B	A	A	A	A	B	A	A	A	A	A	A	A	A	B	A	A	B	A	A	B	A	H	A	B	B	A	H	B	H	B	A	A	A	A	B	B	B	A	B	A	B
Chr8_245616610	8	245616610	174.257	H	A	H	A	B	A	A	A	A	B	A	A	A	A	A	A	A	A	B	A	A	B	A	A	B	A	B	A	B	B	A	H	B	H	B	A	A	A	A	B	B	B	A	B	A	B
Chr8_247853644	8	247853644	174.257	H	A	H	A	B	A	A	A	A	B	A	A	A	A	A	A	A	A	B	A	A	B	A	A	B	A	B	A	B	B	A	H	B	H	B	A	A	A	A	B	B	B	A	B	A	B
Lsat_1_v5_g_8_4337	8		175.038	A	A	B	A	B	A	A	A	A	B	A	A	A	A	A	A	A	A	B	A	A	B	A	A	B	A	H	A	B	B	A	B	B	H	B	A	A	A	A	B	B	B	A	B	A	B
Lsat_1_v5_g_8_4174	8		175.038	A	A	B	A	B	NA	A	A	A	B	A	A	A	A	A	A	A	A	B	A	A	B	NA	A	B	NA	B	A	B	B	A	H	B	H	NA	A	A	A	A	B	B	B	A	B	A	B
Lsat_1_v5_g_8_3784	8		175.311	NA	A	H	A	B	A	A	A	A	B	A	A	A	A	A	A	A	A	B	A	A	B	A	A	B	A	B	A	B	B	A	H	B	H	B	A	A	A	A	B	B	B	A	B	A	B
Lsat_1_v5_g_8_5184	8		175.311	B	NA	NA	A	B	NA	A	A	A	B	A	A	NA	A	A	A	NA	A	B	A	NA	B	A	A	B	A	B	A	B	B	A	H	B	H	B	A	NA	A	A	B	B	B	A	B	A	B
Lsat_1_v5_g_8_5910	8		175.311	H	A	H	A	B	A	A	A	A	B	A	A	A	A	A	A	A	A	B	A	A	B	A	A	B	A	B	A	B	B	A	H	B	H	B	A	A	A	A	B	B	B	A	B	A	B
Lsat_1_v5_g_8_514	8		176.031	B	A	B	A	NA	A	A	A	A	B	A	A	A	A	A	A	A	A	A	A	NA	B	A	A	B	A	B	A	B	B	A	H	B	NA	B	A	A	A	NA	NA	B	B	A	B	A	B
Lsat_1_v5_g_8_1628	8		176.031	B	A	H	A	A	A	A	A	A	B	A	A	A	A	A	A	A	A	A	A	A	B	A	A	B	A	B	A	B	B	A	A	B	H	NA	A	NA	A	A	B	B	B	A	B	A	B
Lsat_1_v5_g_8_1384	8		176.386	H	A	H	A	A	A	A	A	A	B	A	A	A	A	A	A	A	A	A	A	A	B	A	A	B	A	B	A	B	B	A	H	B	A	B	A	A	A	A	NA	B	B	A	B	A	B
Lsat_1_v5_g_8_5036	8		176.387	H	A	H	A	A	A	A	A	A	B	A	A	A	A	A	A	A	NA	A	A	A	B	A	A	B	A	B	A	B	B	A	H	B	A	B	A	A	A	A	B	B	B	A	B	A	B
Lsat_1_v5_g_8_5837	8		176.387	H	A	B	A	A	A	A	A	A	B	A	A	A	A	A	A	A	A	A	A	A	B	A	A	NA	A	B	A	B	B	A	H	B	H	B	A	A	NA	A	NA	B	B	A	B	A	B
Lsat_1_v5_g_8_4492	8		176.387	H	A	H	A	A	A	A	A	A	B	A	A	A	A	A	NA	A	A	A	A	A	B	A	A	B	NA	B	A	B	B	A	B	NA	B	B	NA	A	A	A	B	B	B	A	B	A	B
Lsat_1_v5_g_8_3719	8		178.01	A	A	A	A	A	NA	A	A	A	B	A	A	A	A	A	B	A	A	B	A	A	B	A	A	B	A	H	A	B	B	A	NA	B	H	B	A	A	A	A	B	B	B	A	B	A	B
Chr8_109061127	8	109061127	185.135	B	A	A	A	A	A	A	A	A	B	B	A	A	H	A	B	A	A	B	A	A	B	A	B	B	A	A	H	B	NA	A	B	A	B	B	A	A	A	A	B	NA	B	A	B	A	B
Chr8_109061098	8	109061098	185.135	B	A	A	A	A	A	A	A	A	B	B	A	A	H	A	B	A	A	B	A	A	B	A	B	B	A	A	H	B	NA	A	B	A	B	B	A	A	A	A	B	NA	B	A	B	A	B
Chr8_264100772	8	264100772	185.135	B	A	A	A	A	A	A	A	A	B	B	A	A	H	A	B	A	A	B	A	A	B	A	B	B	A	A	H	B	B	A	B	A	B	B	A	A	A	A	B	B	B	A	B	A	B
Lsat_1_v5_g_8_673230	8		185.782	B	A	A	A	A	A	A	A	A	B	B	A	A	H	A	B	A	A	B	A	A	B	A	B	B	A	A	H	B	B	A	B	A	B	B	A	A	A	A	B	B	B	A	B	A	B
Lsat_1_v5_g_8_2073	8		187.408	B	A	A	A	A	A	A	A	A	B	B	A	A	H	A	B	A	A	B	NA	A	B	A	B	NA	B	A	H	B	B	A	B	A	B	NA	A	A	A	A	B	B	B	A	B	A	B
Lsat_1_v5_g_8_3750	8		190.652	B	A	A	A	A	B	A	A	A	B	B	A	NA	B	A	B	NA	A	B	A	A	B	A	B	B	B	B	B	B	B	A	B	A	B	B	B	B	A	A	B	B	A	A	B	A	B
Lsat_1_v5_g_8_6936	8		192.95	B	A	A	NA	B	B	A	A	A	B	B	B	NA	B	A	B	B	A	B	A	A	B	A	B	NA	B	B	H	NA	B	A	B	NA	B	B	B	B	A	A	B	B	A	A	B	A	B
Chr8_280514759	8	280514759	192.95	B	A	A	A	B	B	A	A	A	B	B	B	H	B	A	B	B	A	B	A	A	B	A	B	A	B	B	H	B	B	A	B	A	B	B	B	B	A	A	B	B	A	A	B	A	B
Lsat_1_v5_g_8_4669	8		194.95	B	A	A	A	B	B	A	NA	A	B	B	B	A	B	A	B	B	A	B	A	A	B	H	B	A	B	B	H	B	B	A	B	A	B	B	B	NA	A	A	B	B	A	A	B	A	B
Lsat_1_v5_g_8_2250	8		200.676	B	A	B	A	B	B	A	A	A	B	B	B	A	B	B	B	B	A	A	A	A	B	H	B	A	H	B	H	B	B	A	A	H	B	B	B	B	A	A	B	B	A	A	B	A	B
Lsat_1_v5_g_8_2400	8		201.191	B	A	H	A	B	B	A	NA	A	B	B	B	A	B	B	B	B	A	A	A	A	B	H	B	A	NA	B	A	B	NA	A	A	A	B	B	B	B	NA	A	B	A	A	A	B	A	B
Lsat_1_v5_g_8_6098	8		201.514	B	A	A	A	B	B	B	NA	A	B	B	B	A	B	B	B	B	NA	A	A	NA	B	B	B	A	B	B	A	B	B	A	A	NA	B	B	B	B	A	A	B	A	A	A	B	A	B
Lsat_1_v5_g_8_4387	8		202.192	B	A	A	A	B	B	B	A	A	NA	B	B	A	B	B	B	B	A	A	A	A	B	B	B	A	B	B	B	B	NA	A	A	A	B	B	B	B	A	A	B	A	A	A	B	A	B
Lsat_1_v5_g_8_1125	8		202.192	B	A	H	A	B	B	B	A	A	B	B	B	A	B	B	B	B	A	A	A	A	B	H	B	NA	NA	B	B	B	B	A	A	H	B	NA	B	B	A	A	B	A	A	A	B	A	B
Lsat_1_v5_g_8_4329	8		202.192	B	A	H	A	B	B	B	A	A	B	B	B	A	NA	NA	B	B	A	A	A	A	B	H	B	A	B	B	H	B	B	A	A	H	NA	B	B	B	A	A	NA	A	A	A	B	A	B
Lsat_1_v5_g_8_6125	8		202.192	B	A	H	A	B	B	B	A	A	B	B	B	A	B	B	B	B	A	A	A	A	B	H	B	A	B	B	H	B	B	A	A	A	B	B	B	B	A	A	B	A	A	A	B	A	B
Chr8_301989661	8	301989661	202.817	B	A	H	A	B	B	B	A	A	B	B	B	A	B	B	B	B	A	A	A	A	B	H	B	A	B	B	H	B	B	A	A	H	B	B	B	B	A	A	B	A	A	A	B	A	B
Chr8_305092869	8	305092869	202.817	B	A	H	A	B	B	B	A	A	B	B	B	A	B	B	B	B	A	A	A	A	B	H	B	A	B	B	H	B	B	A	A	H	B	B	B	B	A	A	B	A	A	A	B	A	B
Chr8_309156088	8	309156088	204.233	B	A	H	A	B	B	B	A	A	B	B	B	A	B	B	B	B	A	A	A	A	B	H	B	A	B	A	H	B	B	A	A	H	B	B	B	B	A	A	B	A	A	A	B	A	B
Lsat_1_v5_g_8_5156	8		204.233	B	A	H	A	B	B	B	A	A	B	B	B	A	B	B	B	B	A	A	A	A	B	H	B	NA	B	A	B	B	B	A	A	B	B	B	B	NA	A	A	B	A	A	A	B	A	B
Lsat_1_v5_g_9_793	9		0	B	A	B	A	A	A	A	B	A	A	B	B	H	A	A	B	A	B	B	B	A	A	A	B	A	A	A	B	B	B	B	B	A	B	B	A	A	A	B	B	B	A	B	B	B	B
Chr9_9792972	9	9792972	5e-06	B	A	B	A	A	A	A	H	A	A	B	B	H	A	A	B	A	B	B	B	A	A	A	B	A	A	A	B	B	B	B	B	A	B	B	A	A	A	B	B	B	A	B	B	B	B
Lsat_1_v5_g_9_4439	9		1e-05	B	A	B	A	A	A	A	H	A	A	B	B	B	A	A	H	A	B	B	B	A	A	A	B	A	A	A	B	B	B	B	B	NA	B	B	A	A	A	B	B	B	A	B	B	B	B
Lsat_1_v5_g_9_1435	9		1.94459	B	A	B	A	A	A	A	H	A	A	B	B	A	A	A	A	A	B	B	B	A	A	A	B	A	A	A	B	B	B	B	B	A	B	B	A	A	A	B	B	H	A	B	A	B	B
Chr9_19367260	9	19367260	6.51279	B	A	B	A	A	A	A	B	A	B	B	B	A	A	A	A	A	A	B	B	A	A	A	B	A	A	A	B	B	B	B	B	A	B	B	B	H	A	B	B	B	A	B	A	B	B
Chr9_22686275	9	22686275	8.84328	B	A	A	A	A	A	NA	B	A	B	B	B	A	A	A	NA	A	B	B	B	A	A	A	B	A	A	A	B	B	B	B	B	A	B	B	B	H	B	B	B	B	NA	A	A	B	B
Chr9_22686302	9	22686302	8.84328	B	A	A	A	A	A	NA	B	A	B	B	B	A	A	A	A	A	B	B	B	A	A	A	B	A	A	A	B	B	B	B	B	A	B	B	B	H	B	B	B	B	NA	A	A	B	B
Lsat_1_v5_g_9_5029	9		31.1192	B	A	A	A	H	A	B	B	B	B	B	A	A	NA	A	A	B	NA	B	B	A	A	B	B	B	B	A	B	B	A	B	NA	B	NA	B	B	B	B	A	B	B	A	NA	B	A	A
Lsat_1_v5_g_9_1412	9		31.1193	B	A	A	A	H	A	B	B	B	B	B	A	NA	B	A	A	B	A	NA	B	NA	A	B	B	B	B	A	B	B	A	B	B	B	B	NA	B	B	NA	A	B	B	A	B	B	A	H
Chr9_38916965	9	38916965	31.1193	B	A	A	A	H	A	B	B	H	B	B	A	A	B	A	A	B	A	B	B	A	A	B	B	B	B	A	B	B	A	B	B	B	B	B	B	B	B	A	B	B	A	B	B	A	H
Chr9_38638917	9	38638917	31.1193	B	A	A	A	H	A	B	B	H	B	B	A	A	B	A	A	B	A	B	B	A	A	B	B	B	B	A	B	B	A	B	B	B	B	B	B	B	B	A	B	B	A	B	B	A	H
Chr9_39762961	9	39762961	31.4566	B	A	A	A	H	A	B	B	H	B	B	A	A	B	A	A	B	A	B	B	A	A	B	B	B	B	A	B	B	A	B	B	B	B	B	B	B	B	A	A	B	A	B	B	A	H
Chr9_39619988	9	39619988	31.4566	B	A	A	A	H	A	B	B	H	B	B	A	A	B	A	A	B	A	B	B	A	A	B	B	B	B	A	B	B	A	B	B	B	B	B	B	B	B	A	A	B	A	B	B	A	H
Lsat_1_v5_g_9_448	9		36.2108	B	B	B	B	B	A	B	NA	H	B	B	A	A	A	A	A	B	A	B	B	A	A	B	B	B	B	A	B	NA	A	B	B	A	A	B	B	A	B	A	A	B	A	B	B	A	A
Chr9_45115692	9	45115692	36.7403	B	B	B	B	H	A	H	B	H	B	B	A	A	A	A	A	B	A	B	B	A	A	B	B	B	B	A	B	B	A	B	B	A	A	B	B	A	B	A	A	B	A	B	B	A	A
Lsat_1_v5_g_9_619	9		36.7403	B	B	B	B	B	A	B	B	H	B	B	A	A	A	A	A	B	A	B	B	A	A	B	B	B	B	A	B	B	A	B	B	A	A	B	B	A	NA	A	A	B	A	B	B	A	A
Chr9_45036688	9	45036688	36.7403	B	B	B	B	H	A	B	B	H	B	B	A	A	A	A	A	B	A	B	B	A	A	B	B	B	B	A	B	B	A	B	B	A	A	B	B	A	B	A	A	B	A	B	B	A	A
Lsat_1_v5_g_9_5591	9		36.7403	B	B	B	B	H	A	B	B	H	B	B	A	A	A	A	A	B	A	B	B	A	A	B	B	B	B	A	B	B	A	B	B	A	A	B	B	A	B	A	A	B	A	B	B	A	A
Chr9_47609857	9	47609857	39.2609	B	B	A	B	H	A	B	B	H	B	B	A	B	A	A	B	B	A	B	B	A	A	B	B	B	B	A	A	B	A	B	B	A	A	B	B	A	B	A	A	B	A	B	B	A	A
Chr9_49656020	9	49656020	40.8742	B	B	A	B	H	A	B	B	B	B	B	A	B	A	A	B	B	A	B	B	A	A	B	B	B	B	A	A	B	A	B	B	A	A	B	B	A	B	A	B	B	A	B	B	A	A
Chr9_50234908	9	50234908	41.462	B	B	A	B	H	A	B	B	B	B	B	A	B	A	A	B	B	A	B	B	A	A	B	B	B	B	A	A	B	A	B	A	A	A	B	B	A	B	A	B	B	A	B	B	A	A
Chr9_52067960	9	52067960	43.1531	B	B	A	B	A	A	B	B	B	B	B	A	B	A	A	B	B	A	B	B	A	A	B	B	B	B	A	A	B	A	B	A	A	A	B	B	A	B	A	B	B	A	B	B	A	A
Lsat_1_v5_g_9_2493	9		60.9725	A	B	A	B	H	A	B	A	A	NA	B	B	B	A	B	B	B	A	B	A	A	A	B	B	B	B	NA	A	NA	B	A	A	B	NA	B	B	B	B	NA	B	B	A	B	B	B	A
Lsat_1_v5_g_9_2033	9		60.9725	A	B	A	B	H	A	B	A	A	B	B	B	B	A	B	B	B	A	B	A	A	A	B	B	B	B	A	A	B	B	H	A	B	B	B	B	B	B	A	B	B	A	B	B	B	A
Lsat_1_v5_g_9_413	9		60.9726	A	B	A	B	H	A	B	A	A	B	B	B	B	A	NA	B	B	A	B	A	A	A	B	B	B	B	A	A	NA	B	H	A	B	B	B	B	B	B	A	B	B	A	NA	NA	B	A
Lsat_1_v5_g_9_3203	9		60.9726	A	B	A	B	H	A	B	A	A	B	B	B	B	A	B	B	B	A	B	A	A	A	B	B	B	B	A	A	B	B	H	A	B	B	B	B	B	B	A	B	B	A	B	B	B	A
Chr9_63486930	9	63486930	61.4053	A	B	A	B	H	A	B	A	A	B	B	B	B	A	B	B	B	A	B	A	A	A	B	B	B	B	A	A	B	B	H	A	B	B	B	B	B	B	A	B	B	A	B	B	B	A
Chr9_60664842	9	60664842	61.4053	A	B	A	B	H	A	B	A	A	B	B	B	B	A	B	B	B	A	B	A	A	A	B	B	B	B	A	A	B	B	H	A	B	B	B	B	B	B	A	B	B	A	B	B	B	A
Lsat_1_v5_g_9_1	9		69.2667	A	B	A	A	H	A	B	A	A	B	B	B	B	A	B	B	B	H	B	B	A	A	B	B	B	B	B	A	B	B	B	B	H	B	B	B	B	B	B	B	B	A	B	B	B	A
Chr9_69848687	9	69848687	69.2667	A	B	A	A	H	A	B	A	A	B	B	B	B	A	B	B	B	H	B	B	NA	A	B	B	B	B	B	A	B	B	B	B	H	B	B	B	B	B	B	B	B	A	B	B	B	A
Chr9_70918564	9	70918564	69.5474	A	B	A	A	H	A	B	A	A	B	B	B	B	A	B	B	B	H	B	B	A	A	B	B	B	B	B	A	B	B	B	B	H	B	B	B	B	B	B	B	B	A	B	B	B	A
Chr9_74814752	9	74814752	71.0749	A	B	A	A	H	A	B	A	A	B	B	B	B	A	B	B	B	H	B	B	A	A	B	B	B	B	B	A	B	H	B	B	H	B	B	B	B	B	B	B	B	A	B	B	B	A
Chr9_72797628	9	72797628	73.031	A	B	A	A	B	A	B	A	A	B	B	B	B	A	B	B	B	NA	B	B	A	A	B	B	B	B	B	A	B	H	B	B	H	B	B	B	B	B	B	NA	B	A	B	B	NA	A
Chr9_79660067	9	79660067	75.2621	B	B	A	A	B	A	B	A	A	B	B	A	B	A	B	B	B	A	B	B	A	A	B	B	B	B	B	A	B	H	B	B	H	B	B	B	B	B	B	B	A	A	B	B	B	A
Chr9_85297748	9	85297748	79.7829	B	B	A	A	B	B	B	A	A	B	B	A	B	A	B	B	B	A	B	B	A	A	B	B	B	B	B	A	B	H	B	B	H	B	B	B	B	A	B	B	A	A	B	B	A	A
Lsat_1_v5_g_9_3228	9		80.3182	B	NA	A	A	B	B	B	A	A	B	B	A	B	A	B	B	B	A	B	B	A	A	B	B	NA	B	B	A	B	A	B	B	A	B	B	B	B	A	B	B	A	A	B	B	A	A
Lsat_1_v5_g_9_635	9		80.3182	B	B	A	A	B	B	NA	A	A	B	B	A	B	A	B	B	B	A	B	B	A	A	B	B	NA	B	B	A	B	H	B	B	B	NA	B	B	B	A	B	B	A	A	B	B	A	A
Lsat_1_v5_g_9_395	9		81.2762	B	B	A	A	B	B	B	A	A	B	B	A	B	A	B	H	B	A	B	B	A	A	B	B	B	B	B	A	B	H	B	B	H	B	B	B	B	A	B	A	A	A	B	B	A	A
Lsat_1_v5_g_9_5846	9		81.2762	B	B	A	A	B	B	B	A	A	B	B	A	B	A	B	B	B	NA	B	B	A	A	B	B	B	NA	B	A	B	H	B	B	A	B	NA	B	NA	A	B	A	A	A	B	B	A	A
Lsat_1_v5_g_9_314	9		81.5951	B	B	A	A	B	B	B	A	A	B	B	A	B	A	B	A	B	A	NA	NA	A	A	B	B	B	B	B	A	B	H	B	B	NA	B	B	B	B	A	B	A	A	A	B	NA	A	A
Lsat_1_v5_g_9_548	9		81.5951	B	B	A	A	B	B	B	A	A	B	B	A	B	A	B	A	B	A	B	B	A	A	B	B	B	B	B	A	B	H	B	B	A	B	NA	B	B	A	B	A	A	A	B	B	A	A
Chr9_88267078	9	88267078	82.6027	B	B	A	A	B	B	B	A	A	B	B	A	B	A	B	A	B	A	B	B	A	A	B	B	B	B	B	A	B	H	B	B	H	B	B	B	B	A	B	A	A	A	B	B	A	A
Chr9_90879560	9	90879560	82.9691	B	B	A	A	B	B	B	A	A	B	B	A	B	NA	B	A	B	A	B	B	A	A	B	B	B	B	B	NA	B	B	B	B	H	B	B	B	B	A	B	NA	A	NA	B	B	A	NA
Chr9_90638425	9	90638425	82.9691	B	B	A	A	B	B	B	A	A	B	B	A	B	A	B	A	B	A	B	B	A	A	B	B	B	B	B	A	B	H	B	B	H	B	B	B	B	A	B	A	A	A	B	B	A	A
Chr9_94997759	9	94997759	84.5912	B	B	A	A	B	B	B	A	A	B	B	A	B	A	B	A	B	A	B	B	A	A	B	A	B	B	B	A	B	H	B	B	H	B	B	B	B	A	B	A	A	A	A	B	A	A
Chr9_94409589	9	94409589	84.5912	B	NA	A	A	B	B	B	A	A	NA	B	A	B	A	B	A	B	A	B	B	A	A	B	A	B	B	B	A	B	H	B	B	H	NA	B	B	B	A	B	A	A	A	A	B	A	A
Lsat_1_v5_g_9_1539	9		85.3341	B	B	A	A	B	B	B	A	A	B	B	A	B	NA	B	A	B	A	NA	B	A	A	B	A	B	B	B	A	B	H	B	B	H	B	B	B	B	A	B	A	A	A	A	B	A	A
Lsat_1_v5_g_9_505	9		85.3341	B	B	A	A	B	B	B	A	A	B	B	A	B	A	B	A	B	A	B	B	A	A	B	A	B	B	B	A	B	H	B	B	A	B	B	B	B	A	B	A	A	A	A	B	A	A
Lsat_1_v5_g_9_673285	9		86.4325	B	B	A	A	B	B	B	A	A	B	B	A	B	A	NA	A	B	A	B	B	A	A	B	A	B	B	A	A	B	H	H	B	H	B	NA	B	B	A	B	NA	A	A	A	NA	A	A
Chr9_91492825	9	91492825	86.7562	B	B	A	A	B	B	B	A	A	B	B	A	B	A	B	A	B	A	B	B	A	A	B	A	B	B	A	A	B	A	H	B	H	B	B	B	B	A	B	A	A	A	A	B	A	A
Chr9_98132563	9	98132563	87.47	B	B	A	A	B	B	B	A	A	B	B	A	A	A	B	A	B	A	B	B	A	A	B	A	B	B	A	A	B	A	H	B	H	B	B	B	B	A	B	A	A	A	A	B	A	A
Lsat_1_v5_g_9_1149	9		87.4701	B	B	A	A	B	B	B	A	A	B	B	A	A	A	B	A	B	A	B	B	A	A	B	A	B	B	A	A	B	A	H	B	A	B	B	B	B	A	B	A	A	A	A	B	A	A
Lsat_1_v5_g_9_1718	9		90.0141	B	B	A	A	B	B	B	A	A	B	B	A	A	A	B	A	B	A	B	B	A	B	B	A	B	B	A	A	B	A	A	B	B	B	B	B	B	A	B	A	A	A	A	B	A	A
Lsat_1_v5_g_9_1367	9		91.0351	B	B	A	A	B	B	B	A	A	B	B	A	A	A	B	A	B	A	B	B	A	B	B	A	B	B	A	A	B	A	H	B	B	B	B	B	B	A	B	A	A	A	A	B	A	A
Lsat_1_v5_g_9_1355	9		91.0351	B	B	A	A	B	B	B	A	A	B	B	A	A	A	B	A	B	A	B	B	A	B	B	A	B	B	A	A	B	A	B	B	B	B	B	B	B	A	B	A	A	A	A	B	A	A
Lsat_1_v5_g_9_3810	9		91.0351	B	B	A	A	B	B	B	A	A	B	B	A	A	A	B	A	B	A	B	B	A	B	B	A	B	B	A	A	B	A	H	B	B	B	B	B	B	A	B	A	A	A	A	B	A	H
Lsat_1_v5_g_9_1168	9		91.0351	B	B	A	A	B	B	B	A	A	B	B	A	A	A	B	A	B	A	B	B	A	B	B	A	B	B	A	A	B	A	H	B	NA	B	B	B	B	A	B	A	A	A	A	B	A	A
Lsat_1_v5_g_9_3859	9		91.0368	NA	B	A	A	B	B	B	A	NA	NA	B	A	A	A	B	A	B	A	NA	NA	A	B	B	A	B	B	A	A	B	A	B	B	B	B	B	B	B	A	B	NA	A	A	A	B	A	A
Lsat_1_v5_g_9_2980	9		91.3752	B	B	A	A	B	B	B	A	NA	B	NA	A	A	A	B	A	B	A	B	B	A	B	B	A	B	B	A	A	B	A	H	B	B	B	NA	B	B	NA	NA	A	A	A	A	B	A	A
Lsat_1_v5_g_9_3778	9		91.3752	B	NA	A	A	B	B	B	A	A	B	B	NA	NA	A	B	NA	B	A	B	B	A	B	B	A	B	B	A	A	B	A	H	B	B	B	B	B	B	A	B	A	A	A	A	B	A	A
Lsat_1_v5_g_9_5540	9		91.3752	B	B	A	A	B	B	B	A	A	B	B	A	A	NA	B	A	B	A	B	B	A	B	B	A	B	B	A	A	B	A	H	B	NA	B	B	B	B	A	NA	A	A	A	A	B	A	A
Lsat_1_v5_g_9_3152	9		91.3778	B	B	A	A	B	B	B	A	A	B	B	A	A	A	B	NA	NA	A	B	B	A	B	B	A	NA	B	A	A	B	A	B	B	B	B	B	B	B	NA	B	A	A	A	A	B	A	A
Lsat_1_v5_g_9_4788	9		91.4948	B	B	A	A	B	B	B	A	A	B	B	A	A	A	B	A	B	A	B	B	A	B	B	A	B	B	A	A	NA	A	B	B	B	B	B	B	B	A	B	A	A	A	A	B	A	A
Lsat_1_v5_g_9_673227	9		91.4948	B	B	A	A	B	NA	B	A	A	B	NA	A	A	A	B	A	B	A	B	B	A	B	B	A	B	B	A	A	B	A	H	B	NA	B	NA	B	B	NA	B	NA	A	A	A	B	A	A
Lsat_1_v5_g_9_3343	9		91.4948	B	B	A	A	B	NA	B	A	A	B	B	A	A	A	B	A	B	A	B	B	A	B	B	A	B	B	A	A	B	A	A	B	B	NA	B	B	B	A	B	A	A	A	A	B	A	A
Lsat_1_v5_g_9_8779	9		91.5458	B	B	A	A	B	NA	B	A	A	B	B	A	NA	A	B	A	B	A	B	B	A	B	B	A	B	B	A	NA	NA	A	A	B	B	B	B	B	B	A	B	NA	A	A	NA	B	A	H
Lsat_1_v5_g_9_1567	9		91.8497	B	B	A	A	B	B	B	A	A	B	B	A	A	A	B	A	B	A	B	B	A	B	B	A	B	B	A	A	B	A	H	B	B	B	B	B	B	A	B	A	A	A	A	B	A	A
Lsat_1_v5_g_9_6543	9		91.8611	B	B	A	A	B	B	B	A	A	B	B	A	A	A	B	A	B	A	B	B	A	B	B	A	B	B	A	NA	B	A	B	B	B	NA	B	B	B	A	B	NA	A	A	A	B	A	A
Lsat_1_v5_g_9_1656	9		91.8611	B	B	A	A	B	B	B	NA	A	NA	B	A	A	A	B	A	B	A	B	B	A	B	B	A	NA	NA	A	A	B	A	H	B	B	B	B	B	NA	A	B	A	A	A	A	B	A	A
Lsat_1_v5_g_9_4953	9		91.8612	B	B	A	A	B	B	NA	A	A	B	B	A	A	A	B	A	B	A	B	B	A	B	B	A	NA	B	A	A	B	NA	H	B	B	B	B	B	B	A	B	A	A	A	A	B	A	A
Lsat_1_v5_g_9_6965	9		91.8612	B	NA	A	A	B	B	B	A	A	NA	B	A	A	A	NA	A	B	A	B	B	A	B	B	A	B	B	A	A	B	A	NA	B	B	B	B	B	B	A	B	NA	A	A	A	B	A	A
Lsat_1_v5_g_9_1688	9		91.8612	B	B	A	A	B	B	B	A	A	B	B	A	A	A	B	H	B	A	B	B	A	B	B	A	B	NA	A	A	B	A	H	B	B	B	B	B	B	A	B	A	A	A	A	B	A	A
Lsat_1_v5_g_9_6568	9		91.8612	NA	B	A	A	B	B	B	A	A	B	B	A	A	A	B	A	B	A	B	B	A	B	B	A	B	B	A	A	B	A	H	B	B	B	B	B	B	A	B	A	A	A	A	B	A	NA
Lsat_1_v5_g_9_878	9		91.8612	B	B	A	A	B	B	B	A	A	B	B	A	A	A	B	A	B	A	B	B	A	B	B	A	B	B	A	A	B	A	B	B	B	B	B	B	B	A	B	A	A	A	A	B	A	A
Chr9_118571481	9	118571481	92.6021	B	B	A	A	B	B	B	A	A	B	B	A	A	A	B	A	B	A	B	B	A	B	B	A	B	B	A	A	B	A	H	B	B	B	B	B	B	A	B	A	A	A	A	B	A	A
Chr9_117630501	9	117630501	92.6021	B	B	A	A	B	B	B	A	A	B	B	A	A	A	B	A	B	A	B	B	A	B	B	A	B	B	A	A	B	A	H	B	B	B	NA	B	B	NA	B	A	A	A	A	B	A	A
Chr9_110364453	9	110364453	92.6021	B	B	A	A	B	B	B	A	A	B	B	A	A	A	B	A	B	A	B	B	A	B	B	A	B	B	A	A	B	A	H	B	B	B	B	B	B	A	B	A	A	A	A	B	A	A
Chr9_126790843	9	126790843	94.2043	B	B	A	A	B	B	B	A	A	B	B	A	A	A	B	A	B	A	B	B	A	B	B	A	B	B	A	A	B	A	H	B	B	B	B	B	B	A	B	A	B	A	A	B	A	A
Lsat_1_v5_g_9_3433	9		94.2043	B	B	A	A	B	B	B	A	A	H	B	A	A	A	H	A	H	NA	B	H	A	B	B	A	B	B	A	A	B	A	H	B	B	B	B	B	B	A	B	A	B	A	A	H	A	A
Chr9_123025634	9	123025634	94.2043	B	B	A	A	B	B	B	A	A	B	B	A	A	A	B	A	B	A	B	B	A	B	B	A	B	B	A	A	B	A	H	B	B	B	B	B	B	A	B	A	B	A	A	B	A	A
Chr9_123541234	9	123541234	95.8797	B	B	A	B	B	B	B	A	A	B	B	A	A	A	B	A	B	A	B	B	A	B	B	A	B	B	A	A	B	A	H	B	B	H	B	B	B	A	B	A	B	A	A	B	A	A
Lsat_1_v5_g_9_4688	9		96.936	B	B	A	B	B	B	B	A	A	B	B	A	A	A	B	A	B	A	B	B	A	B	B	A	B	B	A	A	B	A	B	B	B	H	B	B	B	A	B	A	B	A	A	B	A	A
Lsat_1_v5_g_9_1113	9		96.936	B	B	A	B	B	B	NA	A	A	NA	B	A	A	A	B	A	B	A	B	B	A	B	B	A	B	B	A	A	B	A	B	B	B	NA	B	B	B	A	B	A	B	NA	A	B	A	A
Lsat_1_v5_g_9_2576	9		96.936	B	B	A	B	B	B	B	A	A	B	B	A	A	NA	B	A	B	NA	B	B	A	B	B	A	B	B	A	NA	B	A	B	B	B	H	B	B	B	A	B	A	B	A	A	B	A	A
Chr9_123388596	9	123388596	97.6795	B	B	A	B	B	B	B	A	A	B	B	A	A	NA	B	A	B	A	B	B	NA	B	B	NA	B	B	A	A	B	NA	B	B	B	B	B	B	B	NA	B	A	B	A	A	B	A	A
Chr9_128782981	9	128782981	98.5533	B	B	A	B	B	B	B	A	A	B	B	A	A	A	B	A	B	H	B	B	A	B	B	A	B	B	A	A	B	A	B	B	B	H	B	B	B	A	B	A	B	A	A	B	A	A
Chr9_128783025	9	128783025	98.5533	B	B	A	B	B	B	B	A	A	B	B	A	A	A	B	A	B	A	B	B	A	B	B	A	B	B	A	A	B	A	B	B	B	H	B	B	B	A	B	A	B	A	A	B	A	A
Lsat_1_v5_g_9_1424	9		98.8793	B	B	A	B	B	B	B	A	A	B	B	A	A	A	B	A	B	A	B	B	A	B	B	A	B	B	A	A	B	NA	B	B	B	H	B	B	B	A	B	A	B	A	A	B	A	A
Lsat_1_v5_g_9_4361	9		99.2256	B	B	A	B	B	B	B	NA	A	B	B	A	A	A	B	A	B	A	B	B	A	B	B	A	B	B	A	A	B	A	B	B	B	B	NA	B	B	A	B	NA	B	A	A	B	A	A
Lsat_1_v5_g_9_538	9		102.344	A	B	A	B	B	B	B	A	A	B	B	A	A	A	B	A	B	B	B	B	A	B	B	A	B	B	A	A	B	A	B	B	B	A	B	B	B	A	B	B	B	A	B	B	A	A
Chr9_138720656	9	138720656	104.844	A	B	A	B	B	B	B	A	A	B	B	A	A	A	B	A	B	B	B	B	A	B	B	A	B	B	A	A	B	A	B	A	B	A	B	B	B	A	B	B	B	A	B	A	A	A
Lsat_1_v5_g_9_127	9		105.354	A	B	A	B	B	B	B	A	A	B	B	A	A	A	B	NA	B	B	B	B	A	NA	B	A	B	B	A	A	B	A	B	A	B	A	B	B	B	A	B	NA	B	NA	B	A	A	A
Lsat_1_v5_g_9_673279	9		105.723	A	B	A	B	B	B	B	A	A	B	B	A	A	A	B	A	B	B	B	B	A	B	B	A	B	B	A	A	B	A	B	A	B	A	B	B	B	NA	B	B	B	A	B	A	A	A
Lsat_1_v5_g_9_2243	9		105.723	A	B	A	B	B	B	B	A	A	B	B	A	A	A	B	A	B	B	B	B	A	B	B	A	B	B	A	A	B	A	B	A	B	A	B	B	B	NA	B	NA	B	A	B	A	A	A
Lsat_1_v5_g_9_2486	9		105.723	A	B	A	NA	B	B	NA	A	A	NA	B	A	A	A	B	A	B	B	NA	B	A	B	B	A	B	B	A	A	B	A	NA	A	B	A	NA	B	B	A	B	B	B	A	NA	A	A	A
Lsat_1_v5_g_9_2508	9		105.723	A	B	A	B	B	NA	B	A	A	B	NA	NA	A	A	B	A	B	B	B	B	A	B	B	NA	B	B	A	A	B	A	B	A	B	NA	NA	B	B	A	B	B	B	NA	B	A	A	A
Lsat_1_v5_g_9_673204	9		105.723	A	B	A	B	B	B	B	A	A	B	B	A	A	A	B	A	B	B	B	B	A	B	B	A	B	B	A	A	B	A	B	A	NA	A	B	B	B	A	B	B	B	A	B	A	A	A
Chr9_142482647	9	142482647	106.467	A	B	A	B	B	B	B	A	A	B	B	A	A	A	B	A	B	B	B	B	A	B	B	A	B	B	A	A	B	A	B	A	B	A	B	B	B	A	B	B	B	A	B	A	A	A
Chr9_141345296	9	141345296	106.467	A	B	NA	B	B	B	B	A	A	B	B	A	A	A	B	A	B	B	B	B	A	B	B	A	B	B	A	A	B	A	B	A	B	A	B	B	B	A	B	B	B	A	B	A	A	A
Chr9_140566213	9	140566213	106.467	A	B	A	B	B	B	B	A	A	B	B	A	A	A	B	A	B	B	B	B	A	B	B	A	B	B	A	A	B	A	B	A	B	A	B	B	B	A	B	B	B	A	B	A	A	A
Chr9_139766984	9	139766984	106.467	A	B	A	B	B	B	B	A	A	B	B	A	A	A	B	A	B	B	B	B	A	B	B	A	B	B	A	A	B	A	B	A	B	A	B	B	B	A	B	B	B	A	B	A	A	A
Chr9_152765187	9	152765187	112.928	A	B	A	B	B	B	B	B	A	B	B	A	A	A	B	A	B	B	B	B	A	B	B	A	A	B	A	B	B	A	B	B	B	A	B	B	B	A	B	B	B	A	A	A	A	A
Chr9_155478153	9	155478153	113.875	A	B	A	B	B	B	B	B	A	B	B	A	A	A	B	A	B	B	B	B	A	B	B	A	A	B	A	B	B	A	B	B	B	A	B	B	B	A	B	B	B	A	B	A	A	A
Chr9_159504337	9	159504337	116.85	A	B	A	B	B	B	B	B	A	B	B	A	A	A	B	A	B	B	B	B	A	B	B	A	A	B	A	B	B	A	H	B	B	A	B	B	A	A	B	B	B	B	B	A	A	A
Lsat_1_v5_g_9_1457	9		116.85	A	B	A	B	B	B	B	B	H	B	B	A	A	A	B	A	B	B	B	B	A	B	B	A	A	B	A	B	B	A	H	B	B	A	B	B	A	A	B	B	B	B	B	A	A	H
Lsat_1_v5_g_9_40	9		118.887	A	B	A	B	B	B	B	B	A	B	B	NA	A	A	B	A	B	B	B	B	A	B	B	A	A	B	NA	B	NA	A	A	B	B	A	B	B	A	A	B	NA	B	B	B	A	A	A
Lsat_1_v5_g_9_130	9		122.237	A	B	A	A	B	NA	B	B	A	B	B	A	A	A	B	A	B	B	B	B	A	B	B	A	A	A	A	B	B	B	A	B	NA	A	B	B	A	A	B	B	B	B	B	B	A	A
Chr9_166414824	9	166414824	123.187	A	B	A	A	B	B	B	B	A	B	B	A	A	A	B	A	B	B	B	B	A	B	B	A	A	A	A	B	B	B	A	B	B	A	B	B	A	A	B	B	B	B	B	B	A	A
Chr9_166415519	9	166415519	123.187	A	B	A	A	B	B	B	B	A	B	B	A	A	H	B	A	B	B	B	B	A	B	B	A	A	A	A	B	B	B	A	B	B	A	B	B	A	A	NA	B	B	NA	B	NA	A	A
Chr9_170608414	9	170608414	123.925	A	B	A	A	B	B	B	B	A	B	B	A	A	A	B	A	B	B	B	B	A	B	B	A	A	A	A	B	B	B	A	B	B	A	B	B	A	A	B	B	B	B	B	B	B	A
Chr9_170608652	9	170608652	123.925	A	B	A	A	B	B	B	B	A	B	B	A	NA	A	B	A	B	B	B	B	A	B	B	A	A	A	A	B	B	B	A	B	B	A	B	B	A	A	B	B	B	B	B	B	B	A
Chr9_170717158	9	170717158	124.293	A	B	A	A	B	A	B	B	A	B	B	A	A	A	B	A	H	B	B	B	A	B	B	A	A	A	A	B	B	B	A	B	B	A	B	B	A	A	B	B	B	B	B	B	B	A
Lsat_1_v5_g_9_76	9		124.658	A	B	A	A	B	H	B	B	H	B	B	A	A	A	B	A	B	B	B	B	A	B	B	A	A	A	A	B	B	B	A	B	B	A	B	B	A	A	B	B	B	B	B	B	H	A
Lsat_1_v5_g_9_2113	9		124.658	A	B	A	A	B	A	B	B	A	B	B	A	A	A	B	A	B	B	B	B	A	B	B	A	A	A	A	B	B	B	A	B	B	A	B	B	A	A	B	B	B	B	B	B	B	A
Lsat_1_v5_g_9_100	9		127.387	A	B	A	A	B	A	B	NA	A	B	B	H	A	A	NA	A	B	B	B	B	A	B	B	A	A	A	A	B	B	B	A	B	B	A	A	B	A	A	B	NA	B	B	B	B	B	A
Chr9_174343267	9	174343267	127.387	A	B	A	A	B	A	B	B	A	B	B	H	A	A	B	A	B	B	B	B	A	B	B	A	A	A	A	B	B	B	A	B	B	A	A	B	A	A	B	B	B	B	B	B	B	A
Lsat_1_v5_g_9_547	9		128.818	A	B	A	A	B	A	B	B	A	B	B	H	A	A	B	A	B	B	B	B	A	B	B	A	A	A	A	B	B	B	A	B	B	A	A	B	A	A	B	B	B	B	B	A	B	A
Lsat_1_v5_g_9_4719	9		128.818	A	B	A	A	B	A	B	B	A	B	B	H	A	A	B	A	B	B	B	B	A	B	B	A	A	A	A	B	B	B	A	B	B	A	A	B	A	A	B	B	B	B	B	A	B	H
Lsat_1_v5_g_9_1018	9		132.953	A	B	A	A	B	A	NA	B	NA	B	B	NA	A	A	B	A	B	B	B	B	A	B	B	B	A	NA	A	B	B	B	A	B	B	A	A	B	A	A	B	B	B	A	B	A	B	B
Lsat_1_v5_g_9_673222	9		132.953	A	B	A	A	B	A	B	B	NA	B	B	NA	A	A	B	A	B	B	B	B	A	B	B	B	A	A	A	B	B	B	A	B	B	NA	A	B	A	NA	NA	B	B	A	B	A	B	B
Lsat_1_v5_g_9_3632	9		132.953	A	B	A	A	B	A	B	B	A	B	B	H	A	A	B	A	B	B	B	B	A	B	B	B	A	A	A	B	B	B	A	B	B	A	A	B	A	A	B	B	B	A	B	A	B	B
Chr9_181908933	9	181908933	132.953	A	B	A	A	B	A	B	B	A	B	B	H	A	A	B	A	B	B	B	B	A	B	B	B	A	A	A	B	B	B	A	B	B	A	A	B	A	A	B	B	B	A	B	A	B	B
Chr9_182020171	9	182020171	132.953	A	B	A	A	B	A	B	B	A	B	B	H	A	A	B	A	B	B	B	B	A	B	B	B	A	A	A	B	B	B	A	B	B	A	A	B	A	A	B	B	B	A	B	A	B	B
Lsat_1_v5_g_9_192	9		137.71	A	B	A	A	B	A	B	B	A	B	B	A	B	B	B	A	B	A	B	B	A	B	B	B	A	A	A	B	B	B	A	A	B	A	A	B	A	A	NA	B	B	A	B	A	B	B
Lsat_1_v5_g_9_1556	9		139.821	NA	B	A	A	NA	A	B	B	A	B	B	A	B	B	B	A	B	A	B	H	A	B	B	B	A	A	A	B	B	B	B	A	B	A	A	B	A	A	NA	B	A	A	B	A	B	B
Lsat_1_v5_g_9_2966	9		139.821	A	B	A	A	B	A	B	B	H	B	B	A	B	B	B	A	B	A	B	H	A	B	B	B	A	A	A	B	B	B	B	A	NA	A	NA	B	A	A	NA	B	A	A	B	A	B	B
Chr9_191830735	9	191830735	141.284	A	B	A	A	B	B	B	B	A	B	B	A	B	B	A	A	B	A	B	H	A	B	B	B	A	A	A	B	B	B	B	A	H	A	A	B	A	A	B	B	A	A	B	A	B	B
[truncated: 104 more columns]
