# Supplementary material for: A major and stable QTL confers impatiens necrotic spot virus resistance in lettuce cv. Eruption
Source: Theor Appl Genet. 2025 Nov 28;138(12):312. doi: 10.1007/s00122-025-05058-9 (PMC12660355; doi:10.1007/s00122-025-05058-9)
Supplement: Supplementary file 15 — Table S5 (XLSX 75 kb) [file 122_2025_5058_MOESM15_ESM.xlsx]

## Sheet: Annotation of candidate genes
Table S5 Genes identified in the 1.5-LOD support interval of the QTL peak and their functional annotations
Gene ID	Start (bp)	End (bp)	Strand	transcriptName	peptideName	Pfam	Panther	KOG	KO	GO	Best-hit-arabi-name	arabi-symbol	arabi-defline (protein name)
Lsat_1_v5_gn_2_10000	21606910	21607540	-	Lsat_1_v5_gn_2_10000.1	Lsat_1_v5_gn_2_10000.1						AT1G67623.1		F-box family protein
Lsat_1_v5_gn_2_10020	21572689	21573090	-	Lsat_1_v5_gn_2_10020.1	Lsat_1_v5_gn_2_10020.1
Lsat_1_v5_gn_2_10041	21480889	21482064	+	Lsat_1_v5_gn_2_10041.1	Lsat_1_v5_gn_2_10041.1	PF00646	PTHR31790			GO:0005515	AT3G23880.1		F-box and associated interaction domains-containing protein
Lsat_1_v5_gn_2_10060	21464909	21465286	-	Lsat_1_v5_gn_2_10060.1	Lsat_1_v5_gn_2_10060.1
Lsat_1_v5_gn_2_10080	21447343	21451191	-	Lsat_1_v5_gn_2_10080.1	Lsat_1_v5_gn_2_10080.1	PF00069,PF11721	PTHR27006,PTHR27006:SF45			GO:0006468,GO:0005524,GO:0004672	AT1G07650.2		Leucine-rich repeat transmembrane protein kinase
Lsat_1_v5_gn_2_10121	21441668	21443000	+	Lsat_1_v5_gn_2_10121.1	Lsat_1_v5_gn_2_10121.1	PF11721	PTHR27006,PTHR27006:SF45				AT1G29720.1		Leucine-rich repeat transmembrane protein kinase
Lsat_1_v5_gn_2_10161	21378963	21382894	+	Lsat_1_v5_gn_2_10161.1	Lsat_1_v5_gn_2_10161.1	PF00349,PF03727	PTHR19443,PTHR19443:SF5		K00844	GO:0016773,GO:0005975,GO:0005524,GO:0046835,GO:0005536,GO:0004396,GO:0001678	AT1G47840.1	HXK3	hexokinase 3
Lsat_1_v5_gn_2_10260	21266376	21267744	-	Lsat_1_v5_gn_2_10260.1	Lsat_1_v5_gn_2_10260.1	PF02913	PTHR11748,PTHR11748:SF90			GO:0050660,GO:0003824	AT4G36400.2		FAD-linked oxidases family protein
Lsat_1_v5_gn_2_10280	21231098	21234184	-	Lsat_1_v5_gn_2_10280.1	Lsat_1_v5_gn_2_10280.1	PF04979	PTHR12398			GO:0043666,GO:0009966,GO:0004864	AT4G34100.1		RING/U-box superfamily protein
Lsat_1_v5_gn_2_10300	21221488	21223782	-	Lsat_1_v5_gn_2_10300.1	Lsat_1_v5_gn_2_10300.1		PTHR32054,PTHR32054:SF9				AT1G75720.1		Plant protein of unknown function (DUF827)
Lsat_1_v5_gn_2_10320	21189462	21190805	-	Lsat_1_v5_gn_2_10320.1	Lsat_1_v5_gn_2_10320.1	PF08268,PF00646	PTHR31790			GO:0005515	AT1G47790.1		F-box and associated interaction domains-containing protein
Lsat_1_v5_gn_2_10340	21119380	21121028	-	Lsat_1_v5_gn_2_10340.1	Lsat_1_v5_gn_2_10340.1	PF00646	PTHR31790			GO:0005515	AT3G16210.1		F-box family protein
Lsat_1_v5_gn_2_10360	21116998	21118599	-	Lsat_1_v5_gn_2_10360.1	Lsat_1_v5_gn_2_10360.1						AT2G16950.2	ATTRN1,TRN1	transportin 1
Lsat_1_v5_gn_2_10380	21093687	21095001	-	Lsat_1_v5_gn_2_10380.1	Lsat_1_v5_gn_2_10380.1	PF08268,PF00646	PTHR31790			GO:0005515	AT3G52320.1		F-box and associated interaction domains-containing protein
Lsat_1_v5_gn_2_10400	21074459	21075177	-	Lsat_1_v5_gn_2_10400.1	Lsat_1_v5_gn_2_10400.1
Lsat_1_v5_gn_2_10420	19524184	19525395	+	Lsat_1_v5_gn_2_10420.1	Lsat_1_v5_gn_2_10420.1
Lsat_1_v5_gn_2_10461	19539762	19541123	-	Lsat_1_v5_gn_2_10461.1	Lsat_1_v5_gn_2_10461.1	PF07734,PF00646	PTHR31790			GO:0005515	AT4G12560.2	CPR30	F-box and associated interaction domains-containing protein
Lsat_1_v5_gn_2_10500	19591990	19593351	+	Lsat_1_v5_gn_2_10500.1	Lsat_1_v5_gn_2_10500.1	PF07734,PF00646	PTHR31790			GO:0005515	AT3G17480.1		F-box and associated interaction domains-containing protein
Lsat_1_v5_gn_2_10520	19650050	19651553	+	Lsat_1_v5_gn_2_10520.1	Lsat_1_v5_gn_2_10520.1	PF07734,PF00646	PTHR31790			GO:0005515	AT1G47790.1		F-box and associated interaction domains-containing protein
Lsat_1_v5_gn_2_10560	19729806	19731292	+	Lsat_1_v5_gn_2_10560.1	Lsat_1_v5_gn_2_10560.1	PF08268,PF00646	PTHR31790			GO:0005515	AT4G21240.1		F-box and associated interaction domains-containing protein
Lsat_1_v5_gn_2_10601	20834989	20836532	-	Lsat_1_v5_gn_2_10601.1	Lsat_1_v5_gn_2_10601.1	PF07734,PF00646	PTHR32133			GO:0005515	AT4G12560.1	CPR30	F-box and associated interaction domains-containing protein
Lsat_1_v5_gn_2_10621	20878184	20881577	-	Lsat_1_v5_gn_2_10621.1	Lsat_1_v5_gn_2_10621.1	PF00793	PTHR21057,PTHR21057:SF2			GO:0009058,GO:0008676,GO:0008152,GO:0005737	AT1G79500.1	AtkdsA1	Aldolase-type TIM barrel family protein
Lsat_1_v5_gn_2_10641	20918024	20919487	-	Lsat_1_v5_gn_2_10641.1	Lsat_1_v5_gn_2_10641.1	PF00646,PF07734	PTHR32133			GO:0005515	AT4G12560.2	CPR30	F-box and associated interaction domains-containing protein
Lsat_1_v5_gn_2_10661	20940724	20941386	-	Lsat_1_v5_gn_2_10661.1	Lsat_1_v5_gn_2_10661.1	PF03465,PF03464	PTHR10113,PTHR10113:SF8			GO:0016149,GO:0006415,GO:0005737	AT1G12920.1	ERF1-2	eukaryotic release factor 1-2
Lsat_1_v5_gn_2_10701	20988430	20989239	-	Lsat_1_v5_gn_2_10701.1	Lsat_1_v5_gn_2_10701.1
Lsat_1_v5_gn_2_10721	20989541	20990914	-	Lsat_1_v5_gn_2_10721.1	Lsat_1_v5_gn_2_10721.1	PF03463,PF03465,PF03464	PTHR10113,PTHR10113:SF8			GO:0016149,GO:0006415,GO:0005737	AT3G26618.1	ERF1-3	eukaryotic release factor 1-3
Lsat_1_v5_gn_2_10741	21046848	21047693	-	Lsat_1_v5_gn_2_10741.1	Lsat_1_v5_gn_2_10741.1	PF03465,PF03464	PTHR10113,PTHR10113:SF8			GO:0016149,GO:0006415,GO:0005737	AT3G26618.1	ERF1-3	eukaryotic release factor 1-3
Lsat_1_v5_gn_2_10761	17014678	17018063	+	Lsat_1_v5_gn_2_10761.1	Lsat_1_v5_gn_2_10761.1	PF03643	PTHR11785,PTHR11785:SF411			GO:0016020,GO:0015171,GO:0003333	AT1G58030.1	CAT2	cationic amino acid transporter 2
Lsat_1_v5_gn_2_10820	16971030	16973534	-	Lsat_1_v5_gn_2_10820.1	Lsat_1_v5_gn_2_10820.1	PF01846	PTHR11864,PTHR11864:SF21				AT1G44910.2	ATPRP40A,PRP40A	pre-mRNA-processing protein 40A
Lsat_1_v5_gn_2_10861	16770822	16773490	+	Lsat_1_v5_gn_2_10861.1	Lsat_1_v5_gn_2_10861.1		PTHR31681,PTHR31681:SF1				AT1G75710.1		C2H2-like zinc finger protein
Lsat_1_v5_gn_2_10961	16338239	16341609	+	Lsat_1_v5_gn_2_10961.1	Lsat_1_v5_gn_2_10961.1	PF07690	PTHR11662,PTHR11662:SF235	KOG2532	K08193	GO:0055085,GO:0016021	AT3G46980.3	PHT4;3	phosphate transporter 4;3
Lsat_1_v5_gn_2_11040	16276580	16279342	-	Lsat_1_v5_gn_2_11040.1	Lsat_1_v5_gn_2_11040.1
Lsat_1_v5_gn_2_11060	16275444	16276430	-	Lsat_1_v5_gn_2_11060.1	Lsat_1_v5_gn_2_11060.1	PF14368	PTHR33044,PTHR33044:SF13				AT3G22620.1		Bifunctional inhibitor/lipid-transfer protein/seed storage 2S albumin superfamily protein
Lsat_1_v5_gn_2_11081	16263445	16266207	+	Lsat_1_v5_gn_2_11081.1	Lsat_1_v5_gn_2_11081.1	PF00560,PF12799,PF00069	PTHR27000,PTHR27000:SF64	KOG1187		GO:0005515,GO:0006468,GO:0005524,GO:0004672	AT4G08850.1		Leucine-rich repeat receptor-like protein kinase family protein
Lsat_1_v5_gn_2_11161	20210166	20212722	-	Lsat_1_v5_gn_2_11161.1	Lsat_1_v5_gn_2_11161.1		PTHR11353,PTHR11353:SF22			GO:0005524,GO:0051082,GO:0006457	AT3G11830.1		TCP-1/cpn60 chaperonin family protein
Lsat_1_v5_gn_2_11181	20229576	20230952	-	Lsat_1_v5_gn_2_11181.1	Lsat_1_v5_gn_2_11181.1	PF00646	PTHR31790			GO:0005515	AT3G23880.1		F-box and associated interaction domains-containing protein
Lsat_1_v5_gn_2_11200	20250041	20259005	+	Lsat_1_v5_gn_2_11200.1	Lsat_1_v5_gn_2_11200.1	PF13855,PF00931	PTHR23155,PTHR23155:SF554	KOG4658		GO:0005515,GO:0043531	AT4G27190.1		NB-ARC domain-containing disease resistance protein
Lsat_1_v5_gn_2_11240	20292205	20292906	+	Lsat_1_v5_gn_2_11240.1	Lsat_1_v5_gn_2_11240.1	PF07734	PTHR31790				AT3G17480.1		F-box and associated interaction domains-containing protein
Lsat_1_v5_gn_2_11301	20359426	20360682	-	Lsat_1_v5_gn_2_11301.1	Lsat_1_v5_gn_2_11301.1	PF07734,PF00646	PTHR31790			GO:0005515	AT4G12560.2	CPR30	F-box and associated interaction domains-containing protein
Lsat_1_v5_gn_2_11321	20414687	20415998	-	Lsat_1_v5_gn_2_11321.1	Lsat_1_v5_gn_2_11321.1	PF07734,PF00646	PTHR31790			GO:0005515	AT4G12560.1	CPR30	F-box and associated interaction domains-containing protein
Lsat_1_v5_gn_2_11361	20500369	20501895	-	Lsat_1_v5_gn_2_11361.1	Lsat_1_v5_gn_2_11361.1	PF07734,PF00646	PTHR31790			GO:0005515	AT4G12560.1	CPR30	F-box and associated interaction domains-containing protein
Lsat_1_v5_gn_2_11401	20510079	20511391	-	Lsat_1_v5_gn_2_11401.1	Lsat_1_v5_gn_2_11401.1	PF00646	PTHR31790			GO:0005515	AT3G52320.1		F-box and associated interaction domains-containing protein
Lsat_1_v5_gn_2_11421	20106421	20107692	+	Lsat_1_v5_gn_2_11421.1	Lsat_1_v5_gn_2_11421.1	PF07734,PF00646	PTHR31790			GO:0005515	AT1G47790.1		F-box and associated interaction domains-containing protein
Lsat_1_v5_gn_2_11441	20102421	20102692	+	Lsat_1_v5_gn_2_11441.1	Lsat_1_v5_gn_2_11441.1						AT1G52920.1	GCR2,GPCR	G protein coupled receptor
Lsat_1_v5_gn_2_11461	20091767	20093278	+	Lsat_1_v5_gn_2_11461.1	Lsat_1_v5_gn_2_11461.1	PF00646,PF07734	PTHR31790			GO:0005515	AT4G12560.1	CPR30	F-box and associated interaction domains-containing protein
Lsat_1_v5_gn_2_11481	20085226	20086599	+	Lsat_1_v5_gn_2_11481.1	Lsat_1_v5_gn_2_11481.1	PF08268,PF00646	PTHR31790			GO:0005515	AT4G12560.1	CPR30	F-box and associated interaction domains-containing protein
Lsat_1_v5_gn_2_11501	20065805	20066932	+	Lsat_1_v5_gn_2_11501.1	Lsat_1_v5_gn_2_11501.1	PF00646	PTHR31790			GO:0005515	AT1G47790.1		F-box and associated interaction domains-containing protein
Lsat_1_v5_gn_2_11520	19980633	19987465	-	Lsat_1_v5_gn_2_11520.1	Lsat_1_v5_gn_2_11520.1
Lsat_1_v5_gn_2_11561	19975274	19976416	+	Lsat_1_v5_gn_2_11561.1	Lsat_1_v5_gn_2_11561.1	PF07734,PF00646	PTHR31790			GO:0005515	AT1G47790.1		F-box and associated interaction domains-containing protein
Lsat_1_v5_gn_2_11581	19933324	19934466	+	Lsat_1_v5_gn_2_11581.1	Lsat_1_v5_gn_2_11581.1	PF07734,PF00646	PTHR31790			GO:0005515	AT1G47790.1		F-box and associated interaction domains-containing protein
Lsat_1_v5_gn_2_11601	19918658	19919800	+	Lsat_1_v5_gn_2_11601.1	Lsat_1_v5_gn_2_11601.1	PF07734,PF00646	PTHR31790			GO:0005515	AT1G47790.1		F-box and associated interaction domains-containing protein
Lsat_1_v5_gn_2_11620	19917227	19917553	-	Lsat_1_v5_gn_2_11620.1	Lsat_1_v5_gn_2_11620.1
Lsat_1_v5_gn_2_13981	23315038	23318308	+	Lsat_1_v5_gn_2_13981.1	Lsat_1_v5_gn_2_13981.1	PF00931	PTHR23155,PTHR23155:SF563	KOG4658		GO:0043531	AT3G14470.1		NB-ARC domain-containing disease resistance protein
Lsat_1_v5_gn_2_6701	14276465	14283681	+	Lsat_1_v5_gn_2_6701.1	Lsat_1_v5_gn_2_6701.1	PF11816,PF00400	PTHR19862,PTHR19862:SF14		K15361	GO:0005515	AT3G05090.1	LRS1	Transducin/WD40 repeat-like superfamily protein
Lsat_1_v5_gn_2_6720	14275478	14276059	-	Lsat_1_v5_gn_2_6720.1	Lsat_1_v5_gn_2_6720.1		PTHR13533				AT3G03210.1
Lsat_1_v5_gn_2_6741	14267186	14270364	+	Lsat_1_v5_gn_2_6741.1	Lsat_1_v5_gn_2_6741.1	PF13640	PTHR10869,PTHR10869:SF78	KOG1591	K00472	GO:0055114,GO:0016491	AT1G20270.1		2-oxoglutarate (2OG) and Fe(II)-dependent oxygenase superfamily protein
Lsat_1_v5_gn_2_6761	14261378	14262423	+	Lsat_1_v5_gn_2_6761.1	Lsat_1_v5_gn_2_6761.1	PF05347	PTHR13166,PTHR13166:SF4				AT1G76060.1	EMB1793	LYR family of Fe/S cluster biogenesis protein
Lsat_1_v5_gn_2_6800	14244456	14246295	-	Lsat_1_v5_gn_2_6800.1	Lsat_1_v5_gn_2_6800.1	PF13041	PTHR24015,PTHR24015:SF408				AT1G20300.1		Pentatricopeptide repeat (PPR) superfamily protein
Lsat_1_v5_gn_2_6821	14238810	14239235	+	Lsat_1_v5_gn_2_6821.1	Lsat_1_v5_gn_2_6821.1		PTHR12176,PTHR12176:SF21				AT5G04610.1		S-adenosyl-L-methionine-dependent methyltransferases superfamily protein
Lsat_1_v5_gn_2_6840	14226589	14228022	-	Lsat_1_v5_gn_2_6840.1	Lsat_1_v5_gn_2_6840.1		PTHR12176,PTHR12176:SF21	KOG2352			AT5G04610.1		S-adenosyl-L-methionine-dependent methyltransferases superfamily protein
Lsat_1_v5_gn_2_7120	14024439	14028406	+	Lsat_1_v5_gn_2_7120.1	Lsat_1_v5_gn_2_7120.1	PF00011	PTHR34661,PTHR34661:SF3				AT1G54850.1		HSP20-like chaperones superfamily protein
Lsat_1_v5_gn_2_7141	14065914	14066186	-	Lsat_1_v5_gn_2_7141.1	Lsat_1_v5_gn_2_7141.1
Lsat_1_v5_gn_2_7240	14977274	14977666	+	Lsat_1_v5_gn_2_7240.1	Lsat_1_v5_gn_2_7240.1
Lsat_1_v5_gn_2_7260	15040539	15041264	+	Lsat_1_v5_gn_2_7260.1	Lsat_1_v5_gn_2_7260.1	PF00931	PTHR23155,PTHR23155:SF563			GO:0043531	AT3G14470.1		NB-ARC domain-containing disease resistance protein
Lsat_1_v5_gn_2_7280	15041617	15042057	+	Lsat_1_v5_gn_2_7280.1	Lsat_1_v5_gn_2_7280.1		PTHR23155,PTHR23155:SF562				AT3G46530.1	RPP13	NB-ARC domain-containing disease resistance protein
Lsat_1_v5_gn_2_7301	15044148	15047254	-	Lsat_1_v5_gn_2_7301.1	Lsat_1_v5_gn_2_7301.1	PF01918	PTHR13516,PTHR13516:SF9	KOG2567		GO:0003676	AT1G76010.1		Alba DNA/RNA-binding protein
Lsat_1_v5_gn_2_7381	15113294	15118347	-	Lsat_1_v5_gn_2_7381.1	Lsat_1_v5_gn_2_7381.1	PF13462	PTHR33875,PTHR33875:SF2				AT1G20225.1		Thioredoxin superfamily protein
Lsat_1_v5_gn_2_7420	14514492	14518411	-	Lsat_1_v5_gn_2_7420.1	Lsat_1_v5_gn_2_7420.1
Lsat_1_v5_gn_2_7441	14511612	14513328	+	Lsat_1_v5_gn_2_7441.1	Lsat_1_v5_gn_2_7441.1		PTHR33463
Lsat_1_v5_gn_2_7461	14491439	14495302	+	Lsat_1_v5_gn_2_7461.1	Lsat_1_v5_gn_2_7461.1	PF00931	PTHR23155,PTHR23155:SF554	KOG4658		GO:0043531	AT4G27220.1		NB-ARC domain-containing disease resistance protein
Lsat_1_v5_gn_2_7520	14434834	14437360	-	Lsat_1_v5_gn_2_7520.1	Lsat_1_v5_gn_2_7520.1	PF14432,PF01535,PF13041	PTHR24015,PTHR24015:SF781				AT1G20230.1		Pentatricopeptide repeat (PPR) superfamily protein
Lsat_1_v5_gn_2_7601	14768495	14772406	+	Lsat_1_v5_gn_2_7601.1	Lsat_1_v5_gn_2_7601.1	PF00493	PTHR11630,PTHR11630:SF26			GO:0006260,GO:0005524,GO:0003677,GO:0042555,GO:0006270,GO:0005634,GO:0003678	AT4G02060.1	MCM7,PRL	Minichromosome maintenance (MCM2/3/5) family protein
Lsat_1_v5_gn_2_7621	14666526	14667252	+	Lsat_1_v5_gn_2_7621.1	Lsat_1_v5_gn_2_7621.1	PF13639	PTHR14155,PTHR14155:SF77		K19037	GO:0008270,GO:0005515	AT5G42200.1		RING/U-box superfamily protein
Lsat_1_v5_gn_2_7680	15165577	15170217	-	Lsat_1_v5_gn_2_7680.1	Lsat_1_v5_gn_2_7680.1	PF05499	PTHR12855			GO:0045892,GO:0005634,GO:0043968,GO:0043967,GO:0035267,GO:0006338,GO:0006281	AT2G47210.1		myb-like transcription factor family protein
Lsat_1_v5_gn_2_7701	15149439	15150969	+	Lsat_1_v5_gn_2_7701.1	Lsat_1_v5_gn_2_7701.1	PF02902				GO:0008234,GO:0006508
Lsat_1_v5_gn_2_7721	15648131	15662710	-	Lsat_1_v5_gn_2_7721.1	Lsat_1_v5_gn_2_7721.1	PF00170	PTHR22952,PTHR22952:SF95			GO:0043565,GO:0006355,GO:0003700	AT4G35900.1	atbzip14,FD,FD-1	Basic-leucine zipper (bZIP) transcription factor family protein
Lsat_1_v5_gn_2_7740	15498602	15500345	+	Lsat_1_v5_gn_2_7740.1	Lsat_1_v5_gn_2_7740.1	PF03330,PF01357	PTHR31867				AT1G20190.1	ATEXP11,ATEXPA11,ATHEXP ALPHA 1.14,EXP11,EXPA11	expansin 11
Lsat_1_v5_gn_2_7780	15503974	15508777	+	Lsat_1_v5_gn_2_7780.1	Lsat_1_v5_gn_2_7780.1	PF05383	PTHR22792,PTHR22792:SF2		K18757		AT5G66100.1		winged-helix DNA-binding transcription factor family protein
Lsat_1_v5_gn_2_7800	15746315	15761090	+	Lsat_1_v5_gn_2_7800.1	Lsat_1_v5_gn_2_7800.1	PF02225,PF05922,PF00082	PTHR10795,PTHR10795:SF328			GO:0006508,GO:0004252	AT1G20160.1	ATSBT5.2	Subtilisin-like serine endopeptidase family protein
Lsat_1_v5_gn_2_7841	15787229	15788293	-	Lsat_1_v5_gn_2_7841.1	Lsat_1_v5_gn_2_7841.1		PTHR22835,PTHR22835:SF184				AT5G42170.1		SGNH hydrolase-type esterase superfamily protein
Lsat_1_v5_gn_2_7960	18957801	18961098	-	Lsat_1_v5_gn_2_7960.1	Lsat_1_v5_gn_2_7960.1	PF13499	PTHR12085				AT5G18580.1	EMB40,FASS,FASS 2,FS1,GDO,TON2	tonneau 2 (TON2)
Lsat_1_v5_gn_2_7980	18899544	18902739	-	Lsat_1_v5_gn_2_7980.1	Lsat_1_v5_gn_2_7980.1
Lsat_1_v5_gn_2_8040	18777904	18778209	-	Lsat_1_v5_gn_2_8040.1	Lsat_1_v5_gn_2_8040.1	PF02519	PTHR31374,PTHR31374:SF44		K14488	GO:0009733	AT4G34760.1		SAUR-like auxin-responsive protein family
Lsat_1_v5_gn_2_8120	18532648	18533063	-	Lsat_1_v5_gn_2_8120.1	Lsat_1_v5_gn_2_8120.1		PTHR17130,PTHR17130:SF23				AT4G14145.1
Lsat_1_v5_gn_2_8261	18476572	18478151	+	Lsat_1_v5_gn_2_8261.1	Lsat_1_v5_gn_2_8261.1	PF00069	PTHR27003,PTHR27003:SF7			GO:0006468,GO:0005524,GO:0004672	AT3G51550.1	HERK1	hercules receptor kinase 1
Lsat_1_v5_gn_2_8321	18398252	18403291	+	Lsat_1_v5_gn_2_8321.1	Lsat_1_v5_gn_2_8321.1	PF14306,PF01747	PTHR11055,PTHR11055:SF25		K13811	GO:0004781	AT1G19920.1	APS2,ASA1	Pseudouridine synthase/archaeosine transglycosylase-like family protein
Lsat_1_v5_gn_2_8340	18383777	18392299	-	Lsat_1_v5_gn_2_8340.1	Lsat_1_v5_gn_2_8340.1	PF03159	PTHR12341,PTHR12341:SF30			GO:0004527,GO:0003676	AT1G75660.1	AtXRN3,XRN3	5\'-3\' exoribonuclease 3
Lsat_1_v5_gn_2_8360	18329882	18330908	-	Lsat_1_v5_gn_2_8360.1	Lsat_1_v5_gn_2_8360.1						AT2G45620.1		Nucleotidyltransferase family protein
Lsat_1_v5_gn_2_8421	18256790	18258342	+	Lsat_1_v5_gn_2_8421.1	Lsat_1_v5_gn_2_8421.1	PF14111
Lsat_1_v5_gn_2_8460	15882605	15888213	+	Lsat_1_v5_gn_2_8460.1	Lsat_1_v5_gn_2_8460.1	PF03641	PTHR31223,PTHR31223:SF19		K06966		AT5G06300.1		Putative lysine decarboxylase family protein
Lsat_1_v5_gn_2_8481	15890139	15890438	-	Lsat_1_v5_gn_2_8481.1	Lsat_1_v5_gn_2_8481.1	PF00759	PTHR22298,PTHR22298:SF57			GO:0005975,GO:0004553	AT1G19940.1	AtGH9B5,GH9B5	glycosyl hydrolase 9B5
Lsat_1_v5_gn_2_8501	15901960	15905670	-	Lsat_1_v5_gn_2_8501.1	Lsat_1_v5_gn_2_8501.1	PF00759	PTHR22298,PTHR22298:SF57			GO:0005975,GO:0004553	AT1G19940.1	AtGH9B5,GH9B5	glycosyl hydrolase 9B5
Lsat_1_v5_gn_2_8581	16039430	16045796	-	Lsat_1_v5_gn_2_8581.1	Lsat_1_v5_gn_2_8581.1	PF00685	PTHR11783,PTHR11783:SF74	KOG1584		GO:0008146	AT5G07010.1	ATST2A,ST2A	sulfotransferase 2A
Lsat_1_v5_gn_2_8601	16046202	16049291	-	Lsat_1_v5_gn_2_8601.1	Lsat_1_v5_gn_2_8601.1	PF00590	PTHR10882,PTHR10882:SF0	KOG3123	K00586	GO:0008168,GO:0008152	AT4G31790.2		Tetrapyrrole (Corrin/Porphyrin) Methylases
Lsat_1_v5_gn_2_8620	16106851	16110816	+	Lsat_1_v5_gn_2_8620.1	Lsat_1_v5_gn_2_8620.1	PF03134	PTHR12300,PTHR12300:SF26		K17338		AT5G42560.1		Abscisic acid-responsive (TB2/DP1, HVA22) family protein
Lsat_1_v5_gn_2_8661	16139150	16145241	-	Lsat_1_v5_gn_2_8661.1	Lsat_1_v5_gn_2_8661.1	PF13469	PTHR11783,PTHR11783:SF74	KOG1584			AT5G07010.1	ATST2A,ST2A	sulfotransferase 2A
Lsat_1_v5_gn_2_8681	16146380	16148716	-	Lsat_1_v5_gn_2_8681.1	Lsat_1_v5_gn_2_8681.1	PF00590	PTHR10882,PTHR10882:SF0	KOG3123		GO:0008168,GO:0008152	AT4G31790.2		Tetrapyrrole (Corrin/Porphyrin) Methylases
Lsat_1_v5_gn_2_8701	16171817	16176869	-	Lsat_1_v5_gn_2_8701.1	Lsat_1_v5_gn_2_8701.1		PTHR33883,PTHR33883:SF2				AT2G34730.1		myosin heavy chain-related
Lsat_1_v5_gn_2_8760	16219179	16221365	+	Lsat_1_v5_gn_2_8760.1	Lsat_1_v5_gn_2_8760.1		PTHR11695,PTHR11695:SF588			GO:0055114,GO:0016491,GO:0008270	AT4G39330.1	ATCAD9,CAD9	cinnamyl alcohol dehydrogenase 9
Lsat_1_v5_gn_2_8801	19285499	19288337	-	Lsat_1_v5_gn_2_8801.1	Lsat_1_v5_gn_2_8801.1	PF00657	PTHR22835,PTHR22835:SF184			GO:0016788	AT1G75900.1		GDSL-like Lipase/Acylhydrolase superfamily protein
Lsat_1_v5_gn_2_8861	19376544	19379222	-	Lsat_1_v5_gn_2_8861.1	Lsat_1_v5_gn_2_8861.1	PF00657	PTHR22835,PTHR22835:SF184			GO:0016788	AT3G14820.1		GDSL-like Lipase/Acylhydrolase superfamily protein
Lsat_1_v5_gn_2_8920	20742205	20744938	-	Lsat_1_v5_gn_2_8920.1	Lsat_1_v5_gn_2_8920.1	PF00657	PTHR22835,PTHR22835:SF184			GO:0016788	AT5G42170.1		SGNH hydrolase-type esterase superfamily protein
Lsat_1_v5_gn_2_8960	20720892	20722514	-	Lsat_1_v5_gn_2_8960.1	Lsat_1_v5_gn_2_8960.1		PTHR22835				AT2G04570.1		GDSL-like Lipase/Acylhydrolase superfamily protein
Lsat_1_v5_gn_2_9000	20712673	20714132	-	Lsat_1_v5_gn_2_9000.1	Lsat_1_v5_gn_2_9000.1						AT2G31550.1		SGNH hydrolase-type esterase superfamily protein
Lsat_1_v5_gn_2_9020	20694759	20695679	-	Lsat_1_v5_gn_2_9020.1	Lsat_1_v5_gn_2_9020.1
Lsat_1_v5_gn_2_9041	20684037	20688177	+	Lsat_1_v5_gn_2_9041.1	Lsat_1_v5_gn_2_9041.1	PF00657	PTHR22835,PTHR22835:SF184			GO:0016788	AT1G75880.2		SGNH hydrolase-type esterase superfamily protein
Lsat_1_v5_gn_2_9080	17358318	17368023	+	Lsat_1_v5_gn_2_9080.1	Lsat_1_v5_gn_2_9080.1	PF00005,PF00664	PTHR24221,PTHR24221:SF235		K05658	GO:0016887,GO:0005524,GO:0055085,GO:0042626,GO:0016021,GO:0006810	AT1G27940.1	PGP13	P-glycoprotein 13
Lsat_1_v5_gn_2_9101	17392015	17401453	-	Lsat_1_v5_gn_2_9101.1	Lsat_1_v5_gn_2_9101.1
Lsat_1_v5_gn_2_9140	17431858	17435055	+	Lsat_1_v5_gn_2_9140.1	Lsat_1_v5_gn_2_9140.1	PF14497,PF13417	PTHR12782,PTHR12782:SF8	KOG3029	K05309	GO:0005515	AT5G42150.1		Glutathione S-transferase family protein
Lsat_1_v5_gn_2_9160	17435837	17447488	+	Lsat_1_v5_gn_2_9160.1	Lsat_1_v5_gn_2_9160.1	PF01363	PTHR22835,PTHR22835:SF196			GO:0046872	AT1G20110.1		RING/FYVE/PHD zinc finger superfamily protein
Lsat_1_v5_gn_2_9200	17555486	17556080	+	Lsat_1_v5_gn_2_9200.1	Lsat_1_v5_gn_2_9200.1						AT1G67623.1		F-box family protein
Lsat_1_v5_gn_2_9220	17591486	17597590	+	Lsat_1_v5_gn_2_9220.1	Lsat_1_v5_gn_2_9220.1	PF00657	PTHR22835,PTHR22835:SF184			GO:0016788	AT1G75900.1		GDSL-like Lipase/Acylhydrolase superfamily protein
Lsat_1_v5_gn_2_9240	17779753	17792867	+	Lsat_1_v5_gn_2_9240.1	Lsat_1_v5_gn_2_9240.1	PF00657	PTHR22835,PTHR22835:SF184			GO:0016788	AT1G75900.1		GDSL-like Lipase/Acylhydrolase superfamily protein
Lsat_1_v5_gn_2_9340	22014908	22018318	+	Lsat_1_v5_gn_2_9340.1	Lsat_1_v5_gn_2_9340.1		PTHR34121,PTHR34121:SF1				AT5G13560.1
Lsat_1_v5_gn_2_9361	22049016	22052677	-	Lsat_1_v5_gn_2_9361.1	Lsat_1_v5_gn_2_9361.1						AT1G75730.1
Lsat_1_v5_gn_2_9381	22105104	22106306	-	Lsat_1_v5_gn_2_9381.1	Lsat_1_v5_gn_2_9381.1	PF02704	PTHR23201,PTHR23201:SF2				AT1G75750.1	GASA1	GAST1 protein homolog 1
Lsat_1_v5_gn_2_9441	22629121	22633615	-	Lsat_1_v5_gn_2_9441.1	Lsat_1_v5_gn_2_9441.1	PF00810	PTHR10585,PTHR10585:SF34	KOG3106		GO:0046923,GO:0016021,GO:0006621	AT1G75760.1		ER lumen protein retaining receptor family protein
Lsat_1_v5_gn_2_9481	22658567	22658890	-	Lsat_1_v5_gn_2_9481.1	Lsat_1_v5_gn_2_9481.1
Lsat_1_v5_gn_2_9501	22701191	22707815	-	Lsat_1_v5_gn_2_9501.1	Lsat_1_v5_gn_2_9501.1	PF12899	PTHR31916,PTHR31916:SF13			GO:0033926	AT4G34860.2		Plant neutral invertase family protein
Lsat_1_v5_gn_2_9540	22780240	22787008	+	Lsat_1_v5_gn_2_9540.1	Lsat_1_v5_gn_2_9540.1
Lsat_1_v5_gn_2_9581	22910003	22910788	-	Lsat_1_v5_gn_2_9581.1	Lsat_1_v5_gn_2_9581.1		PTHR33306,PTHR33306:SF5				AT5G19875.1
Lsat_1_v5_gn_2_9621	22938935	22939312	-	Lsat_1_v5_gn_2_9621.1	Lsat_1_v5_gn_2_9621.1	PF03953	PTHR11588,PTHR11588:SF122		K07375	GO:0007017,GO:0005874	AT5G23860.1	TUB8	tubulin beta 8
Lsat_1_v5_gn_2_9641	22973146	22975728	-	Lsat_1_v5_gn_2_9641.1	Lsat_1_v5_gn_2_9641.1	PF03953,PF00091	PTHR11588,PTHR11588:SF97		K07375	GO:0003924,GO:0007017,GO:0005874	AT1G75780.1	TUB1	tubulin beta-1 chain
Lsat_1_v5_gn_2_9660	23053279	23053704	+	Lsat_1_v5_gn_2_9660.1	Lsat_1_v5_gn_2_9660.1
Lsat_1_v5_gn_2_9700	23109260	23116510	+	Lsat_1_v5_gn_2_9700.1	Lsat_1_v5_gn_2_9700.1	PF11961,PF05003	PTHR31730,PTHR31730:SF5				AT1G30755.1		Protein of unknown function (DUF668)
Lsat_1_v5_gn_2_9720	23139539	23152773	+	Lsat_1_v5_gn_2_9720.1	Lsat_1_v5_gn_2_9720.1		PTHR23346,PTHR23346:SF7				AT1G64790.2	ILA	ILITYHIA
Lsat_1_v5_gn_2_9780	23214600	23227716	+	Lsat_1_v5_gn_2_9780.1	Lsat_1_v5_gn_2_9780.1	PF00931	PTHR23155,PTHR23155:SF554	KOG4658		GO:0043531	AT4G27190.1		NB-ARC domain-containing disease resistance protein
Lsat_1_v5_gn_2_9800	20153387	20155482	-	Lsat_1_v5_gn_2_9800.1	Lsat_1_v5_gn_2_9800.1	PF00667	PTHR19384,PTHR19384:SF74			GO:0055114,GO:0016491	AT4G30210.2	AR2,ATR2	P450 reductase 2
Lsat_1_v5_gn_2_9841	17112286	17112794	+	Lsat_1_v5_gn_2_9841.1	Lsat_1_v5_gn_2_9841.1		PTHR35111,PTHR35111:SF2				AT1G75717.1
Lsat_1_v5_gn_2_9861	17075920	17084246	+	Lsat_1_v5_gn_2_9861.1	Lsat_1_v5_gn_2_9861.1	PF16908	PTHR22874,PTHR22874:SF4				AT5G43930.4		Transducin family protein / WD-40 repeat family protein
Lsat_1_v5_gn_2_9881	17058143	17058400	+	Lsat_1_v5_gn_2_9881.1	Lsat_1_v5_gn_2_9881.1
Lsat_1_v5_gn_2_9901	17030942	17033680	+	Lsat_1_v5_gn_2_9901.1	Lsat_1_v5_gn_2_9901.1
Lsat_1_v5_gn_2_9961	21635806	21636990	+	Lsat_1_v5_gn_2_9961.1	Lsat_1_v5_gn_2_9961.1	PF07734,PF00646	PTHR31790			GO:0005515	AT3G16210.1		F-box family protein
