# Supplementary material for: A major and stable QTL confers impatiens necrotic spot virus resistance in lettuce cv. Eruption
Source: Theor Appl Genet. 2025 Nov 28;138(12):312. doi: 10.1007/s00122-025-05058-9 (PMC12660355; doi:10.1007/s00122-025-05058-9)
Supplement: Supplementary file 16 — Table S6 (XLSX 79 kb) [file 122_2025_5058_MOESM16_ESM.xlsx]

## Sheet: Anthocyanin QTL
Table S6 Overview of anthocyanin related QTL detected in the 'Reine des Glaces' and 'Eruption' recombinant inbred line (RIL) population.
Datasetz	QTL	Peak Marker	Linkage Group	Map position (cM)	1.5-LOD support interval markers and their position		Threshold LOD (P <0.01)	QTL LOD	PVE (%)	Additive effect
					Upstream	Downstream
ACI Week 5	qACI05.1a	Lsat_1_v5_g_5_1609	5	46	Lsat_1_v5_g_5_3626 (43.5 cM)	Lsat_1_v5_g_5_1609 (52.0 cM)	3.81	8.06	21.9212	2.53
	qACI09.1a	Chr9_152765187	9	112	Chr9_139766984 (108.0 cM)	Chr9_155478153 (113.9 cM)		12.3	31.4512	3.03
ACI Week 7	qACI05.1b	Lsat_1_v5_g_5_1225	5	45.2	Lsat_1_v5_g_5_3626 (43.5 cM)	'Lsat_1_v5_g_5_1609 (52.0 cM)	3.58	7.7	21.0534	2.9
	qACI09.1b	Chr9_152765187	9	112	Chr9_139766984 (108.0 cM)	'Chr9_155478153 (113.9 cM)		11.6	29.9621	3.44
ACI Week 9	qACI05.1c	Lsat_1_v5_g_5_1225	5	45.2	Lsat_1_v5_g_5_3626 (43.5 cM)	'Lsat_1_v5_g_5_1609 (52.0 cM)	3.74	5.93	16.6447	1.45
	qACI09.1c	Chr9_152765187	9	112	Chr9_139766984 (108.0 cM)	'Chr9_155478153 (113.9 cM)		11.86	30.5189	1.95
z ACI Week 5 = Anthocyanin content index at week 5; ACI Week 7 = Anthocyanin content index at week 7; ACI Week 9 = Anthocyanin content index at week 9
