# Supplementary material for: A major and stable QTL confers impatiens necrotic spot virus resistance in lettuce cv. Eruption
Source: Theor Appl Genet. 2025 Nov 28;138(12):312. doi: 10.1007/s00122-025-05058-9 (PMC12660355; doi:10.1007/s00122-025-05058-9)
Supplement: Supplementary file 17 — Table S7 (XLSX 14 kb) [file 122_2025_5058_MOESM17_ESM.xlsx]

## Sheet: TPC and DS in selected lines  
Table S7 Total polyphenol concentration (TPC; GAE/g tissue) at different growth stages and overall mean disease severity (DS) at week 10 of selected recombinant inbred lines (RILs) and their parents
Line	INSV responsea	Mean TPCb			Mean DSc
		week 3	week 6	week 10	Field 2022	GH Apr23-MT	GH Apr23-T	GH Sep23-MT	GH Sep23-T	Overall
BxE16-010	Resistant	4380.9	2311.4	872	0.266667	4	3.33333	5	1.33333	2.78667
BxE16-017	Resistant	4974.4	1060.8	1447.8	0.833333	2	1.66667	3.66667	1.66667	1.96667
BxE16-024	Resistant	3441.2	1740.3	222.6	0.6	2.66667	2.33333	2.33333	3	2.18667
BxE16-043	Resistant	7039.7	2466.7	405.3	0.6	3.33333	4	2.66667	2.33333	2.58667
BxE16-070	Resistant	6481.5	2328.3	1147.1	0.133333	3	2.66667	1.66667	1.66667	1.82667
BxE16-118	Suceptible	4854	1994.2	296.6	4.63333	5	5	5	4.66667	4.86
BxE16-140	Suceptible	2513.7	2278.6	239.1	4.5	5	5	5	5	4.9
BxE16-153	Resistant	7787.4	5475.5	1496.6	.	2.33333	2.66667	3.33333	2.66667	2.75
Eruption	Resistant	7299.1	2163	786.8	0.633333	2.33333	3.11111	2.77778	2.33333	2.2
Reine des Glaces	Suceptible	2459.7	644.8	226.9	2.93333	4.55556	4.44444	4.55556	4	4.1
a INSV response is designated based on overall DS score.
b Mean TPC of week 3, week 6, and week 10 corresponds to mean TPC at different plant growth stages i.e. week 3, 6, and 10 after planting, respectively.
c Field 2022, Disease severity in August 2022 field experiment under natural infection; GH Apr23-MT, Disease severity in April 2023 greenhouse experiment under 'Mechanical+Thrips' inoculation ; GH Apr23-T, Disease severity in April 2023 greenhouse experiment under 'Thrips only' inoculation ; GH Sep23-MT, Disease severity in September 2023 greenhouse experiment under 'Mechanical+Thrips' inoculatio…
