# Supplementary material for: A major and stable QTL confers impatiens necrotic spot virus resistance in lettuce cv. Eruption
Source: Theor Appl Genet. 2025 Nov 28;138(12):312. doi: 10.1007/s00122-025-05058-9 (PMC12660355; doi:10.1007/s00122-025-05058-9)
Supplement: Supplementary file 18 — Table S8 (XLSX 14 kb) [file 122_2025_5058_MOESM18_ESM.xlsx]

## Sheet: Summary of ELISA results
Table S8 Summary of Enzyme-linked immunosorbent assay (ELISA) conducted on leaf, crown, and root tissues of selected recombinant inbred lines (RILs) and their parents
Line	Field 2023							Greenhouse April 2023 ('Mechanical+Thrips')							Green house April 2023 ('Thrips only')
	Mean INSV Severity Rating at Week 10	ELISA						Mean INSV Severity Rating at Week 10	ELISA						Mean INSV Severity Rating at Week 10	ELISA
		Leaf		Crown		Root			Leaf		Crown		Root			Leaf		Crown		Root
		A405nm absorbance value range	(No. of samples) INSV-positive/total tested plants	A405nm absorbance value range	(No. of samples) INSV-positive/total tested plants	A405nm absorbance value range	(No. of samples) INSV-positive/total tested plants		A405nm absorbance value range	(No. of samples) INSV-positive/total tested plants	A405nm absorbance value range	(No. of samples) INSV-positive/total tested plants	A405nm absorbance value range	(No. of samples) INSV-positive/total tested plants		A405nm absorbance value range	(No. of samples) INSV-positive/total tested plants	A405nm absorbance value range	(No. of samples) INSV-positive/total tested plants	A405nm absorbance value range	(No. of samples) INSV-positive/total tested plants
BxE16-010	0.1	0.083-0.084	0/3	0.083-0.083	0/3	0.083-0.084	0/3	4	0.109	0/1	0.375	1/1	0.298	0/1	3.33	0.121-0.212	0/2	0.527-0.572	1/2	0.452-0.535	2/2
BxE16-017	0	0.083-0.084	0/3	0.083-0.086	0/3	0.081-0.085	0/3	2	0.116-0.151	0/3	0.491-0.627	3/3	0.454-0.566	3/3	1.67	0.100-0.134	0/3	0.410-0.457	3/3	0.344-0.395	3/3
BxE16-024	0.03	0.084-0.086	0/3	0.082-0.127	0/3	0.081-03.741	2/3	2.67	0.101-0.230	0/3	0.403-0.455	3/3	0.118-0.410	2/3	2.33	0.104-0.192	0/3	0.420-0.506	3/3	0.414-0.502	3/3
BxE16-043	0.07	0.082-0.084	0/3	0.083-0.088	0/3	0.082-0.089	0/3	3.33	0.225-0.383	2/3	0.483-0.520	3/3	0.464-0.491	3/3	4	0.237-0.240	0/2	0.409-0.421	2/2	0.389-0.392	2/2
BxE16-070	0	0.083-0.086	0/3	0.083-0.440	1/3	0.082-0.108	0/3	3	0.098-0.178	0/2	0.468-0.516	1/2	0.457-0.501	2/2	2.67	0.137-0.166	0/2	0.483-0.675	2/2	0.430-0.638	2/2
BxE16-118	0.27	3.675-3.771	3/3	3.707-3.809	3/3	3.765-3.790	3/3	5	--	--	--	--	--	--	5	--	--	--	--	--	--
BxE16-140	0.23	0.087-3.773	2/3	0.922-3.773	3/3	0.277-3.769	3/3	5	--	--	--	--	--	--	5	--	--	--	--	--	--
BxE16-153	0	0.088-0.265	1/3	0.110-0.428	2/3	0.298-3.350	3/3	2.33	0.107-0.235	0/3	0.456-0.648	2/3	0.345-0.543	3/3	2.67	0.153-0.159	0/2	0.446-0.471	2/2	0.364-0.457	2/2
Reine des Glaces	0.77	0.229-3.734	3/3	0.135-3.655	2/3	1.816-3.672	3/3	4.56	--	--	--	--	--	--	4.44	--	--	--	--	--	--
Eruption	0	0.087-0.118	0/3	0.100-0.387	1/3	0.123-0.199	1/3	2.33	0.096-0.338	1/9	0.265-0.692	8/9	0.271-0.549	6/9	3.11	0.111-0.406	3/8	0.413-0.527	8/8	0.381-0.514	8/8
